# Supplementary material for: Microbial co-occurrence patterns and community assembly in seamount sediment cores: disentangling the effects of assembly processes on β-diversity
Source: Appl Environ Microbiol. 2026 Jun 18;92(7):e00732-26. doi: 10.1128/aem.00732-26 (PMC13390388; doi:10.1128/aem.00732-26)
Supplement: Table S3 — The relative abundances of microbial OTUs in the seamount sediments and taxonomy assignments. [file aem.00732-26-s0006.xlsx]

## Sheet: Sheet1
Table S3 The relative abundances of microbial OTUs in the seamount sediments and taxonomy assignments.
	JM29_6-8	JM29_8-10	JM31_6-8	JM31_8-10	JM63_0-2cm	JM63_2-4cm	JM63_4-6cm	JM63_6-8cm	JM63_8-10cm	JM63_10-12cm	JM63_12-14cm	JM63_14-16cm	JM63_16-18cm	JM63_18-20cm	JM64_6-8	JM65_0-2cm	JM65_2-4cm	JM65_4-6cm	JM65_6-8cm	JM65_8-10cm	JM65_10-12cm	JM65_12-14cm	JM65_14-16cm	JM65_16-18cm	JM65_18-20cm	JM66_6-8cm	JM66_8-10cm	JM71-1_0-2cm	JM71-1_10-12cm	JM71-1_12-14cm	JM71-1_14-16cm	JM71-1_16-18cm	JM71-1_18-20cm	JM71-1_2-4cm	JM71-1_4-6cm	JM71-1_6-8cm	JM71-1_8-10cm
OTU0001	5997	7689	4278	21	12468	13625	14319	15297	10858	12667	14644	25810	13899	198	2266	6592	10049	6143	4190	4172	8476	6916	5372	1939	3038	12775	14124	7551	7613	10584	5264	9273	9054	7065	12804	9511	10127	d__Archaea	p__Crenarchaeota	c__Nitrososphaeria	o__Nitrosopumilales	f__Nitrosopumilaceae	g__Nitrosopumilaceae	s__uncultured_crenarchaeote
OTU0002	0	0	4	4	0	0	0	0	0	0	46	49	152	6	0	88	55	120	46	66	40	47	50	84	69	0	0	100	72	74	66	61	48	63	57	103	66	d__Bacteria	p__Proteobacteria	c__Gammaproteobacteria	o__Oceanospirillales	f__Saccharospirillaceae	g__Oleispira
OTU0003	0	0	0	0	0	0	0	0	0	0	9	8	0	0	0	24	25	33	18	10	5	6	15	32	11	0	0	58	48	8	24	13	34	15	18	29	16	d__Bacteria	p__Bacteroidota	c__Bacteroidia	o__Flavobacteriales	f__Flavobacteriaceae
OTU0004	5535	7919	1211	1766	1576	1745	1397	1698	2153	3026	915	1533	2636	2610	2791	3309	3432	3551	5075	6889	2897	3341	4834	1441	1732	4149	3030	4231	2422	4903	1344	4291	1730	3819	4598	4531	4490	d__Bacteria	p__Chloroflexi	c__Dehalococcoidia	o__S085	f__S085	g__S085
OTU0005	19	8	0	0	10	26	9	7	5	10	63	55	0	0	4	62	41	154	52	62	46	45	53	41	53	6	7	93	72	70	39	57	73	69	58	61	39	d__Bacteria	p__Proteobacteria	c__Alphaproteobacteria	o__Rhodospirillales	f__Thalassospiraceae	g__Thalassospira
OTU0006	4361	5348	2283	4321	2641	2223	2267	2270	1939	1669	1708	1596	3514	3277	4052	1532	1209	993	1114	1867	1318	1398	2169	765	1434	3542	2979	3570	2066	2646	1359	2938	982	4016	2251	2937	2787	d__Bacteria	p__Proteobacteria	c__Alphaproteobacteria	o__Defluviicoccales	f__uncultured	g__uncultured
OTU0009	214	217	1241	1	288	255	538	247	357	163	328	74	55	0	614	1167	2357	4998	16080	13554	16768	11208	3437	613	1632	195	228	621	635	231	298	496	708	675	799	443	737	d__Archaea	p__Crenarchaeota	c__Nitrososphaeria	o__Nitrosopumilales	f__Nitrosopumilaceae	g__Candidatus_Nitrosopumilus
OTU0008	2838	2873	2486	4365	1650	1416	1181	1564	1207	1075	738	754	675	1681	4299	2974	2274	2088	2215	3061	1814	3030	2439	636	2250	2271	2002	3027	1689	2734	1033	1910	1214	3047	2429	2189	2201	d__Bacteria	p__Proteobacteria	c__Alphaproteobacteria	o__Kiloniellales	f__Kiloniellaceae	g__uncultured
OTU0007	0	0	0	3	172	137	194	92	151	130	325	36	112	96	0	102	40	44	64	37	105	51	163	142	223	10	24	35	115	35	94	98	85	40	64	77	192	d__Bacteria	p__Cyanobacteria	c__Cyanobacteriia	o__Synechococcales	f__Cyanobiaceae	g__Prochlorococcus_MIT9313
OTU0011	609	637	5201	21	1127	1402	2316	691	937	644	557	260	629	16	1828	1844	1336	1696	721	365	1610	859	1187	547	2597	732	1293	4558	1249	860	627	1433	917	3171	3693	2244	1821	d__Archaea	p__Crenarchaeota	c__Nitrososphaeria	o__Nitrosopumilales	f__Nitrosopumilaceae	g__Nitrosopumilaceae
OTU0013	472	1020	1139	2331	911	1227	1104	1162	1121	1131	1997	1518	1686	557	2839	1300	881	903	205	502	331	1014	407	361	1134	1558	1191	2034	1443	2917	1750	2361	1836	2327	2555	1924	2416	d__Bacteria	p__Acidobacteriota	c__Acidobacteriae	o__Subgroup_2	f__Subgroup_2	g__Subgroup_2	s__uncultured_bacterium
OTU0012	1341	1699	2365	2916	1072	1169	1197	854	1244	1007	615	390	1040	929	3294	2257	2405	1682	1292	834	774	696	1822	893	2640	1218	1516	844	1103	809	886	1316	850	1355	1478	1276	1762	d__Bacteria	p__Proteobacteria	c__Gammaproteobacteria	o__Steroidobacterales	f__Woeseiaceae	g__Woeseia
OTU0015	4	7	0	0	0	4	0	0	2	0	18	17	0	0	4	22	24	20	11	36	11	18	34	28	34	0	3	34	29	20	26	19	25	37	19	36	21	d__Bacteria	p__Proteobacteria	c__Gammaproteobacteria	o__Oceanospirillales	f__Saccharospirillaceae
OTU0010	0	0	0	0	0	0	0	0	0	0	20	19	0	0	15	22	73	65	18	112	7	8	32	50	27	0	0	22	42	31	29	18	10	34	10	42	28	d__Bacteria	p__Proteobacteria	c__Gammaproteobacteria	o__Alteromonadales	f__Colwelliaceae	g__Colwellia
OTU0014	1547	1866	1748	2877	1276	1210	1139	965	1054	1631	1381	672	1449	1846	2345	3527	1879	1154	902	1208	744	1522	1518	753	1175	1222	1103	1429	647	790	499	863	352	1465	837	1031	1007	d__Bacteria	p__Proteobacteria	c__Alphaproteobacteria	o__Rhodospirillales	f__Magnetospiraceae	g__uncultured	s__uncultured_organism
OTU0017	18	49	0	0	18	14	0	17	41	12	30	18	0	0	23	46	30	110	29	44	22	31	50	70	35	25	23	65	48	42	38	42	42	51	60	57	36	d__Bacteria	p__Proteobacteria	c__Gammaproteobacteria	o__Oceanospirillales	f__Alcanivoracaceae1	g__Alcanivorax
OTU0016	618	1088	519	1798	1757	1755	1922	1939	1786	2166	4105	3787	1345	2966	878	163	54	31	104	38	398	177	100	82	64	2033	1443	842	1228	1260	1113	1529	949	1366	1509	1349	1588	d__Bacteria	p__Schekmanbacteria	c__Schekmanbacteria	o__Schekmanbacteria	f__Schekmanbacteria	g__Schekmanbacteria	s__uncultured_proteobacterium
OTU0018	0	36	0	63	5	41	28	10	47	28	49	35	5	0	101	59	60	84	18	136	28	0	27	57	34	0	0	66	100	30	61	78	50	51	45	77	76	d__Bacteria	p__Proteobacteria	c__Gammaproteobacteria	o__Alteromonadales	f__Marinobacteraceae	g__Marinobacter
OTU0019	708	832	85	171	2159	1581	1003	3119	2106	3178	2132	2445	2431	2218	541	86	67	156	458	504	81	353	577	372	408	1387	1052	447	661	1341	741	1176	868	650	935	1697	1275	d__Bacteria	p__Proteobacteria	c__Alphaproteobacteria
OTU0021	67	39	4	136	48	54	52	58	35	32	18	21	0	0	63	45	14	31	0	19	0	14	0	0	15	61	57	52	22	15	14	27	15	31	25	17	22	d__Bacteria	p__Proteobacteria	c__Gammaproteobacteria	o__Alteromonadales	f__Marinobacteraceae	g__Marinobacter
OTU0024	0	0	0	0	41	0	8	15	7	25	19	5	0	0	0	17	28	11	0	15	13	8	28	27	0	3	0	28	29	51	45	17	16	29	20	35	12	d__Bacteria	p__Proteobacteria	c__Alphaproteobacteria	o__Caulobacterales	f__Caulobacteraceae	g__Brevundimonas
OTU0022	894	947	323	745	1253	1109	1228	1738	2128	1803	1446	1349	1063	1341	881	674	455	329	338	364	754	494	531	377	668	959	1058	1061	570	874	455	774	225	839	811	1088	999	d__Bacteria	p__Proteobacteria	c__Gammaproteobacteria	o__JTB23	f__JTB23	g__JTB23	s__uncultured_deep-sea
OTU0023	1457	1990	980	654	735	781	1042	582	999	900	496	421	386	613	2157	925	799	1013	394	843	239	361	1313	375	1835	1077	1343	402	757	912	457	953	434	799	696	797	1056	d__Bacteria	p__Proteobacteria	c__Gammaproteobacteria	o__Steroidobacterales	f__Woeseiaceae	g__Woeseia
OTU0020	185	33	804	4636	555	421	205	683	1224	458	319	192	2209	5118	50	1280	1173	360	1412	1762	0	310	519	1682	1684	117	87	195	265	337	619	296	1018	87	129	251	559	d__Bacteria	p__Proteobacteria	c__Gammaproteobacteria	o__Pseudomonadales	f__Moraxellaceae	g__Acinetobacter	s__Acinetobacter_baumannii
OTU0027	58	121	271	81	1182	1466	1638	972	684	803	2245	954	376	1105	99	287	860	1208	2035	943	2270	2185	1322	1149	847	1015	936	106	361	369	583	625	891	225	348	274	568	d__Bacteria	p__Chloroflexi	c__Anaerolineae	o__Anaerolineales	f__Anaerolineaceae	g__uncultured	s__uncultured_deep-sea
OTU0025	14	2	8	15	13	5	9	13	12	5	33	25	183	250	0	49	23	127	20	50	20	14	22	47	58	8	2	40	164	36	31	49	38	25	13	50	65	d__Bacteria	p__Proteobacteria	c__Alphaproteobacteria	o__Sphingomonadales	f__Sphingomonadaceae
OTU0029	0	25	0	0	33	35	21	59	48	64	62	4	0	0	63	59	34	165	57	19	52	22	87	31	132	7	0	71	141	54	32	159	186	43	75	66	74	d__Bacteria	p__Proteobacteria	c__Gammaproteobacteria	o__Oceanospirillales	f__Halomonadaceae	g__Halomonas
OTU0026	0	1	0	0	25	8	53	7	0	11	31	14	0	0	15	23	14	78	13	44	17	10	19	42	13	0	0	28	82	12	61	107	122	66	33	53	53	d__Bacteria	p__Proteobacteria	c__Gammaproteobacteria	o__Alteromonadales	f__Idiomarinaceae	g__Idiomarina
OTU0028	0	0	0	0	0	29	87	39	63	41	77	0	3	3	0	12	22	43	9	12	0	15	15	10	172	2	0	7	73	0	0	8	22	6	7	22	0	d__Bacteria	p__Proteobacteria	c__Alphaproteobacteria	o__SAR11_clade	f__Clade_I	g__Clade_Ia
OTU0030	336	426	556	642	727	753	820	540	1037	1278	976	845	739	936	1043	761	1245	734	654	882	497	879	1021	307	444	1073	1318	205	370	663	235	610	204	509	613	745	557	d__Bacteria	p__Gemmatimonadota	c__Gemmatimonadetes	o__Gemmatimonadales	f__Gemmatimonadaceae	g__uncultured	s__uncultured_deep-sea
OTU0031	2	0	0	0	0	0	0	0	0	0	18	18	0	0	0	26	31	31	21	20	19	20	26	23	16	0	0	28	23	24	24	23	18	22	21	30	13	d__Bacteria	p__Proteobacteria	c__Gammaproteobacteria	o__Oceanospirillales	f__Alcanivoracaceae1	g__Alcanivorax
OTU0034	369	746	332	0	212	68	292	44	59	109	72	33	154	2	606	1068	848	1302	1048	611	1059	223	95	192	111	471	262	5702	693	441	227	415	176	4809	1843	562	938	d__Archaea	p__Crenarchaeota	c__Nitrososphaeria	o__Nitrosopumilales	f__Nitrosopumilaceae	g__Nitrosopumilaceae	s__uncultured_crenarchaeote
OTU0032	209	233	269	124	711	785	726	880	1340	1444	780	745	1142	2271	451	467	787	1261	442	463	1165	1345	1496	488	1015	338	295	360	248	421	171	611	670	339	274	337	425	d__Bacteria	p__Actinobacteriota	c__Acidimicrobiia	o__Actinomarinales	f__uncultured	g__uncultured	s__uncultured_bacterium
OTU0035	1607	2260	190	557	541	1161	414	1084	583	199	406	304	888	1347	210	39	0	34	0	11	48	0	86	11	6	1579	1517	1215	426	1435	796	1141	188	1515	448	267	652	d__Bacteria	p__Chloroflexi	c__Dehalococcoidia	o__S085	f__S085	g__S085	s__uncultured_bacterium
OTU0037	131	126	2047	12	605	1213	1674	713	933	645	525	134	564	7	513	977	792	1581	326	230	390	145	1090	347	2030	405	608	134	479	119	243	399	1028	254	352	195	643	d__Archaea	p__Crenarchaeota	c__Nitrososphaeria	o__Nitrosopumilales	f__Nitrosopumilaceae	g__Nitrosopumilaceae	s__uncultured_Nitrosopumilales
OTU0038	431	284	441	394	508	733	386	860	1083	759	684	512	684	913	410	719	456	612	469	668	535	400	977	245	253	771	771	494	364	426	216	516	220	470	645	755	503	d__Bacteria	p__Chloroflexi	c__Dehalococcoidia	o__SAR202_clade	f__SAR202_clade	g__SAR202_clade	s__SAR202_cluster
OTU0036	224	650	194	27	160	182	115	221	217	306	254	1524	4214	591	243	146	92	89	25	74	189	28	129	54	116	193	221	148	366	1309	237	1825	3406	360	457	1259	544	d__Bacteria	p__Chloroflexi	c__JG30-KF-CM66	o__JG30-KF-CM66	f__JG30-KF-CM66	g__JG30-KF-CM66	s__uncultured_bacterium
OTU0039	55	135	2155	0	575	748	1491	462	747	541	510	236	617	0	198	610	434	610	204	276	549	204	375	148	1946	304	495	429	717	143	319	592	876	344	465	206	656	d__Archaea	p__Crenarchaeota	c__Nitrososphaeria	o__Nitrosopumilales	f__Nitrosopumilaceae	g__Candidatus_Nitrosopumilus
OTU0040	434	547	349	1783	228	443	523	459	388	641	621	358	75	338	733	987	561	391	218	284	26	98	352	206	475	1123	668	679	453	605	310	589	578	696	793	467	767	d__Bacteria	p__Planctomycetota	c__Phycisphaerae	o__C86	f__C86	g__C86	s__uncultured_bacterium
OTU0041	271	455	576	481	436	358	439	572	720	477	778	623	304	1198	414	584	415	622	153	205	297	411	441	313	360	943	720	296	481	431	387	633	1037	655	593	179	478	d__Bacteria	p__Chloroflexi	c__Dehalococcoidia	o__SAR202_clade	f__SAR202_clade	g__SAR202_clade	s__uncultured_sediment
OTU0048	61	25	1048	0	177	441	367	226	378	172	86	41	27	0	612	556	288	503	205	777	2392	4248	340	428	446	32	249	1517	268	44	124	281	341	1080	548	138	212	d__Archaea	p__Crenarchaeota	c__Nitrososphaeria	o__Nitrosopumilales	f__Nitrosopumilaceae	g__Candidatus_Nitrosopumilus	s__uncultured_crenarchaeote
OTU0042	675	894	1197	25	421	594	929	301	436	318	202	78	38	0	499	751	541	357	245	167	341	146	259	192	621	835	1041	790	547	376	246	704	568	594	1131	361	570	d__Archaea	p__Crenarchaeota	c__Nitrososphaeria	o__Nitrosopumilales	f__Nitrosopumilaceae	g__Nitrosopumilaceae	s__uncultured_crenarchaeote
OTU0033	162	0	189	938	571	255	168	84	114	81	114	70	5527	2118	16	568	629	795	506	1236	597	321	370	368	399	14	7	66	147	27	79	81	152	51	34	68	30	d__Bacteria	p__Proteobacteria	c__Gammaproteobacteria	o__Pseudomonadales	f__Pseudomonadaceae	g__Pseudomonas
OTU0044	534	935	782	314	582	489	877	387	420	231	486	298	68	203	801	776	461	510	246	277	325	181	553	388	691	492	599	443	408	323	377	379	349	505	476	281	721	d__Bacteria	p__Acidobacteriota	c__Subgroup_21	o__Subgroup_21	f__Subgroup_21	g__Subgroup_21	s__uncultured_bacterium
OTU0043	120	156	598	834	448	668	684	846	828	952	698	791	165	237	1169	448	183	157	152	143	92	304	66	133	274	707	914	357	307	648	346	462	453	250	445	560	543	d__Bacteria	p__SAR324_clade(Marine_group_B)	c__SAR324_clade(Marine_group_B)	o__SAR324_clade(Marine_group_B)	f__SAR324_clade(Marine_group_B)	g__SAR324_clade(Marine_group_B)	s__uncultured_bacterium
OTU0047	722	921	327	571	422	302	477	170	256	392	353	259	395	72	1494	534	393	288	145	89	284	354	220	247	331	673	727	1049	407	509	287	330	162	899	409	422	672	d__Bacteria	p__Planctomycetota	c__Phycisphaerae	o__Phycisphaerales	f__Phycisphaeraceae	g__Urania-1B-19_marine_sediment_group
OTU0046	0	0	0	1	84	11	229	86	102	86	56	24	46	3	0	41	45	44	47	52	0	54	145	14	234	4	0	26	31	31	24	47	62	26	44	8	52	d__Bacteria	p__Actinobacteriota	c__Acidimicrobiia	o__Actinomarinales	f__Actinomarinaceae	g__Candidatus_Actinomarina
OTU0045	0	0	0	0	23	46	40	49	68	15	42	8	68	0	0	11	29	0	0	0	109	5	18	49	52	8	2	17	5	21	15	12	0	0	1	5	28	d__Bacteria	p__Proteobacteria	c__Alphaproteobacteria	o__Rhodospirillales	f__AEGEAN-169_marine_group	g__AEGEAN-169_marine_group	s__metagenome
OTU0049	18	15	0	0	13	7	0	15	11	0	2	0	0	0	10	4	14	18	4	12	9	7	10	99	10	5	11	10	31	30	21	0	8	10	0	16	11	d__Bacteria	p__Proteobacteria	c__Gammaproteobacteria	o__Nitrosococcales	f__Methylophagaceae	g__Methylophaga	s__Methylophaga_sp.
OTU0051	16	10	236	198	423	166	282	63	69	172	445	519	361	5	105	1203	1504	1520	1106	1484	804	607	376	235	475	59	68	14	211	318	299	292	297	60	361	370	391	d__Bacteria	p__Zixibacteria	c__Zixibacteria	o__Zixibacteria	f__Zixibacteria	g__Zixibacteria	s__uncultured_deep-sea
OTU0050	164	210	365	138	348	308	442	494	373	383	248	192	154	1058	1271	1014	539	409	234	293	392	421	409	245	293	407	408	201	268	435	223	331	183	425	578	564	518	d__Bacteria	p__Proteobacteria	c__Gammaproteobacteria	o__Steroidobacterales	f__Woeseiaceae	g__Woeseia
OTU0053	63	52	0	0	90	43	49	46	61	56	6	3	0	0	86	5	9	23	0	0	0	0	41	11	39	31	38	9	21	13	32	122	113	21	15	11	68	d__Bacteria	p__Proteobacteria	c__Gammaproteobacteria	o__Alteromonadales	f__Alteromonadaceae	g__Alteromonas
OTU0062	710	1014	0	0	395	274	201	327	172	153	63	198	0	0	0	852	895	1013	1780	143	1633	1584	1035	283	551	345	394	0	22	20	42	37	49	27	16	18	16	d__Archaea	p__Crenarchaeota	c__Nitrososphaeria	o__Nitrosopumilales	f__Nitrosopumilaceae	g__Nitrosopumilaceae	s__uncultured_crenarchaeote
OTU0061	329	250	12	57	598	407	359	809	620	541	377	748	482	124	256	205	469	378	609	451	463	622	492	338	75	464	426	371	120	355	121	238	165	399	251	245	268	d__Bacteria	p__Chloroflexi	c__Dehalococcoidia	o__SAR202_clade	f__SAR202_clade	g__SAR202_clade	s__uncultured_deep-sea
OTU0054	0	0	0	0	0	0	0	0	0	0	0	2	0	0	0	2	0	18	0	0	0	5	3	5	10	0	0	11	9	0	7	0	0	7	0	7	0	d__Bacteria	p__Bacteroidota	c__Bacteroidia	o__Flavobacteriales	f__Flavobacteriaceae	g__Pseudofulvibacter	s__uncultured_Flavobacteriaceae
OTU0052	470	540	141	440	471	330	301	430	614	1042	1132	1045	1061	1300	182	39	43	14	0	0	5	19	101	0	3	517	376	178	175	311	155	311	140	238	193	249	294	d__Bacteria	p__Proteobacteria	c__Alphaproteobacteria
OTU0056	196	149	1140	0	451	708	888	326	477	366	212	111	344	0	203	305	270	738	323	193	677	279	531	146	1174	282	370	157	164	96	91	156	433	161	282	34	235	d__Archaea	p__Crenarchaeota	c__Nitrososphaeria	o__Nitrosopumilales	f__Nitrosopumilaceae	g__Candidatus_Nitrosopumilus
OTU0059	160	149	490	676	406	257	300	140	374	363	246	78	172	267	723	773	701	531	409	250	275	359	432	182	907	216	346	293	194	224	182	265	310	197	155	250	252	d__Bacteria	p__Gemmatimonadota	c__BD2-11_terrestrial_group	o__BD2-11_terrestrial_group	f__BD2-11_terrestrial_group	g__BD2-11_terrestrial_group	s__uncultured_deep-sea
OTU0055	11	0	0	0	10	8	0	0	0	0	0	0	0	0	0	6	6	5	0	0	0	0	0	11	0	0	0	12	8	0	6	14	6	1	11	0	0	d__Bacteria	p__Proteobacteria	c__Gammaproteobacteria	o__Alteromonadales	f__Pseudoalteromonadaceae	g__Pseudoalteromonas
OTU0066	271	213	46	99	520	412	279	324	416	467	415	269	71	189	430	567	302	355	228	206	649	596	324	148	166	446	472	296	173	307	272	374	261	290	441	326	315	d__Bacteria	p__Dadabacteria	c__Dadabacteriia	o__Dadabacteriales	f__Dadabacteriales	g__Dadabacteriales	s__uncultured_organism
OTU0057	461	467	699	723	216	259	283	178	277	278	157	191	121	578	822	227	240	325	145	128	103	319	401	56	448	286	392	401	332	271	192	428	197	297	292	237	472	d__Bacteria	p__Nitrospirota	c__Nitrospiria	o__Nitrospirales	f__Nitrospiraceae	g__Nitrospira	s__uncultured_Nitrospirae
OTU0058	0	0	0	0	0	0	0	0	0	0	3	0	0	0	0	5	5	23	3	0	3	5	4	9	12	0	0	21	8	3	7	5	7	5	3	4	1	d__Bacteria	p__Bacteroidota	c__Bacteroidia	o__Flavobacteriales	f__Cryomorphaceae	g__Vicingus	s__uncultured_bacterium
OTU0068	76	124	355	571	570	273	464	1383	196	57	265	118	10	13	142	13	8	50	52	0	67	138	40	0	78	278	248	439	500	690	377	682	457	561	982	601	929	d__Bacteria	p__Schekmanbacteria	c__Schekmanbacteria	o__Schekmanbacteria	f__Schekmanbacteria	g__Schekmanbacteria	s__uncultured_proteobacterium
OTU0075	0	0	0	0	0	0	0	0	0	0	0	0	0	0	0	2	0	0	0	0	0	0	0	2153	0	0	0	367	1500	807	4827	23	1581	0	53	449	0	d__Bacteria	p__Bacteroidota	c__Bacteroidia	o__Bacteroidales	f__Prevotellaceae	g__Prevotella
OTU0069	291	360	56	0	596	507	504	330	481	307	262	80	59	340	190	193	174	206	63	96	160	133	131	155	299	383	540	351	375	467	189	332	278	516	691	690	778	d__Bacteria	p__Chloroflexi	c__Dehalococcoidia	o__S085	f__S085	g__S085	s__uncultured_bacterium
OTU0067	112	107	108	93	206	416	186	211	296	319	152	240	56	1236	226	139	535	703	717	741	637	748	1427	278	91	127	179	24	115	140	83	115	229	57	71	85	116	d__Bacteria	p__SAR324_clade(Marine_group_B)	c__SAR324_clade(Marine_group_B)	o__SAR324_clade(Marine_group_B)	f__SAR324_clade(Marine_group_B)	g__SAR324_clade(Marine_group_B)
OTU0065	433	577	466	442	264	144	184	90	107	38	45	121	40	169	611	289	183	235	48	202	73	363	179	172	149	421	278	1304	191	423	304	375	234	840	325	388	436	d__Bacteria	p__Proteobacteria	c__Alphaproteobacteria	o__Kordiimonadales	f__Kordiimonadaceae	g__Kordiimonas	s__uncultured_bacterium
OTU0064	0	0	0	0	69	39	19	57	25	39	16	12	0	0	0	14	26	19	21	0	4	0	3	17	20	0	4	12	0	9	17	2	31	18	7	7	4	d__Bacteria	p__Proteobacteria	c__Alphaproteobacteria	o__Rhodospirillales	f__AEGEAN-169_marine_group	g__AEGEAN-169_marine_group
OTU0063	0	10	0	0	0	0	0	0	0	0	3	29	0	0	0	1	3	39	0	0	0	20	0	0	0	0	0	0	16	0	0	11	0	0	0	7	6	d__Bacteria	p__Proteobacteria	c__Gammaproteobacteria	o__Alteromonadales	f__Moritellaceae	g__Moritella
OTU0070	124	101	106	663	438	246	309	337	438	384	143	76	99	137	676	276	279	349	186	170	320	397	330	328	396	296	483	223	208	308	161	353	349	282	216	279	353	d__Bacteria	p__Chloroflexi	c__Dehalococcoidia	o__SAR202_clade	f__SAR202_clade	g__SAR202_clade
OTU0072	470	357	145	150	444	399	316	726	499	388	275	240	189	148	142	210	278	256	444	143	220	605	292	172	117	304	326	220	173	192	140	301	230	303	297	325	246	d__Bacteria	p__Chloroflexi	c__Dehalococcoidia	o__SAR202_clade	f__SAR202_clade	g__SAR202_clade	s__uncultured_deep-sea
OTU0079	20	24	113	178	2099	131	134	125	142	107	39	76	533	259	17	209	161	91	663	1717	66	160	90	1164	59	12	26	86	25	153	215	308	396	23	44	78	397	d__Bacteria	p__Firmicutes	c__Bacilli	o__Bacillales	f__Bacillaceae	g__Anoxybacillus
OTU0080	834	721	197	86	310	103	130	189	186	199	122	36	125	19	409	323	172	266	23	283	568	267	249	152	217	239	255	343	246	527	194	350	368	215	309	409	443	d__Bacteria	p__Myxococcota	c__bacteriap25	o__bacteriap25	f__bacteriap25	g__bacteriap25	s__uncultured_deep-sea
OTU0076	148	268	252	26	209	372	138	300	324	204	167	284	109	248	45	947	521	492	625	561	395	481	881	100	136	307	263	81	22	9	88	65	442	118	83	40	36	d__Archaea	p__Nanoarchaeota	c__Nanoarchaeia	o__Woesearchaeales	f__SCGC_AAA011-D5	g__SCGC_AAA011-D5	s__uncultured_euryarchaeote
OTU0060	446	560	2174	1322	11	9	64	22	10	3	5	14	29	32	358	171	50	59	34	11	10	42	35	128	245	67	185	466	266	297	227	169	449	423	684	231	264	d__Bacteria	p__Methylomirabilota	c__Methylomirabilia	o__Methylomirabilales	f__Methylomirabilaceae	g__wb1-A12	s__candidate_division
OTU0071	165	77	15	13	303	579	337	472	362	479	553	879	1018	1180	113	62	80	80	228	238	134	100	60	0	18	263	200	30	141	222	98	267	102	83	254	161	141	d__Bacteria	p__Chloroflexi	c__Dehalococcoidia	o__SAR202_clade	f__SAR202_clade	g__SAR202_clade
OTU0084	15	30	18	29	167	860	588	497	896	629	780	1024	433	534	0	94	251	272	183	164	300	625	305	120	171	100	62	0	10	13	4	9	175	18	27	0	10	d__Archaea	p__Nanoarchaeota	c__Nanoarchaeia	o__Woesearchaeales	f__SCGC_AAA011-D5	g__SCGC_AAA011-D5	s__uncultured_euryarchaeote
OTU0081	151	276	754	0	155	255	697	202	296	95	163	41	70	0	346	280	151	480	105	34	191	18	254	229	791	161	266	135	343	132	162	384	592	181	365	220	380	d__Archaea	p__Crenarchaeota	c__Nitrososphaeria	o__Nitrosopumilales	f__Nitrosopumilaceae	g__Nitrosopumilaceae
OTU0077	0	0	0	0	0	0	0	0	0	0	7	0	0	0	13	15	8	28	4	6	0	29	37	8	0	0	0	0	47	11	15	50	59	9	37	26	35	d__Bacteria	p__Proteobacteria	c__Gammaproteobacteria	o__Alteromonadales	f__Idiomarinaceae	g__Idiomarina
OTU0074	139	262	691	653	333	112	213	118	325	99	86	21	17	207	794	454	306	217	105	239	174	244	653	6	221	196	151	348	179	109	71	246	60	435	118	113	205	d__Bacteria	p__NB1-j	c__NB1-j	o__NB1-j	f__NB1-j	g__NB1-j
OTU0085	138	150	127	358	209	239	313	174	294	308	191	156	231	164	248	263	446	402	103	342	247	299	369	227	469	308	272	81	167	212	108	180	259	154	201	213	277	d__Bacteria	p__Chloroflexi	c__JG30-KF-CM66	o__JG30-KF-CM66	f__JG30-KF-CM66	g__JG30-KF-CM66	s__uncultured_bacterium
OTU0078	0	0	0	0	24	28	25	0	15	11	16	0	0	0	0	2	0	0	7	0	9	0	2	0	7	0	0	2	19	0	0	0	14	0	0	6	0	d__Bacteria	p__Proteobacteria	c__Alphaproteobacteria	o__SAR11_clade	f__Clade_II	g__Clade_II
OTU0087	49	33	208	7	299	143	146	294	100	145	206	263	100	578	366	178	192	473	204	271	0	123	120	348	186	265	492	336	192	541	118	281	254	232	249	514	341	d__Bacteria	p__Planctomycetota	c__Phycisphaerae	o__CCM11a	f__CCM11a	g__CCM11a	s__uncultured_planctomycete
OTU0088	362	431	121	362	229	217	260	507	202	81	209	199	66	189	234	416	246	389	214	320	174	115	222	142	96	324	324	239	167	134	42	230	131	353	241	320	239	d__Bacteria	p__Proteobacteria	c__Alphaproteobacteria	o__Rhodospirillales	f__Magnetospiraceae	g__uncultured	s__uncultured_bacterium
OTU0083	0	0	2	3	0	0	0	24	0	0	0	0	5	329	0	13	14	0	8	7	0	18	12	6	4	0	0	17	18	0	30	9	0	0	14	17	9	d__Bacteria	p__Proteobacteria	c__Alphaproteobacteria	o__Caulobacterales	f__Caulobacteraceae	g__Phenylobacterium
OTU0086	45	71	34	130	70	74	279	179	125	253	229	188	436	265	276	993	409	221	91	69	354	318	379	209	285	208	187	99	205	156	125	224	135	186	330	338	224	d__Bacteria	p__Chloroflexi	c__JG30-KF-CM66	o__JG30-KF-CM66	f__JG30-KF-CM66	g__JG30-KF-CM66	s__uncultured_bacterium
OTU0097	26	85	4	7	266	282	306	244	299	315	334	238	170	355	62	137	319	155	288	205	132	579	653	167	379	199	213	22	143	116	106	195	260	69	142	173	277	d__Bacteria	p__SAR324_clade(Marine_group_B)	c__SAR324_clade(Marine_group_B)	o__SAR324_clade(Marine_group_B)	f__SAR324_clade(Marine_group_B)	g__SAR324_clade(Marine_group_B)
OTU0082	0	0	0	0	0	0	0	0	0	0	0	0	0	0	0	14	9	0	2	8	0	5	10	6	0	2	0	9	8	0	6	8	0	8	7	9	9	d__Bacteria	p__Proteobacteria	c__Alphaproteobacteria	o__Rhodobacterales	f__Rhodobacteraceae
OTU0095	288	354	104	7	432	315	284	309	393	283	241	242	35	73	108	26	99	288	151	228	103	79	375	42	0	489	499	63	120	229	152	302	355	82	229	310	129	d__Bacteria	p__Chloroflexi	c__Dehalococcoidia	o__SAR202_clade	f__SAR202_clade	g__SAR202_clade	s__uncultured_deep-sea
OTU0102	11	0	47	109	92	150	12	103	42	25	92	36	63	224	27	0	92	17	11	211	169	99	60	58	0	54	102	20	18	94	22	251	16	10	30	5213	45	d__Bacteria	p__Firmicutes	c__Bacilli	o__Staphylococcales	f__Staphylococcaceae	g__Staphylococcus
OTU0092	0	0	0	0	0	0	0	0	0	0	0	0	0	0	0	0	8	8	33	0	0	0	16	0	0	0	0	10	14	32	12	29	0	13	7	7	9	d__Bacteria	p__Proteobacteria	c__Alphaproteobacteria	o__Rhodobacterales	f__Rhodobacteraceae	g__Pseudooceanicola
OTU0093	0	0	0	0	0	0	0	0	0	0	2	0	0	0	0	0	0	1	0	0	0	0	0	4	0	0	0	0	13	0	8	0	0	0	0	0	2	d__Bacteria	p__Bacteroidota	c__Bacteroidia	o__Flavobacteriales	f__Flavobacteriaceae	g__Muricauda
OTU0091	128	0	0	52	18	159	14	0	24	12	18	14	3	0	0	33	12	20	5	6	0	0	5	15	9	5	0	0	35	0	9	11	18	6	8	11	5	d__Bacteria	p__Proteobacteria	c__Alphaproteobacteria	o__Sphingomonadales	f__Sphingomonadaceae	g__Sphingobium
OTU0101	44	56	331	6	62	33	19	73	44	37	19	5	33	2	614	340	109	182	128	443	699	386	517	72	73	236	277	324	129	177	60	199	322	455	663	130	82	d__Bacteria
OTU0090	181	268	19	24	446	367	299	323	426	620	363	503	631	1162	44	0	5	0	63	22	0	37	29	0	37	175	120	0	36	448	79	109	152	39	91	82	113	d__Bacteria	p__Marinimicrobia_(SAR406_clade)	c__Marinimicrobia_(SAR406_clade)	o__Marinimicrobia_(SAR406_clade)	f__Marinimicrobia_(SAR406_clade)	g__Marinimicrobia_(SAR406_clade)	s__uncultured_deep-sea
OTU0100	959	1453	9	0	225	207	204	92	86	395	871	310	157	426	0	0	0	87	0	0	49	19	0	72	5	68	78	5	132	264	245	273	79	49	111	155	182	d__Bacteria	p__Chloroflexi	c__Dehalococcoidia	o__SAR202_clade	f__SAR202_clade	g__SAR202_clade	s__uncultured_bacterium
OTU0096	212	91	174	205	218	167	233	26	174	185	83	47	249	147	373	236	296	292	95	177	47	133	369	100	234	167	287	32	260	235	195	273	42	119	366	270	288	d__Bacteria
OTU0098	6	7	0	0	10	6	6	0	1	20	0	8	0	0	3	6	9	10	0	6	0	2	4	0	4	0	4	0	8	9	17	5	12	18	3	0	4	d__Bacteria	p__Proteobacteria	c__Alphaproteobacteria	o__Caulobacterales	f__Hyphomonadaceae	g__Henriciella	s__uncultured_bacterium
OTU0104	0	0	0	0	7	0	10	0	0	0	0	0	0	0	0	8	2	19	0	4	8	0	0	0	0	0	0	0	0	0	0	0	0	6	4	0	7	d__Bacteria	p__Proteobacteria	c__Gammaproteobacteria	o__Pseudomonadales	f__Pseudomonadaceae	g__Pseudomonas
OTU0089	152	134	1373	0	199	62	280	50	72	27	41	38	156	0	231	216	120	148	120	14	0	52	261	85	618	182	258	123	319	185	82	349	333	103	203	93	228	d__Archaea	p__Crenarchaeota	c__Nitrososphaeria	o__Nitrosopumilales	f__Nitrosopumilaceae	g__Nitrosopumilaceae	s__uncultured_Cenarchaeum
OTU0099	0	0	0	0	0	0	0	0	0	0	1	3	0	0	0	11	0	0	26	0	0	0	5	145	0	0	0	5	34	6	2	10	26	7	3	14	19	d__Bacteria	p__Actinobacteriota	c__Actinobacteria	o__Propionibacteriales	f__Nocardioidaceae	g__Aeromicrobium
OTU0108	52	115	84	161	285	437	207	386	345	409	178	101	63	36	543	15	6	10	0	0	0	0	19	0	0	260	281	98	233	379	100	349	548	135	348	256	225	d__Bacteria	p__Planctomycetota	c__Phycisphaerae	o__CCM11a	f__CCM11a	g__CCM11a	s__uncultured_bacterium
OTU0105	30	16	0	31	0	0	12	0	8	4	33	0	1	0	33	4	10	3	48	5	0	8	5	60	92	35	8	16	23	27	38	15	0	0	10	14	7	d__Bacteria	p__Actinobacteriota	c__Actinobacteria	o__Corynebacteriales	f__Mycobacteriaceae	g__Mycobacterium
OTU0109	253	221	34	47	28	85	78	28	54	59	67	16	0	17	513	130	157	130	56	124	149	157	360	75	234	185	242	534	262	250	145	262	73	701	278	178	280	d__Bacteria	p__Gemmatimonadota	c__PAUC43f_marine_benthic_group	o__PAUC43f_marine_benthic_group	f__PAUC43f_marine_benthic_group	g__PAUC43f_marine_benthic_group	s__uncultured_bacterium
OTU0110	0	0	0	0	0	0	0	0	0	0	0	2	0	0	0	0	0	18	0	0	3	0	0	2	0	0	0	0	0	0	2	2	0	0	0	1	0	d__Bacteria	p__Planctomycetota	c__Phycisphaerae	o__Phycisphaerales	f__Phycisphaeraceae	g__SM1A02	s__Gambierdiscus_polynesiensis
OTU0106	0	0	0	0	0	0	0	0	0	0	0	0	0	0	0	4	2	0	0	3	0	0	0	5	0	0	0	8	17	0	4	0	0	0	0	6	0	d__Bacteria	p__Bacteroidota	c__Bacteroidia	o__Cytophagales	f__Cyclobacteriaceae	g__Fulvivirga
OTU0073	58	134	3272	0	14	44	27	18	33	0	0	0	120	0	107	134	88	102	91	0	0	64	55	0	176	14	25	407	93	0	45	179	69	169	389	154	122	d__Archaea	p__Crenarchaeota	c__Nitrososphaeria	o__Nitrosopumilales	f__Nitrosopumilaceae	g__Nitrosopumilaceae	s__uncultured_crenarchaeote
OTU0107	8	8	84	18	46	154	136	312	259	291	263	250	245	403	15	287	455	166	125	342	76	268	224	62	70	141	140	116	64	50	40	93	125	209	251	70	128	d__Bacteria	p__Bacteroidota	c__Bacteroidia	o__Cytophagales	f__Cytophagales	g__Cytophagales	s__uncultured_bacterium
OTU0116	299	358	99	134	136	77	120	144	182	166	105	124	190	235	156	114	110	102	108	294	355	274	386	83	120	104	96	167	70	180	15	150	39	148	116	269	104	d__Bacteria	p__Chloroflexi	c__Dehalococcoidia	o__SAR202_clade	f__SAR202_clade	g__SAR202_clade
OTU0094	146	105	613	976	69	84	140	0	38	85	90	0	155	110	267	249	101	140	29	98	98	197	51	58	55	391	770	0	141	94	131	58	60	109	59	60	118	d__Bacteria	p__Planctomycetota	c__Phycisphaerae	o__Phycisphaerales	f__Phycisphaeraceae	g__Urania-1B-19_marine_sediment_group	s__uncultured_deep-sea
OTU0103	191	346	849	0	347	190	382	191	262	133	144	211	112	0	64	187	200	168	213	33	0	155	61	75	322	130	210	47	63	54	37	108	128	35	84	36	136	d__Archaea	p__Crenarchaeota	c__Nitrososphaeria	o__Nitrosopumilales	f__Nitrosopumilaceae	g__Nitrosopumilaceae	s__uncultured_Nitrosopumilales
OTU0113	22	2	55	119	40	101	55	115	202	251	84	43	171	299	47	32	31	2021	185	221	67	211	243	119	0	86	30	12	6	113	215	152	144	30	19	23	35	d__Bacteria	p__Proteobacteria	c__Gammaproteobacteria	o__Pseudomonadales	f__Moraxellaceae	g__Enhydrobacter
OTU0123	48	46	114	118	168	263	202	78	175	91	108	95	5	160	191	79	128	85	152	62	155	125	20	47	324	228	154	337	96	153	144	224	234	351	228	180	203	d__Bacteria	p__Dadabacteria	c__Dadabacteriia	o__Dadabacteriales	f__Dadabacteriales	g__Dadabacteriales	s__uncultured_deep-sea
OTU0118	0	0	0	0	0	0	0	0	0	0	0	0	0	0	0	9	8	27	0	0	0	0	2	6	0	0	0	14	15	19	0	7	0	5	7	0	0	d__Bacteria	p__Proteobacteria	c__Alphaproteobacteria	o__Rhizobiales	f__Stappiaceae	g__Labrenzia
OTU0120	0	0	0	0	0	0	0	0	0	0	4	5	0	0	2	4	6	27	0	4	0	0	2	6	7	0	0	9	3	0	2	0	7	4	5	6	0	d__Bacteria	p__Proteobacteria	c__Alphaproteobacteria	o__Caulobacterales	f__Hyphomonadaceae	g__Oceanicaulis	s__Oceanicaulis_sp.
OTU0111	158	134	38	75	177	135	102	178	236	742	315	437	459	558	56	18	136	2	0	24	0	37	50	0	66	18	37	0	122	60	74	170	6	76	197	294	212	d__Bacteria	p__Bacteroidota	c__Rhodothermia	o__Rhodothermales	f__Rhodothermaceae	g__uncultured	s__uncultured_Cytophaga
OTU0138	8	11	0	0	353	340	222	446	502	640	479	468	0	0	12	47	78	102	207	191	56	165	162	82	50	92	93	0	29	47	34	35	104	19	101	151	14	d__Bacteria	p__Patescibacteria	c__Parcubacteria	o__Candidatus_Yanofskybacteria	f__Candidatus_Yanofskybacteria	g__Candidatus_Yanofskybacteria	s__uncultured_bacterium
OTU0117	344	445	475	235	90	122	210	66	98	55	36	0	3	11	209	105	90	146	27	132	0	21	126	141	198	175	212	158	112	86	82	190	286	169	142	135	130	d__Bacteria	p__Myxococcota	c__bacteriap25	o__bacteriap25	f__bacteriap25	g__bacteriap25	s__uncultured_deep-sea
OTU0119	12	30	44	605	106	233	98	66	32	133	96	18	185	171	64	42	91	85	26	180	253	76	46	250	99	25	10	71	172	67	69	109	34	31	46	69	26	d__Bacteria	p__Proteobacteria	c__Gammaproteobacteria	o__Pseudomonadales	f__Pseudomonadaceae	g__Pseudomonas	s__Pseudomonas_stutzeri
OTU0125	308	461	91	16	42	66	151	100	160	91	125	128	205	121	17	81	52	45	40	122	389	125	138	0	242	251	243	286	94	29	92	195	199	221	55	43	65	d__Bacteria	p__Marinimicrobia_(SAR406_clade)	c__Marinimicrobia_(SAR406_clade)	o__Marinimicrobia_(SAR406_clade)	f__Marinimicrobia_(SAR406_clade)	g__Marinimicrobia_(SAR406_clade)	s__uncultured_deep-sea
OTU0122	0	8	171	19	190	137	101	101	206	270	173	65	328	635	24	59	354	84	149	147	332	522	372	125	79	12	7	8	38	91	35	26	72	28	54	41	12	d__Bacteria	p__SAR324_clade(Marine_group_B)	c__SAR324_clade(Marine_group_B)	o__SAR324_clade(Marine_group_B)	f__SAR324_clade(Marine_group_B)	g__SAR324_clade(Marine_group_B)	s__uncultured_deep-sea
OTU0115	0	0	0	0	0	0	0	0	0	0	0	4	0	0	0	4	0	20	0	0	0	0	0	0	5	0	0	6	13	0	0	0	0	8	0	5	0	d__Bacteria	p__Proteobacteria	c__Gammaproteobacteria	o__Alteromonadales	f__Colwelliaceae	g__Colwellia
OTU0124	161	138	313	0	141	126	37	60	98	24	102	144	50	162	281	147	88	37	108	21	0	0	137	0	46	192	194	669	116	62	74	101	44	531	295	137	172	d__Bacteria	p__Planctomycetota	c__Phycisphaerae	o__Phycisphaerales	f__Phycisphaeraceae	g__Urania-1B-19_marine_sediment_group	s__uncultured_Planctomycetales
OTU0128	23	114	138	80	89	69	49	66	88	186	163	105	0	1	129	384	177	239	320	70	0	110	194	0	5	229	125	188	171	127	169	164	62	223	219	114	419	d__Bacteria	p__Planctomycetota	c__Planctomycetes	o__Pirellulales	f__Pirellulaceae	g__uncultured
OTU0121	14	20	100	488	79	246	102	123	226	326	317	299	30	203	61	613	602	127	321	100	37	20	8	0	47	97	98	23	35	0	18	14	162	0	13	18	10	d__Archaea	p__Nanoarchaeota	c__Nanoarchaeia	o__Woesearchaeales	f__SCGC_AAA011-D5	g__SCGC_AAA011-D5	s__uncultured_archaeon
OTU0133	193	214	13	128	112	120	134	193	130	164	60	42	162	28	250	132	79	118	22	18	0	79	273	85	376	291	190	111	127	143	108	119	166	154	145	76	122	d__Bacteria	p__NB1-j	c__NB1-j	o__NB1-j	f__NB1-j	g__NB1-j
OTU0137	56	42	88	190	21	87	0	83	82	89	137	11	0	200	126	98	53	218	254	112	264	238	253	127	276	62	111	272	53	145	79	154	179	339	109	168	97	d__Bacteria	p__Planctomycetota	c__Phycisphaerae	o__CCM11a	f__CCM11a	g__CCM11a	s__uncultured_bacterium
OTU0112	37	50	590	740	20	0	11	9	0	10	6	0	21	55	486	201	207	95	59	140	0	142	77	29	103	59	51	270	87	179	76	134	48	315	173	158	173	d__Bacteria	p__Proteobacteria	c__Alphaproteobacteria	o__Kiloniellales	f__Kiloniellaceae	g__uncultured	s__uncultured_bacterium
OTU0129	76	151	48	193	145	119	154	357	279	129	153	74	58	417	159	93	293	186	106	30	1	57	160	86	76	77	91	63	129	74	55	82	41	102	165	115	139	d__Bacteria	p__Proteobacteria	c__Gammaproteobacteria	o__Gammaproteobacteria_Incertae_Sedis	f__Unknown_Family	g__uncultured
OTU0145	0	0	116	6	0	0	0	0	0	0	5	6	0	0	0	6	0	5	0	8	12	0	0	0	0	0	0	2260	32	14	9	59	9	1611	300	42	145	d__Archaea	p__Crenarchaeota	c__Nitrososphaeria	o__Nitrosopumilales	f__Nitrosopumilaceae	g__Nitrosopumilaceae
OTU0127	136	141	67	22	218	129	77	57	230	327	314	197	422	140	44	94	93	93	86	75	0	65	80	0	339	195	155	105	58	51	37	143	114	128	82	54	66	d__Bacteria	p__Chloroflexi	c__Dehalococcoidia	o__SAR202_clade	f__SAR202_clade	g__SAR202_clade	s__hydrothermal_vent
OTU0114	123	153	645	1058	0	15	0	0	0	0	0	2	15	26	235	0	9	10	28	3	7	0	31	20	41	50	144	254	146	278	90	159	108	150	170	454	189	d__Bacteria	p__Nitrospirota	c__Nitrospiria	o__Nitrospirales	f__Nitrospiraceae	g__Nitrospira
OTU0135	33	0	0	0	0	60	20	22	0	18	18	26	0	0	17	0	0	18	0	0	0	0	0	0	0	15	41	21	9	12	14	12	17	13	0	0	19	d__Archaea	p__Crenarchaeota	c__Nitrososphaeria	o__Nitrosopumilales	f__Nitrosopumilaceae	g__Nitrosopumilaceae	s__uncultured_marine
OTU0131	0	0	35	343	127	92	81	0	84	29	35	41	14	443	125	460	349	134	436	270	146	318	230	220	0	21	29	9	28	23	23	25	89	23	163	90	47	d__Archaea	p__Nanoarchaeota	c__Nanoarchaeia	o__Woesearchaeales	f__SCGC_AAA011-D5	g__SCGC_AAA011-D5	s__uncultured_archaeon
OTU0126	46	77	349	193	99	99	86	0	123	111	45	0	49	59	172	272	360	175	57	211	97	60	181	18	278	125	107	147	105	50	66	125	130	133	66	91	96	d__Bacteria	p__Proteobacteria	c__Alphaproteobacteria	o__Rhodobacterales	f__Rhodobacteraceae	g__Limibaculum	s__uncultured_bacterium
OTU0140	8	14	173	311	0	5	35	40	0	5	0	0	11	4	134	55	343	523	356	355	338	32	153	49	127	58	43	21	107	148	78	159	382	56	163	102	103	d__Bacteria
OTU0142	0	0	0	0	0	0	0	0	0	0	0	0	0	0	0	9	3	4	0	4	0	0	0	3	4	0	0	2	4	6	3	0	2	0	8	6	0	d__Bacteria	p__Desulfobacterota	c__Desulfuromonadia	o__Bradymonadales	f__Bradymonadales	g__Bradymonadales	s__unidentified_marine
OTU0134	140	176	249	75	165	159	121	136	65	88	31	42	69	186	354	243	170	201	71	152	72	163	171	36	161	123	89	43	64	73	62	129	22	116	75	31	125	d__Bacteria	p__Proteobacteria	c__Gammaproteobacteria	o__KI89A_clade	f__KI89A_clade	g__KI89A_clade	s__uncultured_deep-sea
OTU0139	98	79	339	157	185	150	126	206	112	159	144	162	14	117	79	81	48	14	112	42	159	110	93	134	196	189	117	26	87	60	69	134	59	136	101	124	125	d__Bacteria	p__Gemmatimonadota	c__BD2-11_terrestrial_group	o__BD2-11_terrestrial_group	f__BD2-11_terrestrial_group	g__BD2-11_terrestrial_group	s__uncultured_sediment
OTU0130	177	311	59	237	86	55	83	79	70	222	101	165	131	645	136	60	37	10	30	13	0	26	133	0	66	120	122	196	72	65	48	78	117	135	209	102	113	d__Bacteria	p__Proteobacteria	c__Alphaproteobacteria	o__Defluviicoccales	f__uncultured	g__uncultured	s__uncultured_Phyllobacteriaceae
OTU0152	26	74	34	0	108	115	50	53	111	79	46	6	60	0	131	152	206	446	160	227	206	183	206	220	79	85	173	142	61	59	75	84	135	210	58	72	102	d__Bacteria	p__Proteobacteria	c__Alphaproteobacteria	o__Rhizobiales	f__Methyloligellaceae	g__Methyloligellaceae	s__uncultured_bacterium
OTU0144	452	477	131	114	91	124	191	88	243	174	117	51	1	56	256	134	110	79	39	21	0	8	142	57	182	95	106	118	57	21	59	31	49	127	62	40	82	d__Bacteria	p__Actinobacteriota	c__Acidimicrobiia	o__Actinomarinales	f__uncultured	g__uncultured
OTU0132	68	75	60	495	93	30	55	62	83	82	88	92	265	350	206	92	117	101	85	66	144	52	58	186	136	76	87	85	58	93	38	133	19	108	80	97	86	d__Bacteria	p__Proteobacteria	c__Alphaproteobacteria	o__Defluviicoccales	f__uncultured	g__uncultured	s__uncultured_proteobacterium
OTU0146	0	0	0	0	0	0	0	0	0	0	0	0	0	0	0	3	5	6	0	5	2	4	0	0	20	0	2	8	15	31	14	0	12	7	13	6	2	d__Bacteria	p__Proteobacteria	c__Alphaproteobacteria	o__Rhizobiales	f__Devosiaceae	g__Devosia
OTU0148	37	29	0	0	30	19	35	18	45	14	0	0	0	0	27	0	0	0	0	0	0	0	0	38	0	18	23	0	67	48	11	54	41	13	21	0	11	d__Bacteria	p__Proteobacteria	c__Alphaproteobacteria	o__Rhodobacterales	f__Rhodobacteraceae
OTU0150	67	68	27	110	153	287	118	67	49	55	23	75	189	149	12	23	57	20	35	105	0	15	66	3	31	280	271	323	136	202	105	122	49	238	190	142	130	d__Bacteria	p__Chloroflexi	c__JG30-KF-CM66	o__JG30-KF-CM66	f__JG30-KF-CM66	g__JG30-KF-CM66	s__uncultured_bacterium
OTU0136	16	12	15	271	0	28	12	149	41	49	113	13	240	664	4	13	146	7	60	102	96	53	497	52	32	8	6	0	75	37	41	136	184	124	95	119	8	d__Bacteria	p__Proteobacteria	c__Gammaproteobacteria	o__Pseudomonadales	f__Moraxellaceae	g__Acinetobacter	s__Acinetobacter_lwoffii
OTU0143	0	0	0	0	0	0	0	0	0	0	0	0	0	0	0	3	0	0	4	1	2	0	0	0	0	0	0	0	3	1	0	0	0	2	1	0	0	d__Bacteria	p__Bacteroidota	c__Bacteroidia	o__Flavobacteriales	f__Crocinitomicaceae	g__Crocinitomix	s__uncultured_Crocinitomix
OTU0149	30	10	0	0	19	46	11	10	22	15	0	10	0	0	16	18	8	0	0	18	0	4	20	0	0	14	19	0	0	0	0	10	16	6	11	0	0	d__Bacteria	p__Proteobacteria	c__Alphaproteobacteria	o__Rhodobacterales	f__Rhodobacteraceae	g__Limimaricola
OTU0156	18	0	15	85	265	275	167	288	197	228	209	466	70	348	22	0	0	40	0	0	0	0	0	1	0	270	285	29	26	63	31	77	131	112	60	26	91	d__Bacteria	p__Acidobacteriota	c__Subgroup_26	o__Subgroup_26	f__Subgroup_26	g__Subgroup_26	s__uncultured_bacterium
OTU0157	96	124	55	43	109	71	103	37	141	93	39	66	0	96	63	183	744	303	124	84	152	176	246	53	0	163	88	48	43	42	21	48	39	54	25	44	37	d__Bacteria	p__Gemmatimonadota	c__Gemmatimonadetes	o__Gemmatimonadales	f__Gemmatimonadaceae	g__uncultured	s__uncultured_actinobacterium
OTU0141	52	88	409	429	196	60	82	46	120	74	53	0	17	21	184	96	140	20	37	42	93	37	156	57	331	91	141	23	148	44	49	87	45	140	86	58	102	d__Bacteria	p__Proteobacteria	c__Gammaproteobacteria	o__EPR3968-O8a-Bc78	f__EPR3968-O8a-Bc78	g__EPR3968-O8a-Bc78	s__uncultured_bacterium
OTU0158	54	46	84	114	54	164	137	125	49	107	82	38	68	223	209	76	208	191	190	105	159	74	199	128	96	40	20	82	64	80	36	100	19	110	138	77	112	d__Bacteria	p__Planctomycetota	c__Phycisphaerae	o__CCM11a	f__CCM11a	g__CCM11a	s__uncultured_deep-sea
OTU0153	40	0	13	48	29	0	0	0	0	0	0	0	0	0	0	24	0	0	15	7	22	0	0	14	44	0	5	24	24	0	68	7	19	11	0	0	0	d__Bacteria	p__Actinobacteriota	c__Actinobacteria	o__Micrococcales	f__Microbacteriaceae
OTU0155	84	97	254	116	274	185	148	90	142	73	78	6	94	69	232	92	83	78	1	8	0	41	171	72	156	117	164	52	89	61	38	123	152	97	14	69	110	d__Bacteria	p__NB1-j	c__NB1-j	o__NB1-j	f__NB1-j	g__NB1-j
OTU0166	236	336	52	14	15	117	95	218	57	30	10	22	52	13	47	15	27	0	0	0	0	55	24	0	80	94	105	116	178	279	70	122	154	142	399	323	211	d__Bacteria
OTU0147	67	91	183	145	183	133	93	116	100	139	104	236	87	404	31	55	165	48	62	1	45	39	49	0	66	119	205	6	49	81	57	142	36	14	94	142	109	d__Bacteria	p__Gemmatimonadota	c__Gemmatimonadetes	o__Gemmatimonadales	f__Gemmatimonadaceae	g__uncultured	s__uncultured_actinobacterium
OTU0176	77	83	107	5	88	142	81	234	76	78	56	35	0	1	182	99	69	12	72	3	99	185	55	89	59	96	184	78	62	283	129	169	356	103	116	48	84	d__Bacteria	p__Acidobacteriota	c__Acidobacteriae	o__Subgroup_13	f__Subgroup_13	g__Subgroup_13	s__uncultured_Acidobacteria
OTU0159	116	339	139	144	40	165	109	51	133	45	47	12	46	265	145	131	80	92	65	0	21	43	226	68	155	74	59	34	119	35	38	145	92	55	72	28	180	d__Bacteria	p__Bacteroidota	c__Rhodothermia	o__Rhodothermales	f__Rhodothermaceae	g__uncultured
OTU0151	0	0	0	0	0	0	0	13	15	5	0	0	0	0	0	0	0	24	0	0	0	0	0	7	0	2	0	0	4	0	0	15	0	0	0	9	0	d__Bacteria	p__Proteobacteria	c__Alphaproteobacteria	o__Rhodobacterales	f__Rhodobacteraceae
OTU0163	303	277	4	10	116	82	107	114	162	96	25	67	65	243	61	100	258	171	124	0	2	0	118	15	13	194	160	68	52	32	27	78	10	81	124	78	107	d__Bacteria	p__Proteobacteria	c__Alphaproteobacteria	o__Rhodospirillales	f__Magnetospiraceae	g__uncultured	s__uncultured_bacterium
OTU0161	133	167	190	272	140	75	183	58	87	49	52	0	22	85	177	150	72	112	9	121	40	154	192	7	259	34	93	26	35	48	77	67	98	43	85	25	82	d__Bacteria	p__Proteobacteria	c__Gammaproteobacteria	o__MBMPE27	f__MBMPE27	g__MBMPE27
OTU0168	32	31	2	6	78	84	64	59	97	145	133	112	141	142	0	37	64	75	100	224	106	93	196	44	0	114	94	46	79	285	79	92	34	120	168	199	132	d__Bacteria	p__Armatimonadota	c__Fimbriimonadia	o__Fimbriimonadales	f__Fimbriimonadaceae	g__Fimbriimonadaceae	s__uncultured_bacterium
OTU0164	21	18	87	88	24	17	43	38	5	89	83	49	10	9	134	695	436	240	166	296	127	45	23	0	64	87	71	0	56	231	34	55	47	18	39	35	49	d__Bacteria	p__Gemmatimonadota	c__Gemmatimonadetes	o__Gemmatimonadales	f__Gemmatimonadaceae	g__uncultured	s__uncultured_bacterium
OTU0184	15	62	21	0	0	0	10	0	40	21	58	60	0	0	79	134	130	102	65	56	13	31	403	79	65	46	115	181	148	469	160	150	110	150	44	223	167	d__Bacteria	p__Proteobacteria	c__Alphaproteobacteria	o__Kordiimonadales	f__Kordiimonadaceae	g__Kordiimonas	s__uncultured_bacterium
OTU0160	0	43	269	307	32	88	70	54	143	83	74	131	26	151	95	60	152	82	130	103	0	215	107	145	177	66	64	56	109	10	0	67	61	26	69	23	141	d__Bacteria	p__Proteobacteria	c__Gammaproteobacteria	o__Burkholderiales	f__Nitrosomonadaceae	g__Nitrosomonas
OTU0186	0	0	3	4	339	260	124	428	190	303	625	130	116	194	0	0	0	0	0	0	0	0	0	0	0	87	93	0	21	40	192	66	204	0	4	0	2	d__Bacteria	p__Firmicutes
OTU0180	6	23	24	5	217	338	182	269	216	336	387	292	115	137	38	4	86	66	56	9	5	118	30	0	0	196	92	0	0	26	31	10	57	0	12	24	12	d__Bacteria	p__Patescibacteria	c__Parcubacteria	o__Candidatus_Yanofskybacteria	f__Candidatus_Yanofskybacteria	g__Candidatus_Yanofskybacteria	s__uncultured_bacterium
OTU0171	0	4	54	16	355	216	207	415	381	245	208	175	274	24	0	131	44	36	5	101	0	0	63	107	0	106	123	0	11	0	25	7	6	0	6	0	7	d__Bacteria	p__Proteobacteria	c__Gammaproteobacteria	o__Enterobacterales	f__Enterobacteriaceae	g__Escherichia-Shigella
OTU0165	46	38	54	254	189	113	63	28	44	35	33	0	121	10	195	190	149	161	55	59	107	29	129	0	240	85	204	75	70	49	17	69	63	70	77	59	129	d__Bacteria	p__Proteobacteria	c__Alphaproteobacteria	o__Kiloniellales	f__Kiloniellaceae	g__uncultured	s__uncultured_beta
OTU0182	32	102	3	115	0	10	51	87	140	187	121	110	13	215	0	74	91	298	453	241	419	377	89	71	0	0	14	3	0	0	0	0	14	0	0	0	0	d__Archaea	p__Nanoarchaeota	c__Nanoarchaeia	o__Woesearchaeales	f__SCGC_AAA011-D5	g__SCGC_AAA011-D5	s__uncultured_archaeon
OTU0178	33	22	153	222	11	229	107	94	9	36	42	30	10	7	122	89	61	20	87	52	289	182	146	161	45	215	264	120	31	16	39	67	38	40	66	77	56	d__Bacteria	p__Chloroflexi	c__Dehalococcoidia	o__SAR202_clade	f__SAR202_clade	g__SAR202_clade
OTU0179	14	0	0	0	0	18	8	0	0	0	0	0	0	0	0	21	10	4	0	3	0	0	0	0	0	9	1	8	20	34	13	0	5	3	0	13	0	d__Bacteria	p__Proteobacteria	c__Alphaproteobacteria	o__Sphingomonadales	f__Sphingomonadaceae	g__Sphingopyxis
OTU0183	28	12	24	2	48	83	38	27	122	132	342	276	110	232	43	95	88	88	70	104	175	85	23	35	71	113	51	52	81	59	76	56	69	55	63	138	101	d__Bacteria	p__Planctomycetota	c__Phycisphaerae	o__Pla1_lineage	f__Pla1_lineage	g__Pla1_lineage	s__uncultured_bacterium
OTU0162	200	327	211	291	20	9	63	46	51	15	7	0	119	7	143	141	135	101	58	132	100	243	188	65	19	26	52	79	11	38	32	77	0	25	78	33	87	d__Bacteria	p__Chloroflexi	c__Dehalococcoidia	o__SAR202_clade	f__SAR202_clade	g__SAR202_clade	s__SAR202_cluster
OTU0167	7	26	134	342	153	118	31	45	123	114	63	26	5	402	8	35	79	40	37	328	81	48	29	29	55	63	31	10	219	0	54	76	64	17	28	33	19	d__Bacteria	p__Proteobacteria	c__Alphaproteobacteria	o__Rhodobacterales	f__Rhodobacteraceae	g__Paracoccus
OTU0172	75	48	76	116	35	0	57	28	137	16	26	5	112	108	347	139	66	26	59	123	57	79	134	12	219	94	113	137	91	100	42	83	62	105	71	80	110	d__Bacteria	p__NB1-j	c__NB1-j	o__NB1-j	f__NB1-j	g__NB1-j
OTU0194	61	89	3	13	10	51	30	15	47	67	41	7	0	29	15	116	110	275	461	303	102	245	160	40	131	48	69	48	18	239	61	57	28	70	36	69	11	d__Bacteria	p__Bacteroidota	c__Bacteroidia	o__Sphingobacteriales	f__Sphingobacteriales	g__Sphingobacteriales	s__uncultured_bacterium
OTU0175	0	0	3	3	16	15	0	0	46	6	0	12	2	214	0	109	0	50	48	235	0	46	26	111	16	4	0	6	8	34	0	9	14	0	3	0	9	d__Bacteria	p__Proteobacteria	c__Gammaproteobacteria	o__Burkholderiales	f__Burkholderiaceae	g__Ralstonia
OTU0198	49	2	0	0	227	141	167	81	108	140	75	36	14	8	51	97	30	207	75	80	43	21	240	97	154	70	126	28	93	30	107	115	73	43	57	54	217	d__Bacteria	p__Proteobacteria	c__Gammaproteobacteria
OTU0221	0	0	0	0	0	0	0	0	0	0	12	0	0	12	0	4	0	0	0	0	0	0	0	0	0	0	0	0	3083	0	0	0	31	0	0	0	8	d__Bacteria	p__Actinobacteriota	c__Actinobacteria	o__Corynebacteriales	f__Dietziaceae	g__Dietzia
OTU0181	0	0	0	0	0	0	17	25	13	45	19	0	0	0	0	7	0	35	2	0	0	0	40	4	12	0	0	10	10	0	22	0	15	7	0	7	27	d__Bacteria	p__Proteobacteria	c__Alphaproteobacteria	o__Puniceispirillales	f__SAR116_clade	g__SAR116_clade	s__marine_metagenome
OTU0193	18	4	13	3	116	26	54	40	38	45	19	33	46	73	14	48	174	143	103	176	118	139	219	110	66	173	63	15	23	118	55	150	604	43	29	16	22	d__Bacteria	p__Marinimicrobia_(SAR406_clade)	c__Marinimicrobia_(SAR406_clade)	o__Marinimicrobia_(SAR406_clade)	f__Marinimicrobia_(SAR406_clade)	g__Marinimicrobia_(SAR406_clade)	s__uncultured_bacterium
OTU0188	51	164	40	25	20	274	168	144	45	47	81	83	3	55	33	43	57	6	115	152	0	84	71	55	0	315	161	177	35	51	80	0	101	126	142	49	92	d__Archaea	p__Nanoarchaeota	c__Nanoarchaeia	o__Woesearchaeales	f__Woesearchaeales	g__Woesearchaeales
OTU0185	128	284	88	119	0	54	40	123	40	72	96	230	4	52	64	93	148	139	134	46	98	36	13	16	42	132	157	39	45	110	40	59	79	33	112	38	99	d__Bacteria	p__Acidobacteriota	c__Acidobacteriae	o__Acidobacteriales
OTU0173	37	79	0	102	85	188	71	298	56	49	20	58	0	0	23	20	0	0	0	0	8	29	15	64	0	1031	700	16	6	21	21	37	0	2	9	4	13	d__Bacteria	p__Chloroflexi	c__JG30-KF-CM66	o__JG30-KF-CM66	f__JG30-KF-CM66	g__JG30-KF-CM66	s__uncultured_bacterium
OTU0174	0	0	0	3	0	17	22	0	1	29	25	3	0	47	0	24	7	32	0	0	0	0	0	2	107	0	0	9	6	0	6	10	15	6	0	14	0	d__Bacteria	p__Proteobacteria	c__Alphaproteobacteria	o__SAR11_clade	f__Clade_IV	g__Clade_IV	s__uncultured_bacterium
OTU0202	2827	0	40	0	0	3	0	0	0	0	0	0	1	0	0	0	0	0	0	0	110	0	0	0	0	3	0	3	17	0	21	0	0	0	0	9	0	d__Bacteria	p__Proteobacteria	c__Gammaproteobacteria	o__Burkholderiales	f__Rhodocyclaceae	g__Thauera
OTU0187	232	182	176	60	0	16	51	39	93	47	42	9	36	20	190	174	127	143	62	38	168	51	139	30	177	93	70	35	51	52	18	50	59	68	61	29	95	d__Bacteria	p__Proteobacteria	c__Alphaproteobacteria	o__Defluviicoccales	f__uncultured	g__uncultured
OTU0177	39	20	230	38	0	64	7	3	132	19	50	0	5	249	35	429	302	200	366	0	167	36	92	39	153	47	63	0	0	80	0	30	58	0	17	13	9	d__Archaea	p__Nanoarchaeota	c__Nanoarchaeia	o__Woesearchaeales	f__SCGC_AAA011-D5	g__SCGC_AAA011-D5	s__uncultured_archaeon
OTU0170	120	46	319	334	32	59	40	28	64	62	51	9	0	0	218	107	69	49	40	23	82	0	87	30	197	77	93	26	83	71	43	67	57	83	50	165	82	d__Bacteria	p__Gemmatimonadota	c__Gemmatimonadetes	o__Gemmatimonadales	f__Gemmatimonadaceae	g__uncultured	s__uncultured_deep-sea
OTU0191	69	35	22	48	154	86	140	117	125	207	182	154	3	335	104	15	58	40	65	118	0	44	51	27	0	130	71	7	39	29	29	119	52	28	34	146	65	d__Bacteria	p__Chloroflexi	c__Dehalococcoidia	o__SAR202_clade	f__SAR202_clade	g__SAR202_clade	s__uncultured_bacterium
OTU0169	32	57	295	345	41	0	22	35	129	13	57	0	39	23	86	139	43	203	45	94	127	79	79	41	253	76	76	30	44	30	74	169	18	31	50	20	18	d__Bacteria	p__Planctomycetota	c__Phycisphaerae	o__Phycisphaerales	f__Phycisphaeraceae	g__Urania-1B-19_marine_sediment_group
OTU0213	126	123	2	0	78	196	111	39	155	111	40	39	29	4	130	49	35	94	32	189	0	66	162	55	288	46	56	46	83	17	16	143	103	41	75	26	51	d__Bacteria	p__Bacteroidota	c__Ignavibacteria	o__Ignavibacteriales	f__PHOS-HE36	g__PHOS-HE36	s__uncultured_bacterium
OTU0204	59	61	124	8	85	136	148	112	78	40	24	0	43	26	227	98	38	86	120	0	115	90	82	20	160	38	131	31	67	78	10	142	120	43	36	34	76	d__Bacteria	p__Proteobacteria	c__Gammaproteobacteria	o__MBMPE27	f__MBMPE27	g__MBMPE27	s__uncultured_bacterium
OTU0200	132	116	23	28	98	100	93	110	104	116	116	133	94	89	37	81	111	59	9	45	0	18	118	0	125	62	90	31	23	208	31	98	63	72	34	92	22	d__Bacteria	p__Chloroflexi	c__Dehalococcoidia	o__SAR202_clade	f__SAR202_clade	g__SAR202_clade	s__uncultured_deep-sea
OTU0189	0	0	0	0	0	0	0	5	0	0	0	0	0	0	0	2	0	3	0	0	0	0	4	0	0	0	0	0	0	0	0	0	0	0	2	0	0	d__Bacteria	p__Proteobacteria	c__Alphaproteobacteria	o__Rhizobiales	f__Devosiaceae	g__Pelagibacterium
OTU0203	16	40	75	87	13	158	14	29	9	11	6	39	4	2	194	74	16	60	29	21	33	2	26	81	104	165	130	59	103	184	67	85	37	133	337	61	235	d__Bacteria	p__Acidobacteriota	c__Vicinamibacteria	o__Subgroup_9	f__Subgroup_9	g__Subgroup_9	s__uncultured_bacterium
OTU0207	0	0	1	1	161	180	70	90	148	103	182	252	4	273	0	73	173	109	265	257	151	13	86	0	35	2	6	0	8	0	9	40	11	7	18	0	27	d__Bacteria	p__Patescibacteria	c__Parcubacteria	o__Candidatus_Colwellbacteria	f__Candidatus_Colwellbacteria	g__Candidatus_Colwellbacteria	s__uncultured_bacterium
OTU0199	0	0	0	0	0	0	3	0	24	11	8	0	0	0	0	0	0	0	0	0	0	0	37	0	54	0	0	0	0	0	0	11	14	0	0	10	0	d__Bacteria	p__Bacteroidota	c__Bacteroidia	o__Flavobacteriales	f__Flavobacteriaceae	g__NS5_marine_group
OTU0209	117	141	105	0	93	66	76	0	45	13	25	4	4	6	156	77	52	39	33	127	0	30	80	0	194	33	73	283	56	7	60	147	125	178	90	43	124	d__Bacteria	p__Gemmatimonadota	c__Gemmatimonadetes	o__Gemmatimonadales	f__Gemmatimonadaceae	g__Gemmatimonadaceae	s__uncultured_bacterium
OTU0208	206	268	10	101	75	21	34	56	60	41	10	66	0	0	245	66	36	49	20	0	51	21	36	0	29	124	128	155	90	66	82	131	11	150	124	57	69	d__Bacteria	p__Proteobacteria	c__Alphaproteobacteria	o__Defluviicoccales	f__uncultured	g__uncultured	s__uncultured_bacterium
OTU0206	284	346	37	0	0	0	38	21	11	44	26	0	79	4	97	33	20	24	6	0	211	34	22	61	163	50	62	206	54	35	101	65	95	202	52	97	96	d__Bacteria	p__Marinimicrobia_(SAR406_clade)	c__Marinimicrobia_(SAR406_clade)	o__Marinimicrobia_(SAR406_clade)	f__Marinimicrobia_(SAR406_clade)	g__Marinimicrobia_(SAR406_clade)	s__uncultured_deep-sea
OTU0196	16	34	12	44	102	82	29	213	163	51	101	131	224	129	23	35	268	106	52	0	0	11	19	0	21	39	26	132	5	35	36	91	53	140	111	35	74	d__Bacteria	p__Armatimonadota	c__Fimbriimonadia	o__Fimbriimonadales	f__Fimbriimonadaceae	g__Fimbriimonadaceae	s__uncultured_bacterium
OTU0192	56	127	281	134	137	78	0	0	57	45	26	0	10	13	123	71	138	169	25	119	0	68	65	48	0	74	39	34	73	32	40	165	46	107	66	50	100	d__Bacteria	p__Bacteroidota	c__Bacteroidia	o__Cytophagales	f__Cyclobacteriaceae	g__uncultured	s__uncultured_deep-sea
OTU0219	98	39	60	10	53	0	61	93	49	68	16	0	0	92	170	11	25	77	42	58	109	25	46	0	214	78	129	137	57	210	40	111	28	136	101	72	78	d__Bacteria	p__Proteobacteria	c__Alphaproteobacteria	o__AT-s3-44	f__AT-s3-44	g__AT-s3-44	s__uncultured_bacterium
OTU0227	17	10	0	0	103	122	62	52	52	326	189	113	56	2	0	74	176	7	0	136	0	332	255	90	118	45	23	39	4	0	4	29	90	19	18	0	0	d__Bacteria
OTU0217	0	0	0	0	0	0	0	0	0	0	2	0	0	0	0	4	0	0	0	0	0	1	0	0	0	0	0	0	8	11	2	0	0	7	4	0	0	d__Bacteria	p__WPS-2	c__WPS-2	o__WPS-2	f__WPS-2	g__WPS-2	s__hydrothermal_vent
OTU0154	0	0	20	1657	0	0	0	0	0	0	0	0	15	23	0	0	0	12	12	0	0	0	0	85	0	0	0	0	0	17	12	0	7	5	0	0	0	d__Bacteria	p__Proteobacteria	c__Gammaproteobacteria	o__Burkholderiales	f__Oxalobacteraceae
OTU0211	0	0	0	0	0	6	29	10	21	11	22	0	0	10	0	23	19	4	0	0	0	38	0	0	12	0	0	10	17	0	5	10	15	6	20	8	15	d__Bacteria	p__Proteobacteria	c__Alphaproteobacteria	o__Rhodobacterales	f__Rhodobacteraceae	g__uncultured
OTU0216	0	0	0	0	33	38	14	0	0	4	27	0	54	15	0	0	0	24	0	0	0	1	24	0	64	0	0	0	142	30	23	79	0	14	10	23	40	d__Bacteria	p__Proteobacteria	c__Alphaproteobacteria	o__Sphingomonadales	f__Sphingomonadaceae
OTU0218	162	187	69	0	43	12	22	3	4	0	0	0	2	48	75	278	182	96	188	221	19	123	37	23	156	22	46	57	51	45	30	69	23	63	59	31	20	d__Bacteria	p__Myxococcota	c__bacteriap25	o__bacteriap25	f__bacteriap25	g__bacteriap25
OTU0190	65	62	180	285	109	60	45	17	57	100	71	33	78	236	162	23	11	5	63	8	45	31	89	0	12	46	62	57	37	74	37	35	28	40	69	46	70	d__Bacteria	p__Proteobacteria	c__Gammaproteobacteria	o__OM182_clade	f__OM182_clade	g__OM182_clade
OTU0236	44	72	0	0	5	32	38	47	8	0	29	14	0	0	172	88	46	30	0	171	49	213	125	37	203	50	24	250	69	100	23	23	48	132	113	46	67	d__Bacteria	p__Acidobacteriota	c__Subgroup_22	o__Subgroup_22	f__Subgroup_22	g__Subgroup_22	s__uncultured_bacterium
OTU0225	283	254	91	0	24	71	22	95	79	42	26	11	14	44	129	31	165	96	97	26	0	0	4	37	119	58	43	111	103	0	37	41	38	65	33	28	74	d__Bacteria	p__Proteobacteria	c__Alphaproteobacteria	o__Defluviicoccales	f__uncultured	g__uncultured	s__marine_sediment
OTU0195	142	86	197	302	14	43	133	25	53	58	36	0	87	3	81	142	49	56	17	36	11	29	61	0	206	52	51	55	70	0	51	79	0	22	39	45	63	d__Bacteria	p__Planctomycetota	c__Phycisphaerae	o__Phycisphaerales	f__Phycisphaeraceae	g__Urania-1B-19_marine_sediment_group	s__uncultured_planctomycete
OTU0215	0	0	0	0	0	5	0	0	0	0	6	0	0	0	0	4	0	0	14	0	0	0	7	0	0	0	0	8	7	0	0	0	0	0	0	0	15	d__Bacteria	p__Bacteroidota	c__Bacteroidia	o__Flavobacteriales	f__Flavobacteriaceae	g__NS4_marine_group
OTU0220	107	140	54	199	98	37	56	36	18	18	49	20	0	5	148	109	77	29	9	0	25	0	160	32	34	107	72	134	43	29	37	58	0	171	104	45	58	d__Bacteria	p__Proteobacteria	c__Alphaproteobacteria	o__AT-s3-44	f__AT-s3-44	g__AT-s3-44	s__uncultured_bacterium
OTU0231	0	0	0	4	0	0	8	13	8	0	0	11	1	100	10	17	35	0	0	0	0	0	0	5	0	5	26	209	32	0	6	20	7	124	66	7	12	d__Bacteria	p__Proteobacteria	c__Gammaproteobacteria	o__Oceanospirillales	f__Pseudohongiellaceae	g__Pseudohongiella
OTU0223	22	77	4	6	226	14	11	64	72	86	69	109	110	250	11	26	46	46	82	33	0	0	68	5	73	24	22	62	59	113	85	100	84	83	54	87	43	d__Bacteria	p__Planctomycetota	c__Phycisphaerae	o__MSBL9	f__SG8-4	g__SG8-4	s__uncultured_deep-sea
OTU0258	30	29	0	0	0	0	15	12	1	19	67	13	0	0	0	9	42	172	789	428	207	291	145	21	0	0	0	0	8	0	0	0	18	3	0	0	8	d__Archaea	p__Nanoarchaeota	c__Nanoarchaeia	o__Woesearchaeales	f__SCGC_AAA011-D5	g__SCGC_AAA011-D5	s__uncultured_archaeon
OTU0230	34	22	18	0	29	74	49	160	121	83	59	134	16	261	53	111	76	19	43	0	11	31	32	13	19	56	71	118	72	46	28	28	97	50	70	89	120	d__Bacteria	p__Patescibacteria	c__Parcubacteria	o__Candidatus_Portnoybacteria	f__Candidatus_Portnoybacteria	g__Candidatus_Portnoybacteria
OTU0255	0	0	0	0	0	0	0	0	0	0	0	0	0	0	0	0	0	0	0	0	0	0	0	1153	0	0	0	21	394	68	360	139	61	0	25	77	5	d__Bacteria	p__Chloroflexi	c__Anaerolineae	o__SBR1031	f__SBR1031	g__SBR1031
OTU0237	2110	2	1	0	0	0	0	20	0	0	11	0	54	23	13	6	0	0	11	0	0	0	23	7	0	17	0	0	0	0	0	4	0	0	0	0	0	d__Bacteria	p__Proteobacteria	c__Gammaproteobacteria	o__Burkholderiales	f__Comamonadaceae
OTU0201	72	146	164	595	0	16	7	27	0	0	0	0	14	16	146	1	0	0	7	0	0	0	0	0	15	10	26	261	46	66	69	134	33	138	35	99	117	d__Bacteria	p__Gemmatimonadota	c__BD2-11_terrestrial_group	o__BD2-11_terrestrial_group	f__BD2-11_terrestrial_group	g__BD2-11_terrestrial_group	s__unidentified_bacterium
OTU0253	9	0	1	0	72	126	131	106	65	62	97	119	0	37	0	47	37	39	104	66	0	0	319	153	571	41	26	0	20	0	0	9	0	0	0	0	20	d__Archaea	p__Nanoarchaeota	c__Nanoarchaeia	o__Woesearchaeales	f__SCGC_AAA011-D5	g__SCGC_AAA011-D5	s__uncultured_euryarchaeote
OTU0222	0	0	0	0	0	0	0	0	0	0	0	0	0	0	0	2	3	0	0	0	0	0	0	0	0	0	0	9	2	0	0	0	0	0	0	0	0	d__Bacteria	p__Bacteroidota	c__Bacteroidia	o__Flavobacteriales	f__Flavobacteriaceae	g__Leeuwenhoekiella	s__Leeuwenhoekiella_blandensis
OTU0228	8	0	0	0	0	0	0	0	0	0	4	0	0	0	0	1	0	0	0	0	3	0	0	21	0	0	0	4	0	0	3	0	0	3	0	4	0	d__Bacteria	p__Proteobacteria	c__Alphaproteobacteria	o__Caulobacterales	f__Hyphomonadaceae	g__Hyphomonas
OTU0226	0	0	0	1	0	40	14	22	53	27	28	1	0	43	0	9	4	13	0	0	2	0	35	0	0	0	0	11	9	22	0	14	0	8	3	0	7	d__Bacteria	p__Proteobacteria	c__Alphaproteobacteria	o__Rickettsiales	f__S25-593	g__S25-593
OTU0212	42	15	176	67	71	46	99	24	62	14	65	0	200	0	85	63	51	73	0	85	0	0	61	90	183	51	44	36	93	11	12	86	28	59	39	60	112	d__Bacteria	p__Planctomycetota	c__Phycisphaerae	o__Phycisphaerales	f__Phycisphaeraceae	g__Urania-1B-19_marine_sediment_group
OTU0234	36	39	60	0	61	107	88	173	78	41	23	54	93	44	23	29	23	0	0	0	0	0	0	0	0	103	60	111	54	68	34	85	36	183	170	154	170	d__Bacteria	p__Chloroflexi	c__JG30-KF-CM66	o__JG30-KF-CM66	f__JG30-KF-CM66	g__JG30-KF-CM66	s__uncultured_bacterium
OTU0224	67	55	45	123	60	83	112	92	62	75	74	94	177	108	41	23	10	21	3	0	0	0	0	0	10	59	105	10	72	68	39	40	115	42	84	61	111	d__Bacteria	p__Acidobacteriota	c__Subgroup_26	o__Subgroup_26	f__Subgroup_26	g__Subgroup_26
OTU0239	0	0	0	0	0	0	0	3	0	0	2	0	0	0	0	3	0	6	0	0	1	0	1	0	2	0	0	1	7	0	0	0	0	2	0	6	0	d__Bacteria	p__Proteobacteria	c__Alphaproteobacteria	o__Caulobacterales	f__Hyphomonadaceae	g__Maricaulis
OTU0235	0	0	0	0	0	0	8	0	7	21	0	0	0	0	0	7	0	0	16	0	0	0	0	53	0	0	0	0	13	0	0	8	0	10	0	0	19	d__Bacteria	p__Proteobacteria	c__Alphaproteobacteria	o__Rhodobacterales	f__Rhodobacteraceae	g__uncultured
OTU0261	45	24	0	0	36	38	41	26	53	37	0	0	0	31	43	20	2	71	75	72	0	18	358	104	27	6	4	54	83	72	43	78	20	27	12	37	32	d__Bacteria	p__Proteobacteria	c__Alphaproteobacteria	o__Sphingomonadales	f__Sphingomonadaceae	g__Sphingomonas
OTU0257	2120	0	3	0	0	0	0	0	0	0	0	0	0	0	0	0	0	0	0	0	0	0	0	0	0	3	0	0	0	0	0	0	0	0	0	0	0	d__Bacteria	p__Proteobacteria	c__Gammaproteobacteria	o__Burkholderiales
OTU0238	173	403	3	3	98	67	81	72	119	128	64	49	74	19	129	15	32	0	33	0	66	0	73	0	0	46	49	30	20	70	26	18	15	86	12	13	37	d__Bacteria	p__Chloroflexi	c__Dehalococcoidia	o__SAR202_clade	f__SAR202_clade	g__SAR202_clade	s__uncultured_bacterium
OTU0246	64	65	52	0	0	2	9	0	9	39	341	8	0	0	113	0	0	0	26	0	0	14	9	0	0	133	167	0	117	99	80	164	54	90	125	182	130	d__Bacteria	p__Gemmatimonadota	c__Gemmatimonadetes	o__Gemmatimonadales	f__Gemmatimonadaceae	g__uncultured	s__uncultured_bacterium
OTU0232	101	57	116	2	25	12	36	5	60	37	26	5	3	0	219	42	9	121	30	0	0	0	24	16	68	201	46	240	13	25	19	14	17	278	81	79	65	d__Bacteria	p__Proteobacteria	c__Alphaproteobacteria	o__Kordiimonadales	f__Kordiimonadaceae	g__Kordiimonas	s__uncultured_deep-sea
OTU0210	243	0	76	42	146	110	9	0	27	20	28	12	155	639	0	30	43	5	83	72	0	0	5	90	0	0	4	43	38	10	31	0	44	34	19	0	8	d__Bacteria	p__Proteobacteria	c__Gammaproteobacteria	o__Burkholderiales	f__Comamonadaceae	g__Comamonas
OTU0249	12	11	24	116	112	32	63	27	62	137	50	48	0	16	74	61	145	62	43	51	59	27	181	124	89	35	80	35	33	0	0	41	38	44	32	42	47	d__Bacteria	p__Chloroflexi	c__Dehalococcoidia	o__SAR202_clade	f__SAR202_clade	g__SAR202_clade	s__uncultured_deep-sea
OTU0250	109	65	0	0	3	32	71	139	78	71	21	8	97	0	141	34	42	45	0	27	0	32	119	49	60	165	178	31	52	16	36	91	79	15	28	61	55	d__Bacteria	p__Planctomycetota	c__Phycisphaerae	o__mle1-8	f__mle1-8	g__mle1-8	s__uncultured_deep-sea
OTU0248	0	0	0	0	16	0	4	12	32	14	0	0	1	0	0	5	0	22	24	0	0	0	17	0	0	0	6	9	13	7	11	76	47	12	15	14	22	d__Bacteria	p__Proteobacteria	c__Gammaproteobacteria	o__Oceanospirillales	f__Halomonadaceae	g__Salinicola
OTU0256	0	0	0	3	94	117	156	254	274	276	125	147	40	74	0	0	19	0	24	10	0	0	0	0	0	104	30	27	0	0	13	26	96	14	47	43	5	d__Archaea	p__Nanoarchaeota	c__Nanoarchaeia	o__Woesearchaeales	f__SCGC_AAA011-D5	g__SCGC_AAA011-D5	s__uncultured_archaeon
OTU0242	5	0	0	0	23	15	31	34	34	7	7	6	0	0	0	0	4	4	19	30	0	29	13	0	36	0	6	13	22	23	5	4	0	22	9	9	23	d__Bacteria	p__Proteobacteria	c__Alphaproteobacteria	o__Rhizobiales	f__Beijerinckiaceae	g__Methylobacterium-Methylorubrum
OTU0275	0	0	0	0	3	0	14	0	21	7	8	0	0	0	0	0	37	34	183	89	279	277	336	160	201	152	117	0	8	0	11	6	52	0	8	0	0	d__Bacteria	p__Patescibacteria	c__Microgenomatia	o__Candidatus_Woesebacteria	f__Candidatus_Woesebacteria	g__Candidatus_Woesebacteria	s__uncultured_bacterium
OTU0254	64	71	0	32	44	58	31	46	28	42	82	48	84	0	0	174	203	198	170	152	154	73	86	73	0	9	21	0	5	0	0	0	0	0	0	0	43	d__Archaea	p__Nanoarchaeota	c__Nanoarchaeia	o__Woesearchaeales	f__Woesearchaeales	g__Woesearchaeales
OTU0241	0	0	0	0	49	21	9	9	22	13	9	0	1	57	0	15	9	0	0	0	65	16	23	0	11	0	0	13	0	0	6	12	0	9	13	20	10	d__Bacteria	p__Bacteroidota	c__Bacteroidia	o__Flavobacteriales	f__Flavobacteriaceae	g__NS4_marine_group
OTU0260	15	77	0	3	28	35	0	61	181	89	101	65	0	106	43	74	110	264	156	124	112	28	31	0	66	13	0	0	4	25	59	31	17	14	26	2	23	d__Archaea	p__Nanoarchaeota	c__Nanoarchaeia	o__Woesearchaeales	f__SCGC_AAA011-D5	g__SCGC_AAA011-D5	s__uncultured_archaeon
OTU0252	21	0	144	0	35	19	46	18	4	74	18	33	0	2	95	184	74	48	50	231	0	17	11	60	58	43	37	17	17	108	11	132	100	67	60	60	76	d__Bacteria	p__Planctomycetota	c__Phycisphaerae	o__CCM11a	f__CCM11a	g__CCM11a
OTU0251	0	0	3	9	9	43	18	11	12	0	45	61	30	213	133	222	218	101	142	83	185	86	66	0	0	0	17	88	12	0	0	13	11	49	82	0	4	d__Archaea	p__Nanoarchaeota	c__Nanoarchaeia	o__Woesearchaeales	f__SCGC_AAA011-D5	g__SCGC_AAA011-D5	s__uncultured_archaeon
OTU0272	30	15	18	0	109	73	39	93	106	58	11	29	0	2	35	113	62	80	76	0	91	20	56	61	119	30	78	31	44	48	69	61	71	56	43	35	70	d__Bacteria	p__Proteobacteria	c__Gammaproteobacteria	o__JTB23	f__JTB23	g__JTB23	s__uncultured_deep-sea
OTU0240	37	60	83	278	0	0	0	0	0	0	0	0	3	6	65	0	0	0	0	0	0	0	0	0	0	5	4	185	101	211	109	206	14	139	65	173	184	d__Bacteria	p__Dadabacteria	c__Dadabacteriia	o__Dadabacteriales	f__Dadabacteriales	g__Dadabacteriales	s__uncultured_bacterium
OTU0233	2	0	252	237	0	0	26	0	0	6	0	4	3	10	117	91	29	54	26	0	0	19	0	0	46	11	5	0	69	224	73	100	123	54	142	62	122	d__Bacteria	p__Acidobacteriota	c__Acidobacteriae	o__Subgroup_13	f__Subgroup_13	g__Subgroup_13	s__uncultured_Acidobacteria
OTU0285	0	0	57	0	26	0	0	10	48	11	0	8	0	0	19	20	11	24	6	280	476	286	406	0	37	51	28	13	7	0	0	0	21	27	0	0	26	d__Bacteria	p__Planctomycetota	c__Phycisphaerae	o__CCM11a	f__CCM11a	g__CCM11a	s__uncultured_Planctomycetales
OTU0278	43	63	24	13	64	83	74	89	105	23	5	0	2	63	123	63	11	24	0	40	7	21	104	0	231	15	60	141	61	39	27	46	0	134	19	35	11	d__Bacteria	p__NB1-j	c__NB1-j	o__NB1-j	f__NB1-j	g__NB1-j	s__uncultured_deep-sea
OTU0287	0	0	0	0	0	0	0	0	0	0	2	0	0	0	0	0	0	0	0	0	0	0	0	604	0	0	0	58	396	109	539	13	51	0	18	82	0	d__Bacteria	p__Bacteroidota	c__Bacteroidia	o__Bacteroidales	f__F082	g__F082	s__uncultured_rumen
OTU0288	0	0	0	0	0	0	0	0	0	0	0	0	0	0	0	0	0	0	0	0	0	0	0	498	0	0	0	41	180	109	783	16	128	0	13	97	0	d__Bacteria	p__Bacteroidota	c__Bacteroidia	o__Bacteroidales	f__Prevotellaceae	g__Prevotella	s__uncultured_rumen
OTU0262	3	0	9	4	150	67	177	14	67	124	41	0	179	3	0	53	80	0	38	83	36	273	12	101	0	24	41	0	5	11	50	55	120	7	8	0	14	d__Bacteria	p__Chloroflexi	c__Anaerolineae	o__Anaerolineales	f__Anaerolineaceae	g__uncultured
OTU0271	25	16	3	4	35	40	49	59	39	65	41	18	3	129	53	68	175	18	73	0	69	140	187	80	0	36	39	3	16	11	29	111	179	26	0	0	0	d__Bacteria	p__Marinimicrobia_(SAR406_clade)	c__Marinimicrobia_(SAR406_clade)	o__Marinimicrobia_(SAR406_clade)	f__Marinimicrobia_(SAR406_clade)	g__Marinimicrobia_(SAR406_clade)	s__uncultured_bacterium
OTU0268	182	0	0	0	3	11	8	0	17	0	0	0	0	0	0	0	0	0	0	0	0	0	0	0	53	4	0	0	9	0	19	12	17	0	0	0	11	d__Bacteria	p__Proteobacteria	c__Gammaproteobacteria	o__Burkholderiales	f__Rhodocyclaceae
OTU0282	0	0	0	0	0	0	0	0	0	0	0	0	0	0	0	0	0	2	0	0	3	0	0	40	0	0	0	3	0	0	10	4	0	0	0	0	0	d__Bacteria	p__Proteobacteria	c__Alphaproteobacteria	o__Kordiimonadales	f__Kordiimonadaceae	g__Kordiimonas	s__Kordiimonas_gwangyangensis
OTU0280	29	0	5	0	213	69	51	118	55	175	142	95	0	113	0	10	123	75	25	57	0	14	88	7	0	52	51	0	6	11	27	13	142	9	17	7	16	d__Bacteria	p__SAR324_clade(Marine_group_B)	c__SAR324_clade(Marine_group_B)	o__SAR324_clade(Marine_group_B)	f__SAR324_clade(Marine_group_B)	g__SAR324_clade(Marine_group_B)
OTU0263	0	0	5	0	21	31	24	0	16	37	14	19	0	0	0	12	14	0	0	0	0	21	0	0	129	0	9	2	12	5	5	44	0	2	8	16	38	d__Bacteria	p__Proteobacteria	c__Gammaproteobacteria	o__SAR86_clade	f__SAR86_clade	g__SAR86_clade	s__uncultured_bacterium
OTU0269	14	57	13	1	40	80	52	129	51	50	204	149	49	60	0	8	10	7	16	0	0	0	0	0	0	109	127	76	61	66	0	95	21	73	25	90	66	d__Bacteria	p__Proteobacteria	c__Alphaproteobacteria	o__Defluviicoccales	f__uncultured	g__uncultured	s__uncultured_Alphaproteobacteria
OTU0290	4	0	0	0	0	0	0	0	0	0	0	0	0	0	84	117	184	63	236	405	216	418	1	15	0	2	0	5	0	0	2	0	0	20	12	6	0	d__Bacteria	p__Nitrospinota	c__Nitrospinia	o__Nitrospinales	f__Nitrospinaceae	g__Nitrospina	s__uncultured_deep-sea
OTU0297	0	0	0	0	0	0	0	0	0	0	0	3	0	0	0	0	0	0	0	0	0	0	0	383	0	0	0	62	294	173	549	5	250	0	6	55	0	d__Bacteria	p__Bacteroidota	c__Bacteroidia	o__Bacteroidales	f__Rikenellaceae	g__Rikenellaceae_RC9_gut_group	s__unidentified_rumen
OTU0244	58	103	149	247	85	76	39	24	39	23	58	7	0	5	51	56	35	7	78	52	0	37	0	98	29	0	41	0	46	53	48	44	44	21	32	42	44	d__Bacteria	p__Acidobacteriota	c__Vicinamibacteria	o__Vicinamibacterales	f__Vicinamibacteraceae	g__Vicinamibacteraceae
OTU0279	105	50	9	22	0	56	3	15	56	123	28	85	0	0	13	68	42	81	81	78	154	41	35	0	0	124	74	59	21	21	40	82	0	88	46	62	13	d__Archaea	p__Nanoarchaeota	c__Nanoarchaeia	o__Woesearchaeales	f__Woesearchaeales	g__Woesearchaeales
OTU0283	0	0	0	0	39	47	67	62	137	95	65	19	0	0	25	112	41	2	46	85	0	0	0	22	0	209	104	144	0	93	22	33	8	165	31	52	45	d__Bacteria	p__Patescibacteria	c__Parcubacteria	o__Candidatus_Yanofskybacteria	f__Candidatus_Yanofskybacteria	g__Candidatus_Yanofskybacteria	s__uncultured_bacterium
OTU0264	0	0	0	0	22	18	14	28	25	13	6	5	40	0	16	32	5	47	16	0	0	26	81	0	56	0	8	12	28	17	15	0	5	12	18	22	60	d__Bacteria	p__Proteobacteria	c__Gammaproteobacteria	o__SAR86_clade	f__SAR86_clade	g__SAR86_clade
OTU0276	96	87	54	0	66	51	114	17	35	60	18	35	3	0	53	70	13	21	25	3	0	22	94	80	120	39	57	49	51	40	38	95	66	37	35	39	66	d__Bacteria	p__Proteobacteria	c__Alphaproteobacteria	o__Defluviicoccales	f__uncultured	g__uncultured	s__uncultured_bacterium
OTU0205	176	7	9	1193	77	0	0	0	8	10	0	0	8	15	0	3	0	38	32	0	0	0	0	0	70	6	0	0	27	0	0	0	12	0	20	0	0	d__Bacteria	p__Proteobacteria	c__Gammaproteobacteria	o__Burkholderiales	f__Comamonadaceae	g__Ramlibacter
OTU0265	0	0	7	8	63	88	181	174	176	50	513	161	88	187	0	0	0	0	0	0	0	0	0	0	0	18	13	0	0	0	0	0	0	0	0	0	0	d__Bacteria	p__Bacteroidota	c__Bacteroidia	o__Cytophagales	f__Cyclobacteriaceae	g__uncultured	s__uncultured_bacterium
OTU0270	65	44	121	8	0	41	39	55	36	51	13	0	0	0	154	38	69	66	75	43	0	5	31	48	169	107	51	129	0	9	13	24	21	99	47	21	33	d__Bacteria	p__Chloroflexi	c__Dehalococcoidia	o__SAR202_clade	f__SAR202_clade	g__SAR202_clade	s__uncultured_bacterium
OTU0295	0	0	0	0	93	48	119	16	79	120	154	79	0	53	0	0	57	77	42	37	0	442	49	117	0	5	12	9	0	0	38	4	32	9	4	0	0	d__Bacteria	p__Marinimicrobia_(SAR406_clade)	c__Marinimicrobia_(SAR406_clade)	o__Marinimicrobia_(SAR406_clade)	f__Marinimicrobia_(SAR406_clade)	g__Marinimicrobia_(SAR406_clade)	s__uncultured_bacterium
OTU0286	40	116	0	0	59	104	30	84	26	57	123	98	0	163	10	59	32	25	11	38	0	11	0	0	79	80	73	121	28	45	11	35	20	65	3	0	37	d__Archaea	p__Nanoarchaeota	c__Nanoarchaeia	o__Woesearchaeales	f__Woesearchaeales	g__Woesearchaeales
OTU0293	0	0	0	0	0	0	0	0	0	0	0	0	0	0	0	0	0	3	0	0	0	0	0	60	0	0	0	0	8	0	0	1	0	0	0	3	0	d__Bacteria	p__Bacteroidota	c__Bacteroidia	o__Cytophagales	f__Cyclobacteriaceae	g__Roseivirga	s__uncultured_bacterium
OTU0318	0	0	1	0	11	20	11	22	0	0	0	7	0	27	0	4	93	146	229	279	503	230	8	41	40	0	0	0	0	0	0	0	0	0	0	0	0	d__Archaea	p__Nanoarchaeota	c__Nanoarchaeia	o__Woesearchaeales	f__SCGC_AAA011-D5	g__SCGC_AAA011-D5	s__uncultured_archaeon
OTU0245	27	0	3	9	30	20	8	35	6	36	27	19	365	242	0	25	33	36	62	9	68	216	163	120	0	1	0	0	0	14	0	20	23	0	0	17	0	d__Bacteria	p__Proteobacteria	c__Gammaproteobacteria	o__Burkholderiales	f__Comamonadaceae
OTU0299	2	0	0	0	49	25	16	0	0	29	86	62	15	32	11	21	280	195	125	189	55	62	28	44	46	11	10	0	14	151	6	29	10	5	5	0	11	d__Bacteria	p__Chloroflexi	c__JG30-KF-CM66	o__JG30-KF-CM66	f__JG30-KF-CM66	g__JG30-KF-CM66	s__uncultured_bacterium
OTU0303	21	0	21	0	22	62	63	35	36	35	56	7	0	0	14	152	47	68	46	75	186	204	39	0	23	69	52	55	7	0	11	44	6	34	82	0	23	d__Archaea	p__Nanoarchaeota	c__Nanoarchaeia	o__Woesearchaeales	f__Woesearchaeales	g__Woesearchaeales
OTU0324	0	0	0	0	2	82	12	0	11	5	25	47	5	0	0	3	232	8	22	94	19	53	23	0	0	9	0	0	789	8	42	10	22	0	3	55	0	d__Bacteria	p__Actinobacteriota	c__Actinobacteria	o__Micrococcales	f__Micrococcaceae	g__Nesterenkonia	s__Nesterenkonia_sp.
OTU0266	5	7	0	15	19	23	39	222	13	22	45	0	292	95	0	26	55	8	0	64	0	86	68	194	0	0	12	57	0	18	44	61	17	14	10	7	32	d__Bacteria	p__Proteobacteria	c__Gammaproteobacteria	o__Burkholderiales	f__Oxalobacteraceae	g__Massilia
OTU0291	0	0	0	0	0	0	0	0	0	17	0	0	0	0	0	0	0	0	14	0	0	0	2	0	0	0	0	0	4	0	0	0	0	0	0	0	0	d__Bacteria	p__Proteobacteria	c__Alphaproteobacteria	o__Rhodobacterales	f__Rhodobacteraceae	g__Albimonas	s__Albimonas_pacifica
OTU0229	65	57	153	590	49	26	0	21	2	40	80	45	132	47	4	72	32	0	0	0	25	13	0	0	0	24	12	0	24	0	5	0	25	0	0	0	7	d__Bacteria	p__Proteobacteria	c__Alphaproteobacteria	o__Defluviicoccales	f__uncultured	g__uncultured	s__uncultured_Rhodospirillaceae
OTU0309	2	0	26	14	34	79	100	56	6	14	61	42	18	20	14	88	14	43	160	149	26	78	63	14	197	24	13	18	23	8	25	4	18	23	35	21	14	d__Bacteria	p__Nitrospinota	c__Nitrospinia	o__Nitrospinales	f__Nitrospinaceae	g__Nitrospina	s__uncultured_deep-sea
OTU0334	0	0	5	0	209	277	139	309	235	82	53	39	31	17	0	0	0	0	0	0	0	0	0	0	0	0	0	0	9	91	5	4	7	0	4	0	3	d__Bacteria	p__Patescibacteria	c__Microgenomatia	o__Candidatus_Woykebacteria	f__Candidatus_Woykebacteria	g__Candidatus_Woykebacteria	s__Candidatus_Woykebacteria
OTU0315	0	0	0	1	186	74	36	208	125	94	184	176	44	136	2	0	0	0	0	0	0	0	0	0	0	29	22	0	0	0	30	49	120	0	0	0	0	d__Bacteria	p__Patescibacteria	c__Parcubacteria	o__Candidatus_Yanofskybacteria	f__Candidatus_Yanofskybacteria	g__Candidatus_Yanofskybacteria	s__Candidatus_Jorgensenbacteria
OTU0277	14	0	7	42	18	30	29	23	27	53	0	20	110	74	10	34	14	32	41	78	0	29	54	0	22	14	41	5	9	25	91	33	26	0	0	90	9	d__Bacteria	p__Proteobacteria	c__Alphaproteobacteria	o__Caulobacterales	f__Caulobacteraceae	g__Brevundimonas
OTU0308	70	90	81	2	22	23	64	41	24	34	40	50	2	3	38	18	22	40	61	18	153	0	33	75	35	69	14	44	57	0	49	31	28	54	38	32	54	d__Bacteria	p__Planctomycetota	c__Planctomycetes	o__Pirellulales	f__Pirellulaceae	g__Pir4_lineage	s__uncultured_Vibrio
OTU0214	7	18	215	935	29	0	0	0	0	12	0	0	13	25	69	23	0	23	9	0	0	0	0	0	0	59	16	0	11	0	0	7	3	6	0	0	13	d__Bacteria	p__Proteobacteria	c__Alphaproteobacteria	o__Defluviicoccales	f__uncultured	g__uncultured	s__uncultured_bacterium
OTU0197	12	0	520	845	0	0	0	0	0	0	0	0	15	23	0	0	0	0	0	0	0	0	0	0	0	0	0	4	0	0	2	5	34	5	6	10	0	d__Bacteria	p__Proteobacteria	c__Alphaproteobacteria	o__Defluviicoccales	f__uncultured	g__uncultured	s__uncultured_Alphaproteobacteria
OTU0298	79	122	9	0	0	24	73	27	35	50	10	0	1	28	94	55	24	112	37	54	0	24	88	70	24	79	41	9	43	69	23	64	9	26	0	17	45	d__Bacteria	p__Proteobacteria	c__Gammaproteobacteria	o__KI89A_clade	f__KI89A_clade	g__KI89A_clade
OTU0306	12	7	0	3	13	0	0	92	43	83	97	13	57	0	34	62	168	38	77	101	0	42	53	44	0	29	37	0	9	11	21	54	56	33	96	38	39	d__Bacteria	p__Bacteroidota	c__Bacteroidia	o__Chitinophagales	f__uncultured	g__uncultured	s__uncultured_bacterium
OTU0243	12	0	15	312	81	91	0	0	97	72	42	42	252	160	67	6	0	0	0	0	0	24	36	0	0	15	0	0	0	42	0	24	63	0	0	0	7	d__Bacteria	p__Planctomycetota	c__Phycisphaerae	o__CCM11a	f__CCM11a	g__CCM11a
OTU0307	0	0	0	0	0	0	0	0	0	0	0	0	0	0	0	3	0	0	0	0	0	2	0	5	0	0	1	6	4	0	0	0	4	0	0	0	0	d__Bacteria	p__Bacteroidota	c__Bacteroidia	o__Cytophagales	f__Cyclobacteriaceae	g__Marinoscillum
OTU0296	14	0	9	0	0	0	44	14	8	20	3	32	110	59	71	142	60	231	0	30	0	3	0	0	0	36	76	0	27	164	29	45	41	20	59	39	44	d__Bacteria	p__Zixibacteria	c__Zixibacteria	o__Zixibacteria	f__Zixibacteria	g__Zixibacteria	s__uncultured_bacterium
OTU0284	6	0	10	13	153	0	0	0	9	18	110	0	335	32	0	0	18	0	0	0	53	0	29	290	25	16	0	17	120	0	29	83	27	6	2	7	0	d__Bacteria	p__Proteobacteria	c__Gammaproteobacteria	o__Aeromonadales	f__Aeromonadaceae	g__Aeromonas
OTU0292	15	24	93	83	3	42	34	17	28	70	0	11	0	0	172	31	95	123	57	10	14	0	9	60	65	33	35	18	18	5	0	42	60	23	47	10	66	d__Bacteria	p__SAR324_clade(Marine_group_B)	c__SAR324_clade(Marine_group_B)	o__SAR324_clade(Marine_group_B)	f__SAR324_clade(Marine_group_B)	g__SAR324_clade(Marine_group_B)	s__uncultured_bacterium
OTU0312	28	85	20	0	35	36	47	15	15	79	36	18	1	0	150	33	10	38	0	0	0	7	10	0	63	56	96	66	11	55	3	45	146	99	36	22	50	d__Bacteria	p__Planctomycetota	c__Phycisphaerae	o__C86	f__C86	g__C86	s__uncultured_bacterium
OTU0317	0	0	31	111	0	0	11	17	0	11	0	0	3	5	20	19	48	92	32	223	74	368	71	0	39	14	10	68	10	0	0	24	0	52	13	9	21	d__Bacteria	p__Proteobacteria	c__Alphaproteobacteria
OTU0311	0	12	0	4	62	44	52	18	16	21	20	11	104	0	9	13	41	17	0	0	0	85	97	31	31	80	87	90	27	62	7	43	18	147	56	49	37	d__Bacteria	p__Chloroflexi	c__JG30-KF-CM66	o__JG30-KF-CM66	f__JG30-KF-CM66	g__JG30-KF-CM66	s__uncultured_bacterium
OTU0316	0	0	0	0	0	0	0	0	0	0	0	0	0	0	0	0	3	0	0	0	1	0	0	0	0	0	0	0	0	0	3	0	0	0	0	3	0	d__Bacteria	p__Proteobacteria	c__Gammaproteobacteria	o__Methylococcales	f__Cycloclasticaceae	g__Cycloclasticus
OTU0301	47	76	14	198	34	14	41	0	0	0	0	0	3	0	46	30	11	4	0	33	0	0	52	0	0	70	50	50	55	62	31	24	30	100	139	61	108	d__Bacteria	p__Nitrospinota	c__P9X2b3D02	o__P9X2b3D02	f__P9X2b3D02	g__P9X2b3D02	s__uncultured_bacterium
OTU0294	18	0	67	86	0	77	39	43	18	11	0	0	0	144	429	77	58	18	0	0	0	0	26	0	74	69	54	0	22	9	0	13	0	14	7	3	0	d__Bacteria	p__Planctomycetota	c__Phycisphaerae	o__CCM11a	f__CCM11a	g__CCM11a	s__uncultured_bacterium
OTU0247	0	12	121	17	23	5	0	0	7	0	6	0	371	214	0	81	17	0	87	96	224	7	29	0	0	17	0	0	0	0	0	11	21	0	0	0	0	d__Bacteria	p__Firmicutes	c__Clostridia	o__Oscillospirales	f__Butyricicoccaceae	g__UCG-008	s__uncultured_Ruminococcaceae
OTU0259	3	0	122	8	41	0	16	0	0	0	0	0	240	286	0	270	13	8	59	0	0	0	9	0	0	5	3	19	0	0	0	0	255	0	0	0	0	d__Bacteria	p__Bacteroidota	c__Bacteroidia	o__Bacteroidales	f__Bacteroidaceae	g__Bacteroides	s__Bacteroides_graminisolvens
OTU0348	0	0	0	0	166	76	30	83	77	143	347	177	0	0	0	0	0	27	19	121	0	0	20	50	0	0	0	0	0	0	0	0	18	0	0	0	0	d__Bacteria	p__Patescibacteria	c__Parcubacteria	o__Candidatus_Terrybacteria	f__Candidatus_Terrybacteria	g__Candidatus_Terrybacteria	s__Candidatus_Terrybacteria
OTU0332	16	73	70	0	52	47	16	35	15	116	227	102	12	2	28	21	68	24	66	0	0	128	0	46	0	17	0	26	32	21	19	16	0	11	39	0	9	d__Bacteria	p__Planctomycetota	c__Planctomycetes	o__Pirellulales	f__Pirellulaceae	g__Pir4_lineage
OTU0289	41	146	26	9	95	49	76	32	89	8	35	45	124	35	35	0	19	30	28	0	0	6	26	0	0	50	32	55	17	20	37	21	16	48	30	39	24	d__Bacteria	p__Chloroflexi	c__Dehalococcoidia	o__SAR202_clade	f__SAR202_clade	g__SAR202_clade	s__uncultured_Chloroflexus
OTU0273	0	0	11	153	26	85	19	26	104	40	41	0	259	71	15	9	22	91	39	20	0	11	0	15	0	10	8	17	9	0	69	23	17	0	9	114	0	d__Bacteria	p__Actinobacteriota	c__Actinobacteria	o__Micrococcales	f__Micrococcaceae	g__Micrococcus
OTU0300	65	30	79	41	12	0	0	12	5	21	0	35	3	69	199	139	47	30	39	0	31	7	24	21	16	0	26	111	7	0	17	23	10	109	42	25	38	d__Bacteria	p__Hydrogenedentes	c__Hydrogenedentia	o__Hydrogenedentiales	f__Hydrogenedensaceae	g__Hydrogenedensaceae	s__uncultured_bacterium
OTU0313	47	0	62	0	28	98	95	0	116	65	15	14	1	115	72	29	34	84	58	19	0	51	61	0	0	25	20	31	35	0	22	25	12	34	24	11	30	d__Bacteria	p__Chloroflexi	c__Dehalococcoidia	o__SAR202_clade	f__SAR202_clade	g__SAR202_clade	s__uncultured_bacterium
OTU0305	35	13	96	67	0	54	44	18	0	51	12	0	5	5	18	39	80	124	23	0	0	0	158	0	62	14	20	56	37	23	0	95	36	69	45	0	33	d__Bacteria	p__Chloroflexi	c__Dehalococcoidia	o__S085	f__S085	g__S085	s__uncultured_bacterium
OTU0337	43	18	0	0	71	115	16	44	23	71	109	20	0	87	38	21	13	0	0	0	0	27	101	0	0	64	76	0	55	29	9	46	95	0	42	48	47	d__Bacteria	p__Planctomycetota	c__Phycisphaerae	o__CCM11a	f__CCM11a	g__CCM11a	s__uncultured_bacterium
OTU0302	109	135	198	6	0	0	0	0	0	0	0	0	3	7	353	9	0	0	0	0	0	0	33	0	3	32	19	36	26	51	28	91	53	37	36	16	37	d__Bacteria	p__Proteobacteria	c__Gammaproteobacteria	o__Nitrosococcales	f__Nitrosococcaceae	g__Inmirania	s__uncultured_gamma
OTU0341	0	10	0	64	92	91	144	145	52	46	134	26	0	15	14	20	0	11	0	0	0	0	0	0	0	20	66	34	11	49	29	39	24	43	0	44	93	d__Bacteria	p__Planctomycetota	c__Planctomycetes	o__Planctomycetales	f__Gimesiaceae	g__uncultured
OTU0323	202	0	0	65	58	55	27	0	26	51	3	28	14	99	0	6	8	14	91	15	0	12	14	18	0	10	5	4	17	22	20	0	6	2	7	16	13	d__Bacteria	p__Proteobacteria	c__Alphaproteobacteria	o__Sphingomonadales	f__Sphingomonadaceae	g__Novosphingobium	s__drinking_water
OTU0321	16	117	6	0	13	32	50	44	31	42	88	74	86	32	15	29	10	25	0	37	0	48	16	0	0	82	41	12	36	58	10	47	78	22	25	22	49	d__Bacteria	p__Chloroflexi	c__Dehalococcoidia	o__SAR202_clade	f__SAR202_clade	g__SAR202_clade
OTU0356	0	0	1	0	58	0	46	34	2	0	0	18	32	0	9	10	30	44	120	331	36	245	79	152	29	0	0	2	0	0	0	0	0	12	0	0	0	d__Bacteria	p__Planctomycetota	c__Phycisphaerae	o__CCM11a	f__CCM11a	g__CCM11a	s__uncultured_bacterium
OTU0274	0	11	437	0	0	0	0	0	0	0	0	18	7	0	30	0	8	31	0	0	122	42	0	0	76	0	11	0	54	16	77	41	51	49	129	0	67	d__Archaea	p__Crenarchaeota	c__Nitrososphaeria	o__Nitrosopumilales	f__Nitrosopumilaceae	g__Nitrosopumilaceae
OTU0310	0	0	0	0	0	0	10	0	0	0	2	0	0	0	0	0	0	0	0	0	0	0	0	0	0	0	0	0	6	2	2	0	15	0	0	0	11	d__Bacteria	p__Proteobacteria	c__Gammaproteobacteria	o__Ectothiorhodospirales	f__Ectothiorhodospiraceae	g__uncultured	s__uncultured_marine
OTU0322	0	0	0	2	48	51	32	43	59	75	190	150	152	89	16	0	0	0	0	0	0	0	0	0	0	63	22	0	31	20	20	5	10	28	5	75	79	d__Bacteria	p__Verrucomicrobiota	c__Omnitrophia	o__Omnitrophales	f__Omnitrophaceae	g__Candidatus_Omnitrophus
OTU0314	33	35	46	75	45	10	72	28	0	31	39	6	0	20	67	57	0	11	28	70	0	16	111	0	0	126	73	48	25	0	16	40	17	36	46	17	11	d__Bacteria	p__Chloroflexi	c__Dehalococcoidia	o__SAR202_clade	f__SAR202_clade	g__SAR202_clade	s__uncultured_gamma
OTU0342	43	32	29	0	0	38	32	54	33	34	18	33	0	24	7	30	76	34	37	4	91	28	38	34	54	35	49	14	31	20	22	14	61	40	57	34	37	d__Bacteria	p__Acidobacteriota	c__Vicinamibacteria	o__Vicinamibacterales	f__uncultured	g__uncultured
OTU0320	6	4	0	0	13	23	32	27	40	60	217	83	64	105	4	3	5	0	28	30	49	34	34	48	0	81	76	31	4	6	2	12	19	31	19	20	33	d__Bacteria	p__Patescibacteria	c__Microgenomatia	o__Candidatus_Woykebacteria	f__Candidatus_Woykebacteria	g__Candidatus_Woykebacteria	s__uncultured_bacterium
OTU0338	0	0	0	0	0	0	0	0	0	9	16	0	2	27	0	9	0	18	0	0	0	0	0	0	0	0	0	0	0	0	0	5	8	0	0	0	0	d__Bacteria	p__Proteobacteria	c__Alphaproteobacteria	o__Puniceispirillales	f__SAR116_clade	g__SAR116_clade	s__alpha_proteobacterium
OTU0319	0	0	19	7	47	55	81	51	219	56	5	4	141	2	0	7	0	1	27	0	0	0	47	91	9	1	0	15	26	28	41	53	18	18	7	21	78	d__Bacteria	p__Proteobacteria	c__Gammaproteobacteria	o__Vibrionales	f__Vibrionaceae	g__Vibrio
OTU0327	15	0	0	1	31	4	49	24	44	20	70	41	70	118	98	82	50	40	0	118	0	0	0	0	40	18	15	64	0	24	0	23	8	60	40	6	34	d__Bacteria	p__Myxococcota	c__Myxococcia	o__Myxococcales	f__Myxococcaceae	g__P3OB-42	s__uncultured_organism
OTU0336	0	0	0	2	5	10	5	18	14	19	14	0	50	0	0	13	0	0	0	0	0	0	18	15	116	0	0	0	0	1	0	0	7	5	0	0	0	d__Bacteria	p__Cyanobacteria	c__Cyanobacteriia	o__Synechococcales	f__Cyanobiaceae	g__Synechococcus_CC9902
OTU0329	20	10	58	104	0	0	14	0	22	18	9	0	0	0	34	9	23	41	77	3	64	18	18	63	59	82	57	41	47	0	30	16	55	106	48	41	18	d__Bacteria	p__Chloroflexi	c__TK17	o__TK17	f__TK17	g__TK17	s__uncultured_bacterium
OTU0326	37	29	91	74	0	34	44	4	18	39	13	0	0	3	60	58	51	86	22	0	101	0	25	31	63	22	46	43	0	0	21	87	25	17	19	0	35	d__Bacteria	p__Proteobacteria	c__Alphaproteobacteria	o__Defluviicoccales	f__uncultured	g__uncultured
OTU0344	18	12	0	0	30	11	14	15	12	4	0	0	0	0	24	0	0	0	0	0	0	0	0	0	0	16	5	0	0	0	0	0	0	0	0	0	0	d__Bacteria	p__Proteobacteria	c__Gammaproteobacteria	o__Alteromonadales	f__Alteromonadaceae	g__Aestuariibacter	s__Aestuariibacter_aggregatus
OTU0328	20	8	2	2	10	10	17	9	18	0	0	7	2	63	12	0	5	0	72	3	0	0	0	0	15	22	13	0	24	0	8	0	7	0	7	20	0	d__Bacteria	p__Proteobacteria	c__Alphaproteobacteria	o__Rhizobiales	f__Rhizobiaceae	g__Allorhizobium-Neorhizobium-Pararhizobium-Rhizobium
OTU0349	0	0	5	7	0	17	3	73	65	11	32	10	69	94	0	25	10	28	187	0	66	25	10	161	52	0	17	42	26	15	46	56	9	4	0	25	0	d__Bacteria	p__Proteobacteria	c__Gammaproteobacteria	o__Enterobacterales	f__Enterobacteriaceae
OTU0388	0	0	0	0	0	0	0	0	0	0	0	0	0	0	0	0	0	0	0	0	0	0	0	304	0	0	0	29	53	77	444	23	226	0	0	34	0	d__Bacteria	p__Bacteroidota	c__Bacteroidia	o__Bacteroidales	f__Prevotellaceae	g__Prevotella	s__uncultured_rumen
OTU0364	0	0	2	0	59	24	5	61	14	65	169	136	0	0	6	26	145	8	0	41	24	40	45	2	0	33	50	0	7	11	87	64	41	0	20	0	4	d__Archaea
OTU0267	67	92	477	9	0	0	0	0	0	0	0	3	19	0	45	0	0	0	0	0	0	0	0	0	0	6	4	20	53	26	13	33	0	62	112	93	51	d__Archaea	p__Crenarchaeota	c__Nitrososphaeria	o__Nitrosopumilales	f__Nitrosopumilaceae	g__Nitrosopumilaceae	s__uncultured_archaeon
OTU0346	64	82	7	0	0	38	43	33	14	27	32	52	37	0	0	34	19	33	23	0	0	137	4	0	38	11	26	3	73	12	65	48	36	19	87	10	71	d__Bacteria	p__Chloroflexi	c__Dehalococcoidia	o__SAR202_clade	f__SAR202_clade	g__SAR202_clade	s__uncultured_Thermomicrobium
OTU0365	12	15	6	0	21	52	0	55	47	38	28	116	19	19	5	144	135	25	60	43	69	49	0	17	25	64	34	0	8	3	4	2	8	0	8	32	14	d__Bacteria	p__Patescibacteria	c__Parcubacteria	o__Candidatus_Kaiserbacteria	f__Candidatus_Kaiserbacteria	g__Candidatus_Kaiserbacteria	s__uncultured_bacterium
OTU0395	0	0	0	0	57	71	0	52	4	21	32	35	0	0	0	0	27	48	138	138	80	165	156	66	0	19	12	0	0	0	0	0	36	0	12	0	0	d__Archaea	p__Nanoarchaeota	c__Nanoarchaeia	o__Woesearchaeales	f__SCGC_AAA011-D5	g__SCGC_AAA011-D5	s__uncultured_euryarchaeote
OTU0371	43	98	0	0	0	21	6	11	0	0	8	4	0	0	32	30	29	28	170	101	0	93	23	0	33	99	23	45	36	14	24	28	59	17	18	26	28	d__Bacteria	p__Gemmatimonadota	c__Gemmatimonadetes	o__Gemmatimonadales	f__Gemmatimonadaceae	g__uncultured	s__uncultured_actinobacterium
OTU0362	59	50	0	0	21	0	7	23	31	67	21	0	0	0	86	23	18	59	5	0	0	23	36	31	0	8	67	51	59	32	30	30	63	60	65	55	78	d__Bacteria	p__Actinobacteriota	c__Acidimicrobiia	o__Actinomarinales	f__uncultured	g__uncultured	s__uncultured_actinobacterium
OTU0372	13	43	0	0	38	37	38	0	46	38	13	16	0	0	47	65	26	52	0	150	76	80	62	0	0	37	10	0	13	52	16	22	46	7	25	39	51	d__Bacteria	p__Patescibacteria	c__Parcubacteria	o__Candidatus_Yanofskybacteria	f__Candidatus_Yanofskybacteria	g__Candidatus_Yanofskybacteria	s__uncultured_bacterium
OTU0375	0	0	0	9	75	0	0	18	137	25	55	17	7	151	0	0	0	0	12	44	237	0	13	146	0	13	9	15	1	92	25	2	19	9	0	0	0	d__Bacteria	p__Firmicutes	c__Bacilli	o__Lactobacillales	f__Streptococcaceae	g__Streptococcus
OTU0352	0	0	0	0	0	0	0	0	0	0	0	0	0	0	0	2	0	0	0	0	0	0	0	0	0	0	0	2	3	0	0	2	0	3	2	0	2	d__Bacteria	p__Proteobacteria	c__Alphaproteobacteria	o__Rhodospirillales	f__uncultured	g__uncultured	s__uncultured_bacterium
OTU0333	24	32	150	4	34	30	74	0	90	15	11	0	1	0	116	31	8	37	15	24	0	20	6	64	54	24	10	10	31	16	35	38	30	41	0	17	45	d__Bacteria	p__Acidobacteriota	c__Subgroup_22	o__Subgroup_22	f__Subgroup_22	g__Subgroup_22	s__uncultured_bacterium
OTU0361	61	52	4	0	14	11	11	5	10	29	5	19	0	0	98	61	91	52	33	63	0	11	53	17	54	43	60	20	14	26	53	35	14	18	23	54	27	d__Bacteria	p__Planctomycetota	c__Phycisphaerae	o__Phycisphaerales	f__Phycisphaeraceae	g__SM1A02	s__uncultured_deep-sea
OTU0347	0	0	0	0	0	0	0	0	0	0	0	0	0	0	0	2	0	0	0	0	0	0	0	3	0	0	2	0	0	0	0	0	0	3	0	0	3	d__Bacteria	p__Proteobacteria	c__Alphaproteobacteria	o__Rhizobiales	f__Rhizobiaceae	g__Fulvimarina	s__Fulvimarina_manganoxydans
OTU0343	0	0	0	0	0	19	12	0	0	8	1	0	0	0	0	0	0	0	0	0	0	0	0	0	0	0	0	0	4	0	0	0	2	5	0	2	0	d__Bacteria	p__Proteobacteria	c__Alphaproteobacteria	o__Parvibaculales	f__OCS116_clade	g__OCS116_clade	s__uncultured_marine
OTU0370	0	0	0	0	12	52	143	102	70	68	60	67	32	80	0	0	0	0	0	17	121	21	0	0	0	31	32	0	19	36	59	2	89	12	0	0	0	d__Bacteria	p__Chloroflexi	c__Dehalococcoidia	o__SAR202_clade	f__SAR202_clade	g__SAR202_clade	s__uncultured_bacterium
OTU0325	0	7	146	0	19	6	13	0	0	21	7	0	0	0	146	116	45	158	8	2	0	0	54	26	0	0	22	12	13	0	23	15	10	57	101	46	43	d__Bacteria
OTU0409	0	0	0	0	0	0	0	0	0	0	0	0	0	0	0	0	0	0	0	4	0	0	0	363	0	0	0	11	215	89	245	16	94	0	24	45	0	d__Bacteria	p__Chloroflexi	c__Anaerolineae	o__SBR1031	f__SBR1031	g__SBR1031
OTU0374	46	0	0	0	20	98	16	72	143	297	102	88	0	4	0	13	4	0	10	0	0	0	0	0	1	32	20	10	7	27	10	20	27	20	9	9	0	d__Bacteria	p__Chloroflexi	c__Dehalococcoidia	o__SAR202_clade	f__SAR202_clade	g__SAR202_clade	s__uncultured_bacterium
OTU0425	21	0	0	0	45	89	0	0	16	0	12	0	0	0	0	5	5	22	13	0	0	0	0	0	0	1	12	0	810	18	4	5	0	0	7	0	0	d__Bacteria	p__Proteobacteria	c__Alphaproteobacteria	o__Rhodobacterales	f__Rhodobacteraceae	g__Paracoccus
OTU0396	0	0	0	0	0	0	0	0	0	0	0	0	0	0	0	0	0	0	0	0	0	0	0	221	0	0	0	21	161	105	369	0	180	0	0	40	0	d__Bacteria	p__Bacteroidota	c__Bacteroidia	o__Bacteroidales	f__Prevotellaceae	g__Prevotella	s__uncultured_rumen
OTU0345	0	10	0	0	39	77	52	82	46	139	64	86	66	35	0	0	8	0	37	26	0	0	0	0	0	102	113	0	10	0	23	22	31	0	8	3	0	d__Archaea	p__Nanoarchaeota	c__Nanoarchaeia	o__Woesearchaeales	f__Woesearchaeales	g__Woesearchaeales	s__uncultured_euryarchaeote
OTU0369	0	0	0	0	0	0	24	41	6	0	0	0	0	0	0	0	6	0	0	0	0	4	0	20	0	0	0	0	0	0	7	0	1	6	0	0	0	d__Bacteria	p__Proteobacteria	c__Alphaproteobacteria	o__Puniceispirillales	f__SAR116_clade	g__SAR116_clade
OTU0394	42	19	0	0	0	38	52	29	27	24	16	4	0	0	118	32	26	30	12	0	0	85	93	0	67	23	37	0	23	25	4	23	177	0	10	9	33	d__Bacteria	p__Gemmatimonadota	c__PAUC43f_marine_benthic_group	o__PAUC43f_marine_benthic_group	f__PAUC43f_marine_benthic_group	g__PAUC43f_marine_benthic_group	s__uncultured_bacterium
OTU0351	0	0	2	0	0	0	3	0	0	0	0	0	0	13	0	0	0	2	0	0	0	0	0	0	0	9	0	0	12	0	12	0	9	2	0	0	0	d__Bacteria	p__Actinobacteriota	c__Actinobacteria	o__Propionibacteriales	f__Nocardioidaceae	g__Nocardioides
OTU0377	52	41	39	0	83	45	31	22	26	42	7	22	0	33	89	27	4	38	50	0	0	14	78	6	94	35	20	22	21	12	4	5	27	28	0	25	24	d__Bacteria	p__Planctomycetota	c__Phycisphaerae	o__Phycisphaerales	f__Phycisphaeraceae	g__Urania-1B-19_marine_sediment_group	s__uncultured_bacterium
OTU0353	30	31	0	5	96	72	2	38	101	143	141	92	55	155	0	11	6	5	0	0	0	0	0	0	0	33	0	0	0	0	9	22	0	5	0	0	0	d__Bacteria	p__Patescibacteria	c__Parcubacteria
OTU0360	20	48	109	0	0	120	53	30	8	14	8	0	8	3	50	43	38	0	0	15	15	13	56	0	39	0	28	15	18	37	9	74	20	23	17	24	96	d__Bacteria	p__Chloroflexi	c__Dehalococcoidia	o__SAR202_clade	f__SAR202_clade	g__SAR202_clade
OTU0373	0	0	24	0	43	50	18	86	27	0	33	31	18	138	37	54	21	7	24	0	0	19	29	41	22	38	17	33	36	38	10	13	0	59	31	14	11	d__Bacteria	p__Hydrogenedentes	c__Hydrogenedentia	o__Hydrogenedentiales	f__Hydrogenedensaceae	g__Hydrogenedensaceae	s__uncultured_delta
OTU0359	3	5	0	65	9	28	29	54	7	29	45	8	27	33	0	93	182	85	115	42	0	14	6	27	0	18	4	18	6	19	0	13	0	11	5	4	24	d__Bacteria	p__Planctomycetota	c__Planctomycetes	o__Planctomycetales	f__Gimesiaceae	g__uncultured
OTU0376	5	6	0	58	0	0	0	0	0	4	95	66	0	7	8	52	119	107	203	38	0	53	22	0	32	45	14	23	6	0	0	0	0	26	14	6	15	d__Archaea	p__Nanoarchaeota	c__Nanoarchaeia	o__Woesearchaeales	f__Woesearchaeales	g__Woesearchaeales
OTU0427	0	0	0	0	0	0	0	0	0	0	0	0	0	0	0	0	0	0	0	0	0	0	0	182	0	0	0	21	170	152	379	0	79	0	0	34	0	d__Bacteria	p__Bacteroidota	c__Bacteroidia	o__Bacteroidales	f__p-251-o5	g__p-251-o5	s__uncultured_rumen
OTU0363	3	21	0	6	48	39	21	21	27	5	44	167	97	85	37	10	0	0	10	51	0	0	10	28	85	12	38	24	17	0	17	12	0	18	36	13	13	d__Bacteria	p__Chloroflexi	c__Dehalococcoidia	o__SAR202_clade	f__SAR202_clade	g__SAR202_clade
OTU0384	35	5	0	0	19	12	39	24	65	21	18	0	3	95	39	19	38	92	6	0	0	21	0	0	15	15	38	41	40	0	22	38	44	34	0	27	50	d__Bacteria	p__Bacteroidota	c__Bacteroidia	o__Flavobacteriales	f__Flavobacteriaceae	g__Aquibacter
OTU0385	0	0	3	5	11	26	0	8	18	42	21	10	3	143	0	34	49	24	79	203	0	68	54	29	39	20	12	0	0	0	7	0	81	0	0	0	0	d__Archaea	p__Nanoarchaeota	c__Nanoarchaeia	o__Woesearchaeales	f__SCGC_AAA011-D5	g__SCGC_AAA011-D5	s__uncultured_archaeon
OTU0392	0	0	0	0	0	0	0	0	0	0	0	0	0	0	0	0	0	0	0	0	0	0	0	0	0	0	0	0	23	0	12	0	0	16	7	10	0	d__Bacteria	p__Bacteroidota	c__Bacteroidia	o__Flavobacteriales	f__Flavobacteriaceae	g__Flavobacterium
OTU0426	0	0	0	0	2	46	13	57	14	45	70	10	0	0	12	4	0	0	48	149	77	11	78	0	0	0	12	6	39	39	7	20	47	17	26	32	99	d__Bacteria	p__Patescibacteria	c__Parcubacteria
OTU0386	0	0	15	26	62	52	0	18	53	31	30	0	0	125	40	0	17	0	0	0	0	116	45	59	0	31	0	18	0	0	0	60	37	29	36	0	72	d__Bacteria	p__Proteobacteria	c__Gammaproteobacteria	o__Steroidobacterales	f__Woeseiaceae	g__Woeseia	s__uncultured_deep-sea
OTU0390	7	0	0	0	0	25	12	69	19	15	23	28	0	52	28	5	26	52	20	0	0	13	25	0	60	75	25	45	25	35	13	43	0	78	40	66	42	d__Bacteria	p__Myxococcota	c__Myxococcia	o__Myxococcales	f__Myxococcaceae	g__P3OB-42	s__uncultured_bacterium
OTU0436	0	0	0	0	0	0	0	0	0	0	0	0	0	0	0	0	0	0	0	0	0	0	0	151	0	0	0	0	139	85	404	0	137	0	10	49	0	d__Bacteria	p__Bacteroidota	c__Bacteroidia	o__Bacteroidales	f__Prevotellaceae	g__Prevotella
OTU0380	0	0	0	0	0	0	0	36	0	0	0	0	0	0	0	0	0	15	0	0	0	0	0	0	0	0	0	2	11	0	2	27	10	0	10	0	0	d__Bacteria	p__Bacteroidota	c__Bacteroidia	o__Cytophagales	f__Cyclobacteriaceae	g__Marinoscillum	s__uncultured_bacterium
OTU0379	9	79	13	113	0	0	11	4	21	37	27	0	0	0	0	98	29	39	46	0	0	40	0	0	65	41	16	4	31	0	32	9	33	42	52	42	39	d__Bacteria	p__Planctomycetota	c__Phycisphaerae	o__CCM11a	f__CCM11a	g__CCM11a	s__uncultured_bacterium
OTU0399	65	65	11	0	77	5	52	4	0	14	15	14	25	2	93	24	6	4	0	0	0	0	12	30	63	23	27	0	49	19	15	29	23	12	27	108	59	d__Bacteria	p__Gemmatimonadota	c__BD2-11_terrestrial_group	o__BD2-11_terrestrial_group	f__BD2-11_terrestrial_group	g__BD2-11_terrestrial_group
OTU0440	0	0	0	0	0	0	0	0	0	0	0	0	0	0	0	0	0	0	0	0	0	0	0	292	0	0	0	14	57	81	301	0	197	0	2	26	0	d__Bacteria	p__Bacteroidota	c__Bacteroidia	o__Bacteroidales	f__Prevotellaceae	g__Prevotellaceae_UCG-003	s__uncultured_rumen
OTU0428	0	0	0	0	30	111	38	77	101	137	108	199	9	11	0	2	3	27	0	0	0	12	27	0	0	11	17	0	0	4	0	3	26	0	0	0	13	d__Bacteria	p__Patescibacteria	c__Parcubacteria	o__Candidatus_Terrybacteria	f__Candidatus_Terrybacteria	g__Candidatus_Terrybacteria	s__Candidatus_Terrybacteria
OTU0387	20	13	20	58	74	0	42	95	71	63	29	34	0	58	21	14	13	0	9	23	15	67	0	0	15	21	13	10	15	7	12	14	22	48	33	0	7	d__Bacteria	p__Chloroflexi	c__Dehalococcoidia	o__SAR202_clade	f__SAR202_clade	g__SAR202_clade
OTU0442	535	0	0	0	33	0	0	16	5	4	7	0	0	0	0	0	0	28	0	87	0	0	0	0	49	5	0	3	0	96	0	0	42	5	32	0	11	d__Bacteria	p__Proteobacteria	c__Gammaproteobacteria	o__Burkholderiales	f__Rhodocyclaceae	g__Dechloromonas
OTU0433	0	0	0	0	53	13	0	22	61	82	23	15	0	0	15	0	4	45	133	52	0	19	114	18	0	14	30	24	23	33	10	0	48	30	10	25	37	d__Bacteria	p__Planctomycetota	c__Phycisphaerae	o__CCM11a	f__CCM11a	g__CCM11a	s__uncultured_Planctomycetales
OTU0391	0	0	0	0	0	0	0	36	0	15	9	0	0	0	0	4	14	0	0	43	0	16	0	0	28	0	3	0	12	0	5	13	29	0	2	0	9	d__Bacteria	p__Proteobacteria	c__Gammaproteobacteria	o__SAR86_clade	f__SAR86_clade	g__SAR86_clade
OTU0404	0	0	9	2	21	10	13	0	7	38	0	0	3	115	0	76	101	4	0	0	0	199	0	72	27	1	8	10	9	0	22	35	111	9	3	0	20	d__Bacteria	p__Proteobacteria	c__Alphaproteobacteria	o__Azospirillales	f__Azospirillaceae	g__Azospirillum
OTU0423	24	0	7	0	42	54	15	0	7	6	29	0	0	0	10	30	28	7	48	0	0	14	63	49	141	14	19	15	36	4	39	25	121	16	7	8	65	d__Bacteria	p__Gemmatimonadota	c__BD2-11_terrestrial_group	o__BD2-11_terrestrial_group	f__BD2-11_terrestrial_group	g__BD2-11_terrestrial_group
OTU0403	12	14	31	0	17	80	39	7	21	21	8	6	0	0	54	17	9	35	17	0	0	0	15	39	167	46	57	0	16	7	22	18	50	13	38	19	37	d__Bacteria	p__Acidobacteriota	c__Subgroup_22	o__Subgroup_22	f__Subgroup_22	g__Subgroup_22	s__uncultured_sediment
OTU0397	0	0	0	0	0	0	21	0	25	0	6	0	0	0	0	2	0	0	2	0	0	0	0	0	28	0	0	0	0	0	0	0	0	0	0	0	0	d__Bacteria	p__Proteobacteria	c__Alphaproteobacteria	o__Puniceispirillales	f__SAR116_clade	g__SAR116_clade	s__uncultured_bacterium
OTU0381	7	24	0	7	8	21	10	27	9	27	16	18	47	190	0	10	15	48	0	55	0	56	31	9	47	0	10	6	14	26	22	43	9	13	19	53	26	d__Bacteria	p__Poribacteria	c__Poribacteria	o__Poribacteria	f__Poribacteria	g__Poribacteria	s__uncultured_bacterium
OTU0407	0	11	40	0	30	0	7	0	8	23	0	13	18	0	42	9	61	0	38	70	0	11	63	48	57	34	21	48	21	52	41	12	33	43	31	18	14	d__Bacteria	p__Planctomycetota	c__Planctomycetes	o__Planctomycetales	f__Gimesiaceae	g__uncultured
OTU0413	0	34	0	26	64	17	62	45	25	26	16	19	0	0	0	0	7	42	0	4	0	0	0	58	0	91	24	0	20	27	29	27	77	0	29	103	44	d__Bacteria	p__Armatimonadota	c__Fimbriimonadia	o__Fimbriimonadales	f__Fimbriimonadaceae	g__Fimbriimonadaceae	s__uncultured_bacterium
OTU0417	8	0	21	0	11	6	21	0	24	19	24	2	0	80	9	58	66	127	0	18	103	0	41	0	158	9	13	0	24	10	0	4	28	0	12	12	14	d__Bacteria	p__Latescibacterota	c__Latescibacterota	o__Latescibacterota	f__Latescibacterota	g__Latescibacterota
OTU0414	43	33	9	0	0	23	0	23	17	16	34	15	25	57	69	116	73	22	0	0	0	0	36	20	93	0	0	0	0	15	16	9	51	24	24	32	23	d__Bacteria	p__Planctomycetota	c__Phycisphaerae	o__CCM11a	f__CCM11a	g__CCM11a	s__uncultured_bacterium
OTU0468	9	0	0	0	33	0	0	16	0	0	6	0	0	0	60	99	15	57	61	65	161	42	50	0	35	4	3	93	7	25	0	0	0	48	0	0	25	d__Bacteria	p__Proteobacteria	c__Alphaproteobacteria
OTU0421	38	72	19	12	132	24	43	25	17	19	13	8	0	0	71	21	12	0	0	0	0	51	0	10	5	88	49	19	9	0	10	35	0	29	29	21	30	d__Bacteria	p__Proteobacteria	c__Alphaproteobacteria	o__Defluviicoccales	f__uncultured	g__uncultured
OTU0420	22	3	0	0	3	19	14	0	18	5	13	11	0	25	0	0	0	0	11	0	0	0	0	0	0	112	53	28	68	30	11	39	36	91	52	162	90	d__Bacteria	p__Planctomycetota	c__Phycisphaerae	o__CCM11a	f__CCM11a	g__CCM11a	s__uncultured_bacterium
OTU0378	21	42	10	66	43	14	0	34	20	32	249	7	1	0	25	11	5	0	0	0	0	0	0	0	0	167	154	0	8	0	1	0	0	0	5	0	0	d__Bacteria	p__Proteobacteria	c__Alphaproteobacteria	o__Kordiimonadales	f__Kordiimonadaceae	g__Kordiimonas	s__uncultured_bacterium
OTU0418	43	86	0	0	50	21	18	0	57	0	37	71	0	0	11	38	6	0	64	56	3	9	57	0	17	28	22	34	10	0	15	22	34	46	30	11	11	d__Archaea	p__Nanoarchaeota	c__Nanoarchaeia	o__Woesearchaeales	f__Woesearchaeales	g__Woesearchaeales
OTU0571	0	0	0	0	0	0	14	741	0	0	7	0	0	0	0	40	0	7	23	0	0	0	0	0	44	0	0	0	0	0	10	0	8	17	0	0	0	d__Archaea	p__Halobacterota	c__Halobacteria	o__Halobacterales	f__Haloferacaceae	g__Halogeometricum	s__Halogeometricum_sp.
OTU0358	0	0	28	110	90	0	0	20	26	8	7	0	108	28	0	38	58	31	44	0	0	12	37	152	0	13	8	2	8	10	15	23	11	0	6	0	8	d__Bacteria	p__Proteobacteria	c__Gammaproteobacteria	o__Xanthomonadales	f__Xanthomonadaceae	g__Stenotrophomonas
OTU0410	0	0	0	0	0	0	2	0	22	0	0	0	0	0	0	0	0	1	0	0	0	0	0	0	0	0	0	0	0	6	0	0	0	0	0	0	0	d__Bacteria	p__Proteobacteria	c__Alphaproteobacteria	o__Rhizobiales	f__Stappiaceae	g__Stappiaceae	s__uncultured_bacterium
OTU0398	14	0	0	32	0	6	0	28	0	7	5	0	0	17	0	0	34	33	0	0	0	14	0	0	0	0	3	0	21	35	60	32	0	9	6	8	0	d__Bacteria	p__Proteobacteria	c__Alphaproteobacteria	o__Sphingomonadales	f__Sphingomonadaceae	g__Erythrobacter
OTU0400	45	19	0	0	0	56	29	72	119	78	129	91	66	0	0	61	10	21	0	7	0	0	15	32	0	8	6	0	0	0	4	16	6	0	4	6	0	d__Archaea	p__Nanoarchaeota	c__Nanoarchaeia	o__Woesearchaeales	f__Woesearchaeales	g__Woesearchaeales
OTU0419	0	0	0	0	0	0	0	0	0	0	0	0	0	0	0	2	0	0	0	0	0	0	0	0	0	0	0	7	0	7	14	21	0	0	0	4	0	d__Bacteria	p__Proteobacteria	c__Alphaproteobacteria	o__Kiloniellales	f__Kiloniellaceae	g__Pelagibius
OTU0454	0	9	35	30	0	0	26	22	26	3	5	5	10	16	0	14	10	14	0	44	62	276	0	82	66	15	18	0	0	8	0	0	58	3	23	0	15	d__Bacteria	p__Nitrospinota	c__Nitrospinia	o__Nitrospinales	f__Nitrospinaceae	g__Nitrospina
OTU0357	20	22	145	113	0	22	27	0	37	14	23	0	4	86	46	54	0	40	0	0	0	0	13	0	28	7	0	2	10	0	10	16	23	27	0	15	89	d__Bacteria	p__Bacteroidota	c__Bacteroidia	o__Cytophagales	f__Cyclobacteriaceae	g__uncultured	s__uncultured_bacterium
OTU0451	19	82	0	0	0	0	0	0	0	0	0	0	0	0	0	0	0	0	0	0	0	0	1	0	0	0	0	0	32	24	40	113	29	7	65	404	76	d__Bacteria	p__Planctomycetota	c__Phycisphaerae	o__CCM11a	f__CCM11a	g__CCM11a	s__uncultured_bacterium
OTU0350	13	0	157	137	0	0	0	0	0	43	20	34	52	4	5	0	15	54	0	0	190	77	0	0	29	4	30	0	0	0	5	10	12	0	0	0	0	d__Bacteria	p__Chloroflexi	c__Dehalococcoidia	o__SAR202_clade	f__SAR202_clade	g__SAR202_clade
OTU0444	0	0	0	0	38	0	0	0	0	24	4	23	0	0	0	67	30	22	31	87	69	158	80	0	14	93	34	0	0	18	11	0	84	0	0	0	0	d__Bacteria	p__Patescibacteria	c__Microgenomatia	o__Candidatus_Woykebacteria	f__Candidatus_Woykebacteria	g__Candidatus_Woykebacteria	s__uncultured_bacterium
OTU0430	0	0	0	0	0	0	0	0	0	0	0	0	0	0	35	0	0	0	0	24	0	0	6	22	0	0	0	20	39	15	43	0	0	0	6	0	0	d__Bacteria	p__Bacteroidota	c__Bacteroidia	o__Flavobacteriales	f__Flavobacteriaceae
OTU0441	4	16	0	0	6	14	3	20	12	15	8	11	0	68	35	62	55	18	86	44	0	29	13	101	82	8	2	74	6	0	0	11	8	27	30	0	15	d__Bacteria	p__NB1-j	c__NB1-j	o__NB1-j	f__NB1-j	g__NB1-j
OTU0431	0	7	0	0	41	29	29	80	47	9	18	3	11	58	9	15	24	10	5	0	0	0	0	4	0	2	24	8	0	13	0	86	128	0	0	10	15	d__Bacteria	p__Proteobacteria	c__Alphaproteobacteria	o__Rhizobiales	f__Beijerinckiaceae	g__Methylobacterium-Methylorubrum
OTU0457	8	18	0	0	0	15	5	81	0	15	0	11	0	0	6	38	57	38	28	0	0	73	40	0	0	10	8	32	21	106	8	62	9	61	15	39	55	d__Bacteria	p__Myxococcota	c__bacteriap25	o__bacteriap25	f__bacteriap25	g__bacteriap25
OTU0429	79	166	31	0	0	0	0	0	7	0	0	0	0	0	102	0	5	0	0	0	81	0	32	0	0	44	43	19	61	59	16	25	12	43	13	12	0	d__Bacteria	p__Gemmatimonadota	c__BD2-11_terrestrial_group	o__BD2-11_terrestrial_group	f__BD2-11_terrestrial_group	g__BD2-11_terrestrial_group	s__unidentified_bacterium
OTU0335	0	0	9	4	4	25	0	0	5	4	0	0	371	11	0	26	0	0	3	359	0	0	0	0	0	0	0	0	0	15	0	0	4	0	0	8	0	d__Bacteria	p__Proteobacteria	c__Gammaproteobacteria	o__Burkholderiales	f__Comamonadaceae	g__Tepidimonas
OTU0411	25	27	81	1	26	45	42	60	5	0	6	0	0	0	64	11	18	24	0	0	0	0	39	24	31	26	22	11	40	19	14	0	7	36	62	0	82	d__Bacteria	p__Acidobacteriota	c__Vicinamibacteria	o__Vicinamibacterales	f__uncultured	g__uncultured	s__uncultured_Acidobacteriaceae
OTU0469	0	14	0	0	60	0	18	0	0	0	28	0	0	0	27	0	0	0	0	0	0	10	0	29	9	21	19	0	23	9	10	42	18	0	8	13	34	d__Bacteria	p__Proteobacteria	c__Gammaproteobacteria	o__Cellvibrionales	f__Halieaceae
OTU0491	0	0	0	0	0	0	0	0	0	0	0	0	0	0	0	0	0	0	0	0	0	0	0	251	0	0	0	34	90	90	253	0	106	0	0	19	0	d__Bacteria	p__Bacteroidota	c__Bacteroidia	o__Bacteroidales	f__Rikenellaceae
OTU0438	0	0	21	0	9	5	25	14	17	10	0	1	0	0	41	147	75	34	0	0	150	0	70	0	56	7	33	7	21	0	22	15	15	40	0	0	7	d__Bacteria	p__Chloroflexi	c__Dehalococcoidia	o__SAR202_clade	f__SAR202_clade	g__SAR202_clade	s__uncultured_bacterium
OTU0432	15	52	0	91	49	14	27	36	31	35	68	31	0	2	38	0	0	0	0	0	0	0	0	0	0	34	22	6	39	42	56	4	22	51	27	28	14	d__Bacteria	p__Sumerlaeota	c__Sumerlaeia	o__uncultured	f__uncultured	g__uncultured	s__uncultured_bacterium
OTU0447	6	9	1	80	70	34	11	6	0	37	17	0	3	1	16	12	10	67	6	0	93	0	0	0	78	46	34	23	17	0	27	7	25	15	11	36	34	d__Bacteria	p__Proteobacteria	c__Alphaproteobacteria	o__Rhizobiales	f__Hyphomicrobiaceae	g__uncultured	s__uncultured_bacterium
OTU0450	74	110	0	0	9	0	23	43	129	129	80	54	0	0	3	0	0	0	0	0	0	0	0	46	0	33	20	0	0	0	5	32	0	18	10	10	0	d__Bacteria	p__Verrucomicrobiota	c__Verrucomicrobiae	o__Opitutales	f__Puniceicoccaceae	g__Verruc-01	s__uncultured_organism
OTU0465	13	6	0	0	49	34	69	0	42	33	144	114	0	0	7	35	7	9	8	26	0	57	11	35	57	21	9	7	0	3	0	0	20	0	0	0	13	d__Archaea	p__Nanoarchaeota	c__Nanoarchaeia	o__Woesearchaeales	f__SCGC_AAA011-D5	g__SCGC_AAA011-D5
OTU0405	19	23	1	2	0	0	0	24	5	12	0	5	0	203	26	14	0	60	29	49	0	58	41	52	0	66	33	30	0	0	17	28	0	14	9	0	7	d__Bacteria	p__Chloroflexi	c__Dehalococcoidia	o__SAR202_clade	f__SAR202_clade	g__SAR202_clade	s__uncultured_bacterium
OTU0499	0	0	0	9	0	22	0	8	9	8	9	8	0	27	0	0	0	0	0	0	0	0	15	58	0	6	0	0	0	0	0	9	12	0	0	621	0	d__Bacteria	p__Actinobacteriota	c__Actinobacteria	o__Micrococcales	f__Dermacoccaceae	g__Kytococcus	s__Kytococcus_sp.
OTU0412	5	0	20	0	0	0	0	0	0	0	0	12	0	0	18	423	159	18	52	0	0	0	8	0	0	0	0	0	0	0	12	57	32	0	0	0	0	d__Archaea	p__Nanoarchaeota	c__Nanoarchaeia	o__Woesearchaeales	f__SCGC_AAA011-D5	g__SCGC_AAA011-D5	s__uncultured_archaeon
OTU0437	10	30	11	82	47	17	23	0	22	0	3	0	0	3	11	20	30	23	4	5	0	0	24	37	133	20	7	61	34	0	48	28	18	30	19	8	7	d__Bacteria	p__Nitrospirota	c__Nitrospiria	o__Nitrospirales	f__Nitrospiraceae	g__Nitrospira	s__uncultured_Cytophaga
OTU0439	16	8	0	0	36	55	41	103	134	42	38	6	67	0	0	0	7	0	0	0	0	0	0	0	0	21	19	0	26	22	40	25	0	17	42	32	16	d__Bacteria	p__Chloroflexi	c__Dehalococcoidia	o__SAR202_clade	f__SAR202_clade	g__SAR202_clade
OTU0492	16	0	26	0	176	27	71	50	24	11	11	9	0	0	0	15	30	12	0	24	0	31	25	0	131	21	22	11	13	25	4	3	0	23	0	0	2	d__Bacteria	p__Chloroflexi	c__JG30-KF-CM66	o__JG30-KF-CM66	f__JG30-KF-CM66	g__JG30-KF-CM66	s__uncultured_bacterium
OTU0443	8	0	0	0	0	15	52	20	11	12	0	0	0	0	69	292	12	17	0	51	70	8	23	0	0	35	14	16	0	0	0	15	4	34	5	0	29	d__Bacteria	p__Chloroflexi	c__Dehalococcoidia	o__SAR202_clade	f__SAR202_clade	g__SAR202_clade
OTU0368	0	0	9	18	66	0	0	0	11	4	0	13	75	452	0	13	0	0	22	0	0	0	4	0	83	0	0	0	0	0	7	10	11	9	0	4	0	d__Bacteria	p__Firmicutes	c__Bacilli	o__Lactobacillales	f__Streptococcaceae	g__Streptococcus
OTU0382	10	5	55	249	0	27	0	0	0	0	0	0	4	0	22	0	13	0	68	38	31	30	0	0	0	0	0	16	9	0	35	6	77	35	37	37	5	d__Bacteria	p__Chloroflexi	c__Dehalococcoidia	o__SAR202_clade	f__SAR202_clade	g__SAR202_clade	s__uncultured_deep-sea
OTU0478	0	0	0	0	94	117	79	16	88	170	64	12	0	0	0	3	6	0	0	65	0	0	0	0	0	11	14	9	0	0	0	8	19	0	21	0	12	d__Bacteria	p__Bacteroidota	c__Bacteroidia	o__Chitinophagales	f__uncultured	g__uncultured	s__uncultured_Bacteroidetes
OTU0477	14	9	0	0	9	20	23	31	35	51	19	44	0	0	44	21	4	40	54	55	9	11	28	0	7	44	55	35	17	0	8	14	0	60	13	10	20	d__Bacteria	p__Planctomycetota	c__Phycisphaerae	o__CCM11a	f__CCM11a	g__CCM11a	s__uncultured_bacterium
OTU0435	0	0	0	0	0	0	14	31	17	0	0	0	0	0	0	5	0	0	0	0	0	0	0	0	0	0	0	0	0	0	5	0	0	0	0	0	0	d__Bacteria	p__Proteobacteria	c__Alphaproteobacteria	o__Rhodobacterales	f__Rhodobacteraceae
OTU0487	0	0	0	0	0	0	9	5	0	13	33	0	0	0	0	13	26	0	67	63	101	0	0	0	162	11	0	10	4	0	23	4	0	9	0	0	0	d__Bacteria	p__Proteobacteria	c__Gammaproteobacteria	o__SAR86_clade	f__SAR86_clade	g__SAR86_clade
OTU0393	0	2	133	0	0	97	55	0	39	17	10	0	15	0	20	33	10	136	0	9	0	0	0	0	0	6	28	0	21	0	19	17	25	19	27	12	45	d__Archaea	p__Crenarchaeota	c__Nitrososphaeria	o__Nitrosopumilales	f__Nitrosopumilaceae	g__Nitrosopumilaceae	s__uncultured_sediment
OTU0408	28	0	0	0	21	0	0	0	22	7	34	0	49	124	0	95	79	54	25	16	0	0	0	0	0	5	10	0	0	0	37	0	45	8	24	95	17	d__Bacteria	p__Planctomycetota	c__Phycisphaerae	o__CCM11a	f__CCM11a	g__CCM11a	s__uncultured_Planctomycetales
OTU0508	0	0	0	0	0	0	0	0	0	0	0	0	0	0	0	0	0	0	0	0	0	0	0	176	0	0	0	12	69	77	285	0	135	0	0	37	0	d__Bacteria	p__Bacteroidota	c__Bacteroidia	o__Bacteroidales	f__Prevotellaceae	g__Prevotella	s__uncultured_rumen
OTU0448	13	0	41	0	26	23	16	18	29	7	2	0	4	47	131	28	26	36	0	0	0	0	0	0	105	27	37	6	15	15	20	6	35	23	0	7	39	d__Bacteria	p__Bacteroidota	c__Bacteroidia	o__Cytophagales	f__Cyclobacteriaceae	g__uncultured	s__uncultured_bacterium
OTU0383	0	0	39	103	0	0	0	0	31	0	10	0	0	0	12	339	140	49	29	0	0	0	0	0	0	0	0	0	5	3	1	10	0	2	0	11	0	d__Bacteria	p__Proteobacteria	c__Alphaproteobacteria
OTU0416	0	33	0	3	10	0	82	0	44	13	17	6	90	25	14	18	173	17	9	0	0	22	0	10	31	0	21	0	6	24	4	10	17	19	11	6	50	d__Bacteria	p__Bacteroidota	c__Bacteroidia	o__Flavobacteriales	f__Flavobacteriaceae	g__uncultured	s__uncultured_sediment
OTU0449	0	0	0	0	0	0	0	0	0	0	0	0	0	0	0	0	0	0	0	0	0	0	0	29	0	0	0	0	15	0	0	0	0	0	0	13	0	d__Bacteria	p__Bacteroidota	c__Bacteroidia	o__Flavobacteriales	f__Flavobacteriaceae	g__Muricauda	s__Muricauda_sp.
OTU0490	0	0	0	0	0	0	0	0	0	0	0	0	0	0	0	0	30	208	80	109	0	89	194	16	55	0	0	0	6	0	0	0	0	0	0	0	0	d__Archaea	p__Nanoarchaeota	c__Nanoarchaeia	o__Woesearchaeales	f__SCGC_AAA011-D5	g__SCGC_AAA011-D5	s__uncultured_archaeon
OTU0463	53	25	0	0	0	0	0	0	33	0	0	49	0	0	0	31	0	27	0	0	0	0	0	0	0	43	69	88	36	68	18	35	11	38	76	59	27	d__Archaea	p__Nanoarchaeota	c__Nanoarchaeia	o__Woesearchaeales	f__Woesearchaeales	g__Woesearchaeales
OTU0453	14	3	13	83	33	43	42	34	65	9	29	0	3	3	69	27	9	53	0	0	0	0	28	66	31	26	8	0	21	0	7	0	0	6	11	3	37	d__Bacteria	p__Proteobacteria	c__Gammaproteobacteria	o__Nitrosococcales	f__Nitrosococcaceae	g__AqS1	s__uncultured_deep-sea
OTU0455	21	18	2	0	12	9	0	68	29	12	4	0	85	0	119	10	0	24	0	0	0	0	8	0	166	13	25	36	0	0	0	14	11	50	27	7	6	d__Bacteria	p__NB1-j	c__NB1-j	o__NB1-j	f__NB1-j	g__NB1-j	s__uncultured_sediment
OTU0434	0	0	0	0	0	0	0	0	0	0	0	0	0	0	0	0	0	0	0	0	0	1	0	0	0	0	4	4	2	13	6	0	4	0	0	0	0	d__Bacteria	p__Proteobacteria	c__Alphaproteobacteria	o__Caulobacterales	f__Parvularculaceae
OTU0517	0	0	0	0	88	34	73	38	43	21	276	93	0	0	0	0	0	0	0	0	0	0	0	0	0	23	9	14	13	0	7	5	23	10	0	0	0	d__Archaea	p__Nanoarchaeota	c__Nanoarchaeia	o__Woesearchaeales	f__Woesearchaeales	g__Woesearchaeales
OTU0366	0	0	8	28	0	0	0	0	0	0	0	0	10	587	0	0	25	0	0	31	0	0	16	0	0	0	0	0	0	0	0	5	0	44	0	0	0	d__Bacteria	p__Proteobacteria	c__Gammaproteobacteria	o__Pseudomonadales	f__Pseudomonadaceae	g__Pseudomonas
OTU0503	0	8	29	0	30	40	4	74	0	33	13	18	0	0	0	32	74	0	86	15	92	0	50	60	3	25	3	0	0	8	0	3	16	0	33	0	15	d__Archaea	p__Nanoarchaeota	c__Nanoarchaeia	o__Woesearchaeales	f__Woesearchaeales	g__Woesearchaeales
OTU0415	5	0	0	0	0	16	0	0	27	5	0	0	0	0	0	4	8	10	0	0	0	0	0	89	0	348	169	0	8	16	13	0	10	0	28	7	0	d__Bacteria	p__Planctomycetota	c__Phycisphaerae	o__CCM11a	f__CCM11a	g__CCM11a	s__uncultured_bacterium
OTU0424	0	0	0	7	10	0	0	26	4	0	0	0	70	23	0	9	0	0	0	0	0	0	19	0	4	0	0	0	12	0	0	13	34	0	9	0	22	d__Bacteria	p__Bacteroidota	c__Bacteroidia	o__Flavobacteriales	f__Flavobacteriaceae	g__NS2b_marine_group	s__uncultured_marine
OTU0460	36	20	2	0	11	28	17	0	32	19	1	0	0	0	19	8	24	15	2	0	0	0	0	0	0	107	133	50	19	31	13	21	0	65	17	35	32	d__Bacteria	p__Proteobacteria	c__Gammaproteobacteria	o__Gammaproteobacteria_Incertae_Sedis	f__Unknown_Family	g__uncultured	s__uncultured_deep-sea
OTU0523	9	10	0	0	0	7	14	25	19	0	94	28	0	0	0	10	3	0	59	23	0	18	8	0	0	4	37	0	31	19	12	54	11	5	86	140	31	d__Bacteria	p__Patescibacteria	c__Gracilibacteria	o__Candidatus_Peribacteria	f__Candidatus_Peribacteria	g__Candidatus_Peribacteria	s__uncultured_bacterium
OTU0494	29	0	0	0	29	71	28	0	4	33	14	33	0	0	20	23	0	39	0	0	0	26	35	0	0	47	47	11	34	26	10	35	6	37	18	45	43	d__Bacteria	p__Myxococcota	c__Myxococcia	o__Myxococcales	f__Myxococcaceae	g__P3OB-42
OTU0304	0	0	338	401	0	0	0	0	0	0	0	0	6	10	0	0	0	0	0	0	0	0	0	0	0	0	0	0	0	0	0	0	0	0	0	0	0	d__Bacteria	p__Proteobacteria	c__Alphaproteobacteria	o__Defluviicoccales	f__uncultured	g__uncultured	s__uncultured_Alphaproteobacteria
OTU0458	87	44	33	0	0	0	20	0	59	0	5	4	0	0	5	6	0	0	0	3	0	39	31	43	0	26	9	7	0	26	76	62	40	24	47	22	34	d__Bacteria	p__Chloroflexi	c__JG30-KF-CM66	o__JG30-KF-CM66	f__JG30-KF-CM66	g__JG30-KF-CM66
OTU0550	0	0	0	0	0	0	0	0	0	0	0	0	0	0	0	0	0	0	0	0	0	0	0	229	0	0	0	13	62	124	175	13	108	0	0	20	0	d__Bacteria	p__Bacteroidota	c__Bacteroidia	o__Bacteroidales	f__Prevotellaceae	g__Paraprevotella	s__uncultured_rumen
OTU0467	13	30	0	0	24	46	81	0	7	82	6	15	0	73	45	17	0	0	0	6	0	0	18	0	19	20	28	0	31	0	32	43	47	22	0	14	23	d__Bacteria	p__Proteobacteria	c__Gammaproteobacteria	o__Steroidobacterales	f__Woeseiaceae	g__Woeseia
OTU0493	42	55	12	0	60	24	40	10	26	26	14	19	28	0	43	0	0	0	27	38	0	24	81	0	0	4	48	15	0	20	3	10	49	13	9	0	0	d__Bacteria	p__Chloroflexi	c__Dehalococcoidia	o__SAR202_clade	f__SAR202_clade	g__SAR202_clade	s__uncultured_bacterium
OTU0530	7	7	0	0	24	41	26	38	0	7	52	0	0	0	0	27	8	9	0	0	0	64	0	0	95	25	2	0	35	29	44	21	14	17	78	14	56	d__Bacteria	p__Planctomycetota	c__OM190	o__OM190	f__OM190	g__OM190	s__uncultured_planctomycete
OTU0528	9	0	0	0	69	22	48	36	36	53	23	0	0	0	9	9	27	6	22	0	0	0	23	6	81	15	13	16	26	24	15	43	18	4	29	26	25	d__Bacteria	p__Proteobacteria	c__Alphaproteobacteria
OTU0464	50	128	74	1	34	25	10	49	6	0	7	0	0	0	66	44	12	13	0	0	0	15	21	0	25	30	19	8	6	9	0	14	12	2	8	17	26	d__Bacteria	p__Planctomycetota	c__Phycisphaerae
OTU0474	28	7	0	0	59	40	26	0	5	52	0	0	58	0	55	6	8	34	0	33	0	0	59	0	99	0	32	25	22	0	0	11	10	33	0	13	15	d__Bacteria	p__NB1-j	c__NB1-j	o__NB1-j	f__NB1-j	g__NB1-j
OTU0500	11	29	0	4	10	47	0	32	0	48	16	27	43	0	0	0	22	0	9	51	27	17	110	0	0	14	19	35	11	14	11	11	17	38	27	11	10	d__Bacteria	p__Actinobacteriota	c__Thermoleophilia	o__Solirubrobacterales	f__67-14	g__67-14
OTU0483	16	8	0	0	15	66	73	16	43	44	26	20	0	0	0	0	0	0	0	0	0	7	22	0	0	141	104	0	2	0	8	0	104	0	0	6	0	d__Archaea	p__Nanoarchaeota	c__Nanoarchaeia	o__Woesearchaeales	f__SCGC_AAA011-D5	g__SCGC_AAA011-D5	s__uncultured_euryarchaeote
OTU0540	4	0	0	0	91	60	28	87	52	111	52	28	11	0	0	5	9	0	0	55	0	17	25	0	0	11	0	6	0	13	0	19	29	0	0	0	8	d__Bacteria	p__Marinimicrobia_(SAR406_clade)	c__Marinimicrobia_(SAR406_clade)	o__Marinimicrobia_(SAR406_clade)	f__Marinimicrobia_(SAR406_clade)	g__Marinimicrobia_(SAR406_clade)	s__uncultured_bacterium
OTU0519	0	0	0	0	0	0	14	8	0	18	0	0	0	78	0	0	0	21	301	0	0	23	8	11	29	2	27	0	69	47	11	11	31	0	0	0	9	d__Bacteria	p__Actinobacteriota	c__Actinobacteria	o__Micrococcales	f__Micrococcaceae
OTU0476	0	0	0	0	0	0	0	0	0	3	0	0	0	0	0	0	0	0	22	0	0	15	0	0	0	0	0	0	0	0	9	0	0	0	8	0	0	d__Bacteria	p__Planctomycetota	c__Planctomycetes	o__Pirellulales	f__Pirellulaceae	g__Pirellula	s__uncultured_planctomycete
OTU0401	5	3	136	36	0	7	6	0	21	31	2	0	12	5	16	82	29	39	11	0	0	22	10	0	80	9	8	10	18	0	0	16	9	10	35	0	36	d__Bacteria	p__Acidobacteriota	c__Subgroup_22	o__Subgroup_22	f__Subgroup_22	g__Subgroup_22	s__uncultured_bacterium
OTU0560	0	0	0	0	0	0	0	209	7	6	55	0	0	0	0	0	193	0	0	107	0	0	0	0	0	0	0	0	31	0	0	98	0	0	0	0	0	d__Bacteria	p__Bacteroidota	c__Bacteroidia	o__Flavobacteriales	f__Weeksellaceae	g__Empedobacter	s__Empedobacter_brevis
OTU0485	0	0	36	3	0	0	0	0	0	0	4	0	0	43	0	52	45	115	107	82	0	120	22	17	0	25	0	9	0	0	0	4	0	5	0	0	16	d__Archaea	p__Nanoarchaeota	c__Nanoarchaeia	o__Woesearchaeales	f__GW2011_GWC1_47_15	g__GW2011_GWC1_47_15
OTU0480	37	0	1	0	23	158	3	0	3	0	2	0	34	15	0	0	22	0	0	0	0	0	27	60	0	0	0	4	8	0	18	0	17	0	0	4	0	d__Bacteria	p__Proteobacteria	c__Alphaproteobacteria	o__Rhizobiales	f__Xanthobacteraceae	g__Bradyrhizobium
OTU0510	22	4	0	0	19	0	19	11	36	0	26	0	0	0	30	164	84	33	0	0	68	41	17	0	0	1	0	17	23	2	14	14	0	0	13	16	30	d__Bacteria	p__Planctomycetota	c__Phycisphaerae	o__Phycisphaerales	f__Phycisphaeraceae	g__Urania-1B-19_marine_sediment_group
OTU0567	1	0	0	0	0	124	0	20	0	0	0	15	1	0	6	6	26	0	43	0	0	0	61	19	0	17	8	0	0	0	0	6	22	9	12	297	5	d__Bacteria	p__Actinobacteriota	c__Actinobacteria	o__Corynebacteriales	f__Corynebacteriaceae	g__Corynebacterium	s__Corynebacterium_tuberculostearicum
OTU0549	7	0	0	0	0	0	0	3	0	0	0	0	0	0	0	0	0	0	0	0	0	0	0	0	0	0	0	0	0	0	0	0	0	0	3	0	0	d__Bacteria	p__Bacteroidota	c__Bacteroidia	o__Cytophagales	f__Cyclobacteriaceae	g__Roseivirga	s__Roseivirga_spongicola
OTU0389	23	19	117	0	0	0	30	0	5	13	0	0	94	0	6	12	50	48	0	0	0	12	0	22	158	0	20	0	7	0	15	0	17	0	13	0	11	d__Archaea	p__Crenarchaeota	c__Nitrososphaeria	o__Marine_Benthic_Group_A	f__Marine_Benthic_Group_A	g__Marine_Benthic_Group_A	s__uncultured_crenarchaeote
OTU0481	0	0	1	3	0	16	34	6	44	13	6	12	60	3	0	38	12	9	0	0	0	0	34	0	31	0	0	11	16	13	7	20	48	14	11	18	19	d__Bacteria	p__Proteobacteria	c__Gammaproteobacteria	o__SAR86_clade	f__SAR86_clade	g__SAR86_clade	s__uncultured_bacterium
OTU0505	20	62	16	72	41	31	14	12	23	21	16	17	1	0	25	16	13	0	10	0	0	9	52	0	39	31	19	3	20	31	0	4	3	20	8	12	26	d__Bacteria	p__Chloroflexi	c__Dehalococcoidia	o__SAR202_clade	f__SAR202_clade	g__SAR202_clade	s__uncultured_deep-sea
OTU0495	3	31	0	2	26	14	49	40	31	20	49	60	82	1	23	0	0	0	56	0	0	0	0	0	24	26	7	9	16	5	12	8	47	7	8	9	21	d__Bacteria	p__PAUC34f	c__PAUC34f	o__PAUC34f	f__PAUC34f	g__PAUC34f	s__uncultured_bacterium
OTU0452	4	0	30	122	0	0	7	24	0	15	23	1	2	5	79	14	60	26	0	0	0	19	0	79	19	23	9	25	5	2	0	7	20	22	4	27	12	d__Bacteria	p__Chloroflexi	c__Dehalococcoidia	o__SAR202_clade	f__SAR202_clade	g__SAR202_clade	s__uncultured_bacterium
OTU0595	0	0	0	0	0	0	0	0	0	0	0	0	0	0	13	17	19	0	0	0	459	15	133	0	0	0	5	4	0	0	9	0	5	0	0	0	0	d__Bacteria	p__SAR324_clade(Marine_group_B)	c__SAR324_clade(Marine_group_B)	o__SAR324_clade(Marine_group_B)	f__SAR324_clade(Marine_group_B)	g__SAR324_clade(Marine_group_B)
OTU0456	8	10	0	146	0	0	41	19	7	84	17	28	2	0	0	7	18	0	0	0	0	0	97	0	0	5	16	2	45	51	2	34	11	16	14	0	0	d__Bacteria	p__Chloroflexi	c__Dehalococcoidia	o__SAR202_clade	f__SAR202_clade	g__SAR202_clade
OTU0479	28	25	89	0	7	38	19	11	43	15	36	0	0	0	5	14	17	6	18	0	85	7	15	0	0	32	34	4	34	0	10	37	0	16	12	19	6	d__Bacteria	p__Chloroflexi	c__Dehalococcoidia	o__SAR202_clade	f__SAR202_clade	g__SAR202_clade	s__uncultured_bacterium
OTU0482	0	0	83	0	0	2	10	15	2	2	4	0	0	0	44	71	36	41	0	0	0	10	0	0	163	8	3	9	0	16	13	23	7	25	29	32	29	d__Bacteria	p__Planctomycetota	c__OM190	o__OM190	f__OM190	g__OM190	s__uncultured_bacterium
OTU0580	0	1	0	0	52	39	81	139	149	48	77	28	0	0	0	0	0	0	0	0	0	0	0	0	0	7	5	0	0	19	0	3	29	0	0	0	0	d__Bacteria	p__Acidobacteriota	c__Subgroup_26	o__Subgroup_26	f__Subgroup_26	g__Subgroup_26	s__uncultured_bacterium
OTU0506	4	49	57	0	26	0	30	6	15	10	3	15	2	0	14	50	21	0	20	40	0	8	19	63	15	25	20	20	7	8	17	0	48	7	22	0	33	d__Bacteria	p__Planctomycetota	c__Phycisphaerae	o__S-70	f__S-70	g__S-70	s__uncultured_bacterium
OTU0497	38	155	0	0	0	0	0	0	25	16	9	19	0	0	34	25	27	0	0	0	0	0	18	0	81	43	25	36	14	0	13	5	6	83	0	0	0	d__Bacteria	p__Acidobacteriota	c__Acidobacteriae	o__PAUC26f	f__PAUC26f	g__PAUC26f
OTU0569	0	10	0	0	0	54	9	36	63	6	0	27	0	0	13	42	70	0	0	51	38	117	14	0	0	4	18	13	16	6	0	11	0	11	17	0	26	d__Bacteria	p__Chloroflexi	c__Dehalococcoidia	o__SAR202_clade	f__SAR202_clade	g__SAR202_clade	s__hydrothermal_vent
OTU0472	31	50	0	3	0	25	6	0	8	4	5	0	1	188	2	23	40	0	0	0	0	10	6	0	117	14	8	0	22	0	21	26	0	0	24	17	17	d__Bacteria	p__Planctomycetota	c__vadinHA49	o__vadinHA49	f__vadinHA49	g__vadinHA49	s__uncultured_bacterium
OTU0355	0	0	7	623	0	0	0	0	0	0	0	0	4	13	0	0	0	0	0	0	0	0	0	0	0	0	0	0	0	15	4	0	0	0	0	0	4	d__Bacteria	p__Gemmatimonadota	c__Longimicrobia	o__Longimicrobiales	f__Longimicrobiaceae	g__YC-ZSS-LKJ147	s__uncultured_bacterium
OTU0507	0	28	44	0	32	0	13	0	0	0	5	0	1	0	89	39	20	0	0	20	0	31	0	0	0	0	4	0	12	10	22	7	0	31	103	84	72	d__Bacteria	p__Latescibacterota	c__Latescibacteria	o__Latescibacterales	f__Latescibacteraceae	g__Latescibacteraceae
OTU0466	25	76	3	2	66	15	23	39	10	57	29	64	2	122	0	0	0	0	0	0	0	0	27	0	0	57	23	7	0	0	0	13	0	6	0	0	0	d__Archaea	p__Nanoarchaeota	c__Nanoarchaeia	o__Woesearchaeales	f__SCGC_AAA011-D5	g__SCGC_AAA011-D5	s__uncultured_euryarchaeote
OTU0501	0	0	45	89	5	9	0	7	26	5	11	9	0	0	5	13	0	18	50	22	0	55	19	19	0	3	8	2	0	0	5	0	0	0	1	236	0	d__Bacteria	p__Actinobacteriota	c__Actinobacteria	o__Corynebacteriales	f__Corynebacteriaceae	g__Corynebacterium
OTU0541	0	0	2	1	0	31	0	0	26	37	16	0	0	81	0	4	9	10	23	0	48	45	49	51	0	0	2	12	6	18	0	34	40	13	8	70	22	d__Bacteria	p__Bacteroidota	c__Bacteroidia	o__Chitinophagales	f__uncultured	g__uncultured	s__uncultured_bacterium
OTU0475	0	0	0	1	34	27	28	48	68	42	73	99	3	150	0	0	12	4	0	0	0	8	0	0	0	50	9	0	0	0	0	0	0	0	0	0	0	d__Bacteria	p__Patescibacteria	c__Microgenomatia	o__Candidatus_Woesebacteria	f__Candidatus_Woesebacteria	g__Candidatus_Woesebacteria	s__uncultured_bacterium
OTU0527	6	0	0	0	8	32	26	31	81	88	122	86	0	0	15	0	15	0	0	0	0	0	0	0	0	59	45	0	0	0	9	8	25	0	0	0	0	d__Bacteria
OTU0534	51	124	0	0	0	40	0	0	39	15	4	247	0	0	6	0	16	0	0	0	0	0	0	0	0	37	0	0	14	0	18	18	0	9	0	0	14	d__Bacteria	p__Planctomycetota	c__Planctomycetes	o__Pirellulales	f__Pirellulaceae	g__Pir4_lineage	s__uncultured_planctomycete
OTU0471	9	0	25	101	0	25	4	0	0	17	12	0	7	5	60	7	0	22	0	0	0	0	0	0	0	14	3	29	12	111	5	10	5	44	32	49	39	d__Bacteria	p__Proteobacteria	c__Gammaproteobacteria	o__Oceanospirillales	f__Kangiellaceae	g__Aliikangiella	s__uncultured_bacterium
OTU0542	32	7	0	0	30	109	62	32	13	11	13	0	0	25	16	21	23	19	14	0	0	0	0	47	5	26	22	38	8	21	7	12	0	0	16	13	9	d__Bacteria	p__Chloroflexi	c__JG30-KF-CM66	o__JG30-KF-CM66	f__JG30-KF-CM66	g__JG30-KF-CM66	s__uncultured_bacterium
OTU0584	0	0	0	0	0	0	0	0	0	0	0	0	0	0	0	0	0	0	0	0	0	0	0	104	0	0	0	65	119	102	171	0	30	0	8	46	0	d__Bacteria	p__Bacteroidota	c__Bacteroidia	o__Bacteroidales	f__F082	g__F082	s__uncultured_rumen
OTU0486	0	2	47	53	14	25	67	0	12	9	5	0	0	1	21	33	12	0	49	0	0	20	21	0	85	4	13	0	29	15	15	12	17	16	19	9	20	d__Bacteria	p__Acidobacteriota	c__Subgroup_22	o__Subgroup_22	f__Subgroup_22	g__Subgroup_22
OTU0554	19	17	0	15	29	0	17	9	0	0	26	12	0	0	0	0	6	6	0	79	0	68	11	0	40	2	0	0	7	6	9	130	0	13	55	9	4	d__Bacteria	p__Firmicutes	c__Bacilli	o__Bacillales	f__Bacillaceae	g__Bacillus	s__Bacillus_halodurans
OTU0502	9	0	0	0	0	26	5	21	13	29	20	0	24	117	0	0	0	11	0	0	0	0	0	0	0	7	0	0	22	118	36	84	26	0	25	18	31	d__Bacteria	p__Planctomycetota	c__Phycisphaerae	o__CCM11a	f__CCM11a	g__CCM11a	s__uncultured_bacterium
OTU0484	33	7	96	41	29	0	20	0	0	0	8	0	0	6	45	12	10	0	0	30	0	14	13	3	19	2	42	43	43	9	10	23	12	12	3	15	34	d__Bacteria	p__NB1-j	c__NB1-j	o__NB1-j	f__NB1-j	g__NB1-j
OTU0496	31	63	7	24	0	27	10	8	54	21	0	5	0	114	47	69	25	0	0	0	0	0	0	0	0	15	3	0	21	0	3	8	16	26	29	5	8	d__Bacteria	p__Proteobacteria	c__Alphaproteobacteria	o__Rhodospirillales	f__Magnetospiraceae	g__uncultured
OTU0526	31	26	9	88	20	44	19	0	10	27	66	0	2	3	7	0	0	11	33	0	0	16	0	0	0	11	28	12	10	7	11	50	17	17	30	9	24	d__Bacteria	p__Schekmanbacteria	c__Schekmanbacteria	o__Schekmanbacteria	f__Schekmanbacteria	g__Schekmanbacteria	s__uncultured_bacterium
OTU0445	19	29	86	0	9	0	0	24	28	26	20	30	59	0	0	11	13	0	0	0	26	2	0	0	0	18	8	0	22	8	8	18	8	9	74	24	55	d__Bacteria	p__Nitrospinota	c__P9X2b3D02	o__P9X2b3D02	f__P9X2b3D02	g__P9X2b3D02	s__uncultured_delta
OTU0573	0	0	0	0	40	0	23	65	118	18	14	1	0	0	0	0	30	44	84	0	89	42	43	0	0	9	9	0	0	0	0	0	0	0	0	0	0	d__Bacteria	p__Patescibacteria	c__Parcubacteria
OTU0520	0	48	1	0	0	56	0	0	51	0	0	10	67	0	0	12	12	0	0	91	0	0	18	0	0	1	0	0	0	83	0	0	0	16	11	0	30	d__Bacteria	p__Firmicutes	c__Bacilli	o__Bacillales	f__Bacillaceae	g__Bacillus
OTU0544	0	38	60	0	60	39	6	0	3	0	3	0	0	0	22	11	13	0	0	0	0	0	43	0	190	10	32	3	7	0	24	8	14	12	12	0	13	d__Bacteria	p__Acidobacteriota	c__Thermoanaerobaculia	o__Thermoanaerobaculales	f__Thermoanaerobaculaceae	g__Subgroup_10	s__uncultured_Acidobacteriaceae
OTU0536	15	20	28	0	0	26	8	0	41	14	0	14	0	0	14	17	18	25	0	0	0	19	18	0	63	15	57	0	29	11	15	26	73	17	19	0	20	d__Bacteria	p__Latescibacterota	c__Latescibacteria	o__Latescibacterales	f__Latescibacteraceae	g__Latescibacteraceae	s__uncultured_bacterium
OTU0590	0	0	0	0	65	0	56	0	35	0	8	0	0	0	48	0	0	14	33	40	47	0	18	0	93	27	0	0	0	30	0	37	55	0	0	16	0	d__Bacteria	p__Proteobacteria
OTU0547	17	19	42	0	0	23	6	10	25	0	35	0	0	2	24	8	13	33	0	0	0	17	81	0	0	4	27	49	0	31	4	46	17	0	32	19	27	d__Bacteria	p__NB1-j	c__NB1-j	o__NB1-j	f__NB1-j	g__NB1-j	s__uncultured_organism
OTU0603	0	0	0	0	0	0	0	0	0	0	0	0	0	0	0	0	0	0	0	0	0	0	0	137	0	0	0	14	99	48	248	0	58	0	0	8	0	d__Bacteria	p__Bacteroidota	c__Bacteroidia	o__Bacteroidales	f__Prevotellaceae	g__Prevotellaceae_UCG-001	s__uncultured_rumen
OTU0521	0	0	0	0	0	0	25	9	9	0	0	0	0	0	6	0	0	0	0	0	0	0	0	0	0	0	0	3	0	0	0	4	19	0	0	0	15	d__Bacteria	p__Proteobacteria	c__Gammaproteobacteria	o__Cellvibrionales	f__Porticoccaceae	g__SAR92_clade	s__uncultured_bacterium
OTU0555	81	108	2	0	0	21	29	31	23	53	37	78	5	0	1	6	4	0	0	37	0	0	0	0	0	5	29	0	7	0	13	7	22	5	0	0	4	d__Bacteria
OTU0524	6	6	24	2	28	7	17	12	35	8	35	0	26	52	45	11	20	28	0	0	0	0	0	0	77	36	0	27	14	0	12	10	27	15	8	0	19	d__Bacteria	p__Proteobacteria	c__Gammaproteobacteria	o__KI89A_clade	f__KI89A_clade	g__KI89A_clade	s__uncultured_deep-sea
OTU0533	15	13	35	0	59	18	40	25	37	13	0	0	0	0	82	43	13	0	0	0	0	0	0	0	0	30	85	4	22	5	4	5	11	4	29	0	14	d__Bacteria	p__Acidobacteriota	c__Vicinamibacteria	o__Subgroup_17	f__Subgroup_17	g__Subgroup_17	s__uncultured_bacterium
OTU0606	0	0	0	0	0	0	0	0	0	0	0	0	0	0	0	0	0	0	0	0	0	0	0	221	0	0	0	27	53	97	204	0	2	0	0	0	0	d__Bacteria	p__Bacteroidota	c__Bacteroidia	o__Bacteroidales	f__F082	g__F082	s__uncultured_rumen
OTU0539	8	0	45	0	0	8	40	28	16	0	30	18	15	0	8	0	8	7	8	0	0	28	14	58	41	13	13	44	7	0	0	13	25	26	41	40	0	d__Bacteria	p__Patescibacteria	c__Parcubacteria	o__Candidatus_Portnoybacteria	f__Candidatus_Portnoybacteria	g__Candidatus_Portnoybacteria	s__uncultured_deep-sea
OTU0621	0	0	0	0	0	0	0	0	0	0	0	0	0	0	0	0	0	0	0	0	0	0	0	85	0	0	0	15	74	99	223	0	71	0	16	18	0	d__Bacteria	p__Bacteroidota	c__Bacteroidia	o__Bacteroidales	f__Rikenellaceae	g__Rikenellaceae_RC9_gut_group	s__uncultured_rumen
OTU0626	0	0	0	0	0	0	0	0	0	0	15	0	0	0	0	0	0	0	0	0	0	0	0	257	0	0	0	5	63	29	156	6	65	0	0	0	0	d__Bacteria	p__Chloroflexi	c__Anaerolineae	o__SBR1031	f__SBR1031	g__SBR1031	s__anaerobic_digester
OTU0367	0	0	3	588	0	0	0	0	0	0	0	0	1	3	0	0	0	0	0	0	0	0	0	0	0	0	0	0	0	0	0	0	0	0	0	0	0	d__Bacteria	p__Planctomycetota	c__Phycisphaerae	o__Tepidisphaerales	f__WD2101_soil_group	g__WD2101_soil_group	s__uncultured_planctomycete
OTU0561	8	35	0	0	35	53	15	0	43	8	16	72	40	11	26	7	33	0	0	58	0	0	0	0	0	21	21	0	0	0	27	12	27	0	5	0	17	d__Bacteria	p__Verrucomicrobiota	c__Omnitrophia	o__Omnitrophales	f__Omnitrophaceae	g__Candidatus_Omnitrophus	s__uncultured_Firmicutes
OTU0518	0	13	2	3	23	25	4	0	22	41	12	15	14	190	15	0	11	20	0	22	62	12	0	0	0	2	15	0	18	0	13	13	0	0	0	25	0	d__Bacteria	p__Bacteroidota	c__Bacteroidia	o__Flavobacteriales	f__Weeksellaceae	g__Chryseobacterium	s__Chryseobacterium_hominis
OTU0602	0	0	0	0	0	5	0	47	62	25	30	88	0	0	0	0	0	0	27	0	0	0	0	0	0	28	8	0	24	28	47	39	25	2	21	63	23	d__Bacteria	p__Chloroflexi
OTU0623	0	0	0	0	5	79	32	150	47	173	49	39	0	0	0	0	0	0	0	0	0	7	8	0	0	0	0	0	0	0	0	0	0	0	0	0	0	d__Bacteria	p__Patescibacteria	c__Parcubacteria
OTU0546	43	133	59	0	16	0	6	0	0	0	0	0	0	0	12	36	53	0	58	0	0	0	0	0	53	19	17	0	0	0	2	31	12	4	18	11	5	d__Bacteria	p__Planctomycetota	c__Phycisphaerae	o__mle1-8	f__mle1-8	g__mle1-8	s__uncultured_bacterium
OTU0587	0	0	0	1	0	10	0	53	30	0	40	0	0	24	0	0	250	0	0	59	0	0	13	0	0	0	0	0	30	0	14	58	0	0	0	6	0	d__Bacteria	p__Proteobacteria	c__Gammaproteobacteria	o__Pseudomonadales	f__Pseudomonadaceae	g__Pseudomonas
OTU0610	12	0	0	0	38	25	9	20	31	0	0	107	0	0	7	5	20	0	34	13	50	0	90	46	0	0	15	0	9	5	8	12	11	0	0	0	21	d__Bacteria	p__Chloroflexi	c__Dehalococcoidia	o__SAR202_clade	f__SAR202_clade	g__SAR202_clade
OTU0566	37	9	22	0	0	6	18	0	13	7	0	0	0	47	29	0	9	0	0	0	0	0	33	0	0	6	22	21	34	98	8	59	0	15	40	32	14	d__Bacteria	p__Verrucomicrobiota	c__Verrucomicrobiae	o__Opitutales	f__Puniceicoccaceae
OTU0489	11	3	0	3	35	26	29	0	24	14	12	35	103	98	33	0	9	9	0	0	0	22	46	0	0	13	19	0	1	0	0	7	13	4	0	8	0	d__Bacteria	p__Planctomycetota	c__vadinHA49	o__vadinHA49	f__vadinHA49	g__vadinHA49	s__uncultured_deep-sea
OTU0564	0	0	0	0	0	23	0	0	8	0	0	0	0	0	0	0	159	0	60	0	0	0	0	27	0	0	0	0	6	23	16	0	0	0	6	0	0	d__Bacteria	p__Proteobacteria	c__Alphaproteobacteria	o__Rhizobiales	f__Rhizobiaceae
OTU0579	0	0	0	0	0	0	0	0	12	0	9	0	0	0	14	0	18	14	0	0	0	0	32	22	0	0	0	15	12	0	0	26	0	3	0	0	14	d__Bacteria	p__Proteobacteria	c__Gammaproteobacteria	o__Alteromonadales	f__Marinobacteraceae	g__Marinobacter	s__Marinobacter_lacisalsi
OTU0581	26	12	0	0	21	0	27	0	0	15	0	0	0	0	81	39	13	46	65	0	32	0	74	0	0	24	9	16	21	0	0	13	22	9	6	0	3	d__Bacteria	p__Chloroflexi	c__Dehalococcoidia	o__SAR202_clade	f__SAR202_clade	g__SAR202_clade
OTU0616	3	2	0	0	31	2	31	14	0	0	13	7	2	0	25	22	16	0	32	0	14	0	27	0	20	18	46	21	30	19	15	38	48	10	17	13	38	d__Archaea	p__Crenarchaeota	c__Nitrososphaeria	o__Marine_Benthic_Group_A	f__Marine_Benthic_Group_A	g__Marine_Benthic_Group_A	s__uncultured_Nitrosopumilales
OTU0578	9	0	0	0	0	13	7	0	0	0	15	0	0	0	0	3	7	0	0	0	0	0	0	0	0	0	0	0	0	16	0	0	0	0	0	0	3	d__Bacteria	p__Proteobacteria	c__Alphaproteobacteria	o__Rickettsiales	f__S25-593	g__S25-593
OTU0640	0	0	0	0	0	0	0	0	0	0	0	0	0	0	0	0	0	0	0	0	0	0	0	140	0	0	0	0	77	29	221	0	85	0	0	18	0	d__Bacteria	p__Bacteroidota	c__Bacteroidia	o__Bacteroidales	f__Prevotellaceae	g__Prevotella
OTU0620	0	0	0	0	0	0	0	0	0	0	0	0	0	0	0	0	0	0	0	0	0	0	0	55	0	0	0	36	87	34	301	0	32	0	0	19	0	d__Bacteria	p__Bacteroidota	c__Bacteroidia	o__Bacteroidales	f__Prevotellaceae	g__Prevotellaceae_UCG-003	s__uncultured_rumen
OTU0672	0	0	0	0	0	0	11	0	0	0	0	0	0	0	0	11	11	0	0	49	107	321	16	0	33	0	0	0	6	0	0	0	0	0	0	0	0	d__Bacteria	p__Chloroflexi	c__Anaerolineae	o__Anaerolineales	f__Anaerolineaceae	g__uncultured
OTU0512	8	19	27	130	0	26	2	0	0	23	19	12	1	4	14	6	0	0	0	0	0	67	0	0	45	8	11	0	7	0	5	24	41	17	36	8	0	d__Bacteria	p__Planctomycetota	c__Pla3_lineage	o__Pla3_lineage	f__Pla3_lineage	g__Pla3_lineage	s__uncultured_bacterium
OTU0551	3	10	0	0	51	0	6	0	0	12	0	0	0	0	14	203	112	41	0	0	0	0	0	0	27	0	33	30	0	0	0	0	0	0	0	6	2	d__Bacteria	p__Acidobacteriota	c__Subgroup_26	o__Subgroup_26	f__Subgroup_26	g__Subgroup_26	s__uncultured_bacterium
OTU0627	0	0	0	0	0	0	0	0	0	0	0	0	0	0	0	0	0	0	0	0	0	0	0	138	0	0	0	17	75	12	222	0	42	0	3	47	0	d__Bacteria	p__Bacteroidota	c__Bacteroidia	o__Bacteroidales	f__Prevotellaceae	g__Prevotella	s__uncultured_rumen
OTU0553	0	14	25	0	22	0	10	72	4	41	20	0	58	0	9	28	0	0	0	45	0	0	0	0	0	27	7	12	0	9	17	21	0	55	13	31	15	d__Bacteria	p__Planctomycetota	c__Phycisphaerae	o__CCM11a	f__CCM11a	g__CCM11a
OTU0559	0	0	26	0	9	21	39	0	14	5	12	0	0	32	35	45	18	0	34	0	0	11	2	59	0	51	13	11	10	8	9	0	26	36	3	0	26	d__Bacteria	p__Acidobacteriota	c__Vicinamibacteria	o__Subgroup_9	f__Subgroup_9	g__Subgroup_9	s__uncultured_bacterium
OTU0632	31	21	0	0	44	16	12	22	35	17	181	58	0	0	0	0	0	0	0	0	0	18	0	0	0	12	8	14	0	44	0	9	0	0	0	11	0	d__Bacteria	p__Chloroflexi	c__Dehalococcoidia	o__SAR202_clade	f__SAR202_clade	g__SAR202_clade
OTU0557	473	0	23	26	0	0	0	0	0	0	0	0	0	2	0	0	0	0	0	0	0	0	0	18	6	3	0	0	0	0	0	0	0	0	0	0	0	d__Bacteria	p__Patescibacteria	c__Saccharimonadia	o__Saccharimonadales	f__Saccharimonadales	g__Saccharimonadales	s__uncultured_gamma
OTU0574	0	11	0	0	0	36	10	111	61	49	64	43	30	105	0	0	0	0	0	0	0	0	0	4	0	9	7	0	0	0	0	7	0	0	0	0	0	d__Bacteria	p__Patescibacteria	c__Parcubacteria	o__Candidatus_Yanofskybacteria	f__Candidatus_Yanofskybacteria	g__Candidatus_Yanofskybacteria	s__uncultured_bacterium
OTU0598	0	0	0	0	0	0	0	0	3	0	0	0	0	0	0	18	282	90	31	0	60	44	0	0	0	0	4	0	0	0	15	0	0	0	0	0	0	d__Archaea	p__Nanoarchaeota	c__Nanoarchaeia	o__Woesearchaeales	f__SCGC_AAA011-D5	g__SCGC_AAA011-D5	s__uncultured_archaeon
OTU0543	18	12	0	44	0	0	6	0	18	20	12	44	32	0	0	0	8	17	0	0	0	22	0	46	0	23	6	18	27	6	28	26	31	38	27	17	0	d__Archaea	p__Nanoarchaeota	c__Nanoarchaeia	o__Woesearchaeales	f__Woesearchaeales	g__Woesearchaeales	s__uncultured_euryarchaeote
OTU0605	0	0	27	0	34	7	13	0	0	12	0	0	0	0	97	16	36	27	4	52	0	29	28	0	45	4	6	17	5	0	10	14	0	11	14	17	18	d__Bacteria	p__Proteobacteria	c__Alphaproteobacteria
OTU0633	10	6	14	0	0	21	19	0	0	0	20	18	0	0	8	0	20	62	0	0	84	1	0	0	96	2	16	10	20	0	8	15	23	16	16	17	15	d__Bacteria	p__Bacteroidota	c__Rhodothermia	o__Rhodothermales	f__Rhodothermaceae	g__uncultured	s__uncultured_deep-sea
OTU0511	22	8	159	0	14	0	15	0	0	7	0	0	5	0	38	32	0	41	0	33	0	0	36	0	32	17	5	0	29	7	0	8	8	5	0	6	9	d__Bacteria	p__NB1-j	c__NB1-j	o__NB1-j	f__NB1-j	g__NB1-j
OTU0473	8	0	171	55	0	0	0	0	0	0	0	0	0	0	32	0	0	0	0	0	0	0	0	0	0	0	0	10	13	27	31	47	22	16	41	10	53	d__Bacteria	p__Nitrospirota	c__Nitrospiria	o__Nitrospirales	f__Nitrospiraceae	g__Nitrospira	s__uncultured_Nitrospira
OTU0583	16	4	0	1	20	9	24	14	10	56	14	18	0	94	5	0	13	0	0	0	0	0	0	0	0	4	3	10	11	29	23	56	11	3	0	49	40	d__Bacteria	p__Gemmatimonadota	c__BD2-11_terrestrial_group	o__BD2-11_terrestrial_group	f__BD2-11_terrestrial_group	g__BD2-11_terrestrial_group
OTU0525	28	66	61	3	0	0	0	0	18	3	11	0	39	1	0	14	34	43	19	61	0	6	9	0	0	10	24	2	0	14	14	19	8	11	8	0	9	d__Bacteria	p__Acidobacteriota	c__Subgroup_5	o__Subgroup_5	f__Subgroup_5	g__Subgroup_5	s__uncultured_bacterium
OTU0570	2	0	0	0	0	0	0	0	0	0	0	0	0	0	1	0	0	0	0	0	0	0	0	0	0	0	2	0	0	0	0	0	0	0	0	1	0	d__Bacteria	p__Proteobacteria	c__Alphaproteobacteria	o__Caulobacterales	f__Hyphomonadaceae	g__Ponticaulis	s__uncultured_bacterium
OTU0622	0	0	0	0	16	0	36	7	21	0	29	5	0	0	0	0	37	21	0	0	0	0	0	0	0	0	0	12	45	27	18	98	38	13	32	18	50	d__Bacteria	p__Proteobacteria	c__Gammaproteobacteria	o__Acidithiobacillales	f__Acidithiobacillaceae	g__KCM-B-112	s__uncultured_Chromatiales
OTU0654	5	12	0	0	0	0	0	0	0	0	0	1	0	0	0	3	0	0	0	0	0	0	0	130	0	5	0	0	0	21	20	0	0	0	0	0	330	d__Bacteria	p__Myxococcota	c__Myxococcia	o__Myxococcales	f__Myxococcaceae
OTU0608	0	0	0	3	3	31	37	0	30	10	6	26	0	62	33	24	42	0	0	0	0	0	0	0	141	0	16	8	0	0	0	23	17	7	0	0	9	d__Bacteria	p__Verrucomicrobiota	c__Omnitrophia	o__Omnitrophales	f__koll11	g__koll11	s__uncultured_bacterium
OTU0643	0	0	0	0	0	0	0	0	0	0	0	0	0	0	0	0	0	0	0	0	14	7	0	0	0	0	0	0	0	4	0	0	17	0	0	0	0	d__Bacteria	p__Bacteroidota	c__Bacteroidia	o__Flavobacteriales	f__Flavobacteriaceae	g__Gilvibacter	s__Gilvibacter_sediminis
OTU0677	0	0	0	0	0	0	17	3	0	0	0	0	0	0	0	0	19	40	164	41	37	97	17	71	0	5	7	0	0	0	0	3	0	0	0	0	0	d__Bacteria	p__Planctomycetota	c__Pla4_lineage	o__Pla4_lineage	f__Pla4_lineage	g__Pla4_lineage	s__uncultured_bacterium
OTU0522	49	19	123	2	0	0	0	0	15	3	0	0	1	0	35	12	3	0	0	0	0	0	0	0	72	17	2	22	11	0	7	10	35	19	27	34	2	d__Bacteria	p__NB1-j	c__NB1-j	o__NB1-j	f__NB1-j	g__NB1-j	s__uncultured_bacterium
OTU0568	0	0	0	59	0	0	0	0	0	0	0	0	0	3	0	0	0	0	0	0	0	0	0	0	7	0	0	0	7	44	15	14	0	0	0	11	0	d__Bacteria	p__Proteobacteria	c__Alphaproteobacteria	o__Rhizobiales	f__Rhizobiaceae	g__Hoeflea
OTU0601	0	0	0	0	0	0	0	0	0	0	0	0	0	0	0	0	6	0	0	0	0	0	0	8	0	0	0	0	0	22	3	0	0	0	0	0	0	d__Bacteria	p__Proteobacteria	c__Alphaproteobacteria	o__Rhodobacterales	f__Rhodobacteraceae
OTU0644	9	26	0	32	0	0	19	51	16	11	31	4	0	0	13	0	0	11	0	0	135	0	0	0	41	7	90	0	0	0	0	0	10	12	0	0	0	d__Bacteria	p__Chloroflexi	c__Dehalococcoidia	o__SAR202_clade	f__SAR202_clade	g__SAR202_clade
OTU0609	3	0	25	2	34	0	0	0	0	4	77	199	0	2	5	13	22	32	0	0	44	0	0	0	0	0	13	0	0	3	9	0	24	0	0	5	0	d__Archaea	p__Nanoarchaeota	c__Nanoarchaeia	o__Woesearchaeales	f__SCGC_AAA011-D5	g__SCGC_AAA011-D5	s__uncultured_archaeon
OTU0535	12	0	0	172	0	7	9	0	16	0	0	0	0	59	6	19	0	40	0	0	0	0	46	0	0	3	7	7	11	11	0	0	6	16	16	3	49	d__Bacteria	p__Planctomycetota	c__Phycisphaerae	o__Phycisphaerales	f__Phycisphaeraceae	g__Urania-1B-19_marine_sediment_group
OTU0498	0	0	1	257	0	0	0	0	0	0	0	0	6	6	0	0	0	0	0	0	0	0	0	40	0	0	0	12	57	5	92	9	13	0	0	16	0	d__Bacteria	p__Bacteroidota	c__Bacteroidia	o__Cytophagales	f__Microscillaceae	g__uncultured
OTU0594	0	0	0	0	0	15	0	0	0	11	0	0	0	0	0	4	0	0	0	0	0	0	0	0	54	0	0	0	0	0	0	0	0	0	0	0	0	d__Bacteria	p__Bacteroidota	c__Bacteroidia	o__Flavobacteriales	f__Flavobacteriaceae	g__NS5_marine_group
OTU0674	0	0	0	0	0	0	0	0	0	0	0	0	0	0	0	0	0	0	0	0	0	0	0	147	0	0	0	7	45	81	166	0	28	0	0	36	0	d__Bacteria	p__Bacteroidota	c__Bacteroidia	o__Bacteroidales	f__Prevotellaceae	g__Prevotellaceae_UCG-003	s__uncultured_rumen
OTU0529	18	0	7	204	16	0	13	0	16	7	15	0	3	3	18	10	0	0	0	0	0	0	28	0	0	11	0	0	11	17	5	46	0	6	16	24	12	d__Bacteria	p__Gemmatimonadota	c__Gemmatimonadetes	o__Gemmatimonadales	f__Gemmatimonadaceae	g__uncultured	s__uncultured_actinobacterium
OTU0461	10	32	2	317	0	0	0	0	5	0	8	0	2	0	36	7	0	3	0	0	0	0	25	0	0	0	0	16	0	0	0	0	0	15	15	11	0	d__Bacteria	p__NB1-j	c__NB1-j	o__NB1-j	f__NB1-j	g__NB1-j	s__uncultured_bacterium
OTU0612	3	18	16	0	0	27	4	17	18	7	3	0	0	0	61	67	32	19	0	0	0	0	17	0	0	11	3	36	6	23	11	15	10	26	21	10	22	d__Bacteria	p__MBNT15	c__MBNT15	o__MBNT15	f__MBNT15	g__MBNT15	s__uncultured_sediment
OTU0642	0	0	0	0	33	25	8	0	25	27	5	0	0	0	0	27	6	0	0	0	0	60	30	0	34	0	0	15	5	11	0	6	0	0	0	0	0	d__Bacteria	p__Bacteroidota	c__Bacteroidia	o__Flavobacteriales	f__NS7_marine_group	g__NS7_marine_group	s__uncultured_bacterium
OTU0645	18	10	7	0	0	10	22	27	9	12	20	27	5	0	0	6	0	27	0	36	0	0	28	0	0	2	16	25	15	19	20	8	48	11	25	7	43	d__Bacteria	p__Planctomycetota	c__Phycisphaerae	o__Pla1_lineage	f__Pla1_lineage	g__Pla1_lineage	s__uncultured_bacterium
OTU0661	13	14	6	0	0	17	11	29	15	0	0	0	0	0	17	0	0	5	80	35	0	4	1	0	0	0	9	21	7	8	27	21	57	44	29	23	9	d__Bacteria	p__Latescibacterota	c__Latescibacterota	o__Latescibacterota	f__Latescibacterota	g__Latescibacterota
OTU0619	0	0	27	1	0	0	0	0	0	0	0	0	1	1	24	18	103	43	132	109	0	0	0	0	0	0	0	0	0	0	0	35	0	0	0	0	0	d__Archaea	p__Nanoarchaeota	c__Nanoarchaeia	o__Woesearchaeales	f__SCGC_AAA011-D5	g__SCGC_AAA011-D5	s__uncultured_archaeon
OTU0651	5	7	0	0	0	13	35	34	45	0	21	52	0	0	0	0	2	11	70	22	0	0	78	0	0	11	9	0	18	0	5	0	0	10	18	20	7	d__Bacteria	p__Verrucomicrobiota	c__Omnitrophia	o__Omnitrophales	f__Omnitrophaceae	g__Candidatus_Omnitrophus	s__uncultured_bacterium
OTU0687	0	0	0	0	0	0	0	0	0	0	0	0	0	0	0	0	0	0	0	0	0	0	0	136	0	0	0	0	73	44	166	0	54	5	0	13	0	d__Bacteria	p__Firmicutes	c__Clostridia	o__Clostridia_UCG-014	f__Clostridia_UCG-014	g__Clostridia_UCG-014
OTU0545	0	3	80	56	0	0	0	0	0	0	0	0	1	3	110	0	0	0	0	0	0	0	0	0	0	0	0	54	49	16	17	10	0	71	3	0	14	d__Bacteria	p__Proteobacteria	c__Alphaproteobacteria	o__Kordiimonadales	f__uncultured	g__uncultured	s__uncultured_bacterium
OTU0532	16	11	72	66	33	0	0	0	4	3	0	0	2	5	26	30	14	3	0	35	0	37	14	0	25	0	0	17	0	0	0	18	10	24	15	1	5	d__Bacteria	p__NB1-j	c__NB1-j	o__NB1-j	f__NB1-j	g__NB1-j
OTU0558	25	28	79	0	8	0	0	0	8	0	0	0	0	0	54	14	0	8	27	0	0	0	12	24	16	39	33	0	28	7	9	11	0	2	31	4	20	d__Bacteria	p__Proteobacteria	c__Alphaproteobacteria
OTU0625	0	0	0	0	0	0	0	0	0	0	1	0	0	0	0	0	0	0	0	0	0	0	0	0	0	2	0	0	0	0	0	0	0	5	0	2	0	d__Bacteria	p__Marinimicrobia_(SAR406_clade)	c__Marinimicrobia_(SAR406_clade)	o__Marinimicrobia_(SAR406_clade)	f__Marinimicrobia_(SAR406_clade)	g__Marinimicrobia_(SAR406_clade)	s__uncultured_marine
OTU0660	11	3	0	0	16	0	9	37	21	0	28	13	7	4	29	5	3	11	0	0	0	0	62	0	36	14	26	11	0	15	0	15	26	0	6	51	28	d__Bacteria	p__Planctomycetota	c__Phycisphaerae	o__CCM11a	f__CCM11a	g__CCM11a
OTU0600	0	0	0	0	0	0	0	0	0	0	2	4	0	0	0	0	9	0	0	0	0	0	0	0	0	0	0	0	0	0	0	0	0	0	0	0	5	d__Bacteria	p__Dadabacteria	c__Dadabacteriia	o__Dadabacteriales	f__Dadabacteriales	g__Dadabacteriales	s__marine_metagenome
OTU0615	32	43	0	13	0	13	15	26	34	46	8	15	0	66	4	18	0	0	7	0	0	0	11	0	0	19	7	11	9	0	0	25	0	11	8	24	19	d__Bacteria	p__Acidobacteriota	c__Acidobacteriae	o__PAUC26f	f__PAUC26f	g__PAUC26f
OTU0655	14	22	20	0	37	10	2	0	19	34	8	0	0	0	19	20	26	0	5	87	0	10	15	0	0	11	5	17	14	0	0	13	10	12	24	9	17	d__Bacteria	p__Myxococcota	c__bacteriap25	o__bacteriap25	f__bacteriap25	g__bacteriap25	s__uncultured_bacterium
OTU0607	25	25	41	2	22	22	10	40	13	6	0	0	18	0	0	7	0	6	20	0	0	12	9	43	0	7	0	29	0	0	10	23	19	15	17	5	37	d__Bacteria	p__Planctomycetota	c__Planctomycetes	o__uncultured	f__uncultured	g__uncultured	s__uncultured_Planctomycetales
OTU0639	36	28	0	0	66	29	26	0	0	9	20	0	0	55	18	18	41	0	16	0	0	0	12	0	0	6	0	0	0	0	5	40	2	7	29	20	0	d__Bacteria	p__Chloroflexi	c__Dehalococcoidia	o__SAR202_clade	f__SAR202_clade	g__SAR202_clade	s__uncultured_bacterium
OTU0548	20	16	80	48	0	0	10	0	16	3	4	10	4	0	6	5	5	21	0	0	0	0	0	0	0	0	4	49	6	34	17	0	10	77	7	6	24	d__Bacteria	p__Proteobacteria	c__Alphaproteobacteria	o__Kiloniellales	f__Kiloniellaceae	g__uncultured	s__uncultured_bacterium
OTU0565	0	0	3	0	23	76	42	43	37	50	2	47	69	3	0	0	0	0	0	0	0	16	0	0	0	26	16	0	0	5	7	0	13	4	0	0	0	d__Archaea	p__Aenigmarchaeota	c__Deep_Sea_Euryarchaeotic_Group(DSEG)	o__Deep_Sea_Euryarchaeotic_Group(DSEG)	f__Deep_Sea_Euryarchaeotic_Group(DSEG)	g__Deep_Sea_Euryarchaeotic_Group(DSEG)	s__uncultured_archaeon
OTU0586	5	10	2	87	0	0	13	0	8	0	0	13	24	0	27	0	14	9	20	83	4	0	21	0	0	14	21	7	0	0	0	23	0	0	35	29	10	d__Bacteria	p__Bacteroidota	c__Bacteroidia	o__Sphingobacteriales	f__Lentimicrobiaceae	g__Lentimicrobiaceae	s__uncultured_deep-sea
OTU0593	6	0	14	0	8	62	19	31	27	4	15	11	0	75	5	7	52	0	0	0	0	0	23	0	0	34	13	20	8	0	5	13	0	10	3	7	9	d__Bacteria	p__Chloroflexi	c__Dehalococcoidia	o__SAR202_clade	f__SAR202_clade	g__SAR202_clade
OTU0711	0	0	0	0	0	0	0	0	0	0	0	0	0	0	0	0	0	0	7	0	0	0	7	143	0	0	0	27	48	39	87	14	97	0	4	8	0	d__Bacteria	p__Actinobacteriota	c__Actinobacteria	o__Streptosporangiales	f__Thermomonosporaceae	g__Actinomadura
OTU0699	0	0	0	0	0	0	0	0	0	0	0	0	0	0	0	0	0	0	0	0	0	0	0	210	0	0	0	8	42	27	161	0	30	0	0	0	0	d__Bacteria	p__Bacteroidota	c__Bacteroidia	o__Bacteroidales	f__Prevotellaceae	g__Prevotella	s__uncultured_rumen
OTU0635	39	76	0	0	43	0	12	0	44	25	10	10	0	20	35	17	0	0	0	0	0	0	0	0	0	16	11	14	18	0	15	33	19	3	5	8	4	d__Bacteria	p__Acidobacteriota	c__Acidobacteriae	o__PAUC26f	f__PAUC26f	g__PAUC26f	s__uncultured_Acidobacterium
OTU0647	0	0	0	0	30	0	0	0	0	0	30	0	0	0	0	6	4	0	0	0	0	0	0	0	0	0	0	0	0	0	0	0	0	0	0	0	4	d__Bacteria	p__Proteobacteria	c__Alphaproteobacteria	o__Puniceispirillales	f__SAR116_clade	g__SAR116_clade
OTU0406	0	0	2	465	0	0	0	0	0	0	0	0	3	6	0	0	0	0	0	0	0	0	0	0	0	0	0	0	0	0	0	0	0	0	0	0	0	d__Bacteria	p__Bacteroidota	c__Bacteroidia	o__Chitinophagales	f__Chitinophagaceae	g__Chitinophagaceae	s__Flavisolibacter_sp.
OTU0653	13	4	0	0	32	60	22	19	34	72	10	25	0	0	0	10	0	20	0	0	0	54	14	0	0	6	14	0	8	13	7	13	8	2	8	6	0	d__Bacteria	p__Myxococcota	c__Polyangia	o__Haliangiales	f__Haliangiaceae	g__Haliangium	s__uncultured_bacterium
OTU0648	34	22	18	0	72	12	28	22	49	21	5	0	0	0	22	28	10	0	10	0	0	0	0	0	0	31	31	5	9	0	13	19	0	0	0	0	12	d__Bacteria	p__Proteobacteria	c__Alphaproteobacteria	o__AT-s3-44	f__AT-s3-44	g__AT-s3-44	s__uncultured_bacterium
OTU0513	3	0	5	308	0	0	0	9	0	0	0	20	4	1	0	28	30	0	0	0	0	0	0	0	0	9	0	0	9	40	0	0	0	5	0	0	0	d__Bacteria	p__Planctomycetota
OTU0597	0	13	47	0	0	0	0	0	14	0	0	0	0	0	63	78	22	0	0	0	0	10	2	0	5	2	11	66	8	4	8	12	14	41	28	10	13	d__Bacteria	p__Sumerlaeota	c__Sumerlaeia	o__uncultured	f__uncultured	g__uncultured	s__uncultured_bacterium
OTU0702	0	0	0	0	0	0	0	0	0	0	0	0	0	0	0	0	0	0	0	0	0	0	0	141	0	0	0	0	43	39	139	0	104	0	0	4	0	d__Bacteria	p__Bacteroidota	c__Bacteroidia	o__Bacteroidales	f__Rikenellaceae	g__Rikenellaceae_RC9_gut_group	s__uncultured_rumen
OTU0646	0	0	0	0	0	9	5	34	0	0	0	6	0	0	0	0	0	0	0	0	0	0	24	0	80	0	0	6	17	0	0	15	5	3	0	0	8	d__Bacteria	p__Proteobacteria	c__Gammaproteobacteria	o__Salinisphaerales	f__Salinisphaeraceae	g__Salinisphaera	s__Salinisphaera_sp.
OTU0630	95	104	0	0	9	0	8	0	12	0	16	0	0	0	0	7	56	21	0	29	0	0	0	0	0	47	24	0	0	0	0	9	18	0	10	0	0	d__Bacteria	p__Chloroflexi	c__Dehalococcoidia	o__SAR202_clade	f__SAR202_clade	g__SAR202_clade	s__uncultured_bacterium
OTU0636	0	0	0	0	0	0	0	0	0	0	0	0	0	0	0	0	0	0	0	0	0	0	0	0	2	0	0	0	0	2	1	11	0	0	0	0	0	d__Bacteria	p__Proteobacteria	c__Gammaproteobacteria	o__Legionellales	f__Legionellaceae	g__Legionella	s__Legionella_thermalis
OTU0657	6	7	0	0	0	0	8	0	0	0	0	0	0	0	46	19	34	0	4	0	0	0	0	0	0	69	34	120	0	0	2	33	37	38	6	0	0	d__Bacteria	p__Gemmatimonadota	c__PAUC43f_marine_benthic_group	o__PAUC43f_marine_benthic_group	f__PAUC43f_marine_benthic_group	g__PAUC43f_marine_benthic_group	s__uncultured_bacterium
OTU0688	0	0	0	0	0	9	0	14	24	3	0	0	0	0	0	82	48	63	106	0	76	0	11	0	0	1	10	0	5	0	0	0	0	0	2	0	7	d__Bacteria	p__Planctomycetota	c__Phycisphaerae	o__Phycisphaerales	f__Phycisphaeraceae	g__SM1A02	s__uncultured_Planctomycetales
OTU0663	87	65	3	0	0	0	50	0	0	0	0	0	0	7	32	21	3	7	0	0	0	0	3	0	59	7	9	0	15	13	3	9	9	12	0	26	18	d__Bacteria	p__Acidobacteriota	c__Subgroup_22	o__Subgroup_22	f__Subgroup_22	g__Subgroup_22	s__uncultured_Acidobacteriales
OTU0685	13	18	0	0	34	39	0	10	22	24	19	4	0	0	1	22	2	18	0	0	0	84	0	0	0	26	0	11	5	25	0	17	11	14	12	7	16	d__Bacteria	p__Proteobacteria	c__Gammaproteobacteria
OTU0691	0	20	0	0	52	0	24	0	0	0	0	0	0	0	32	10	91	93	12	0	35	16	0	24	16	4	0	0	9	0	0	0	0	0	8	0	4	d__Bacteria	p__SAR324_clade(Marine_group_B)	c__SAR324_clade(Marine_group_B)	o__SAR324_clade(Marine_group_B)	f__SAR324_clade(Marine_group_B)	g__SAR324_clade(Marine_group_B)
OTU0728	0	0	0	0	0	0	0	0	0	0	0	0	0	0	0	0	0	0	0	0	0	0	0	36	0	0	0	8	100	77	190	0	34	0	2	3	0	d__Bacteria	p__Bacteroidota	c__Bacteroidia	o__Bacteroidales	f__Bacteroidales_RF16_group	g__Bacteroidales_RF16_group
OTU0707	0	0	0	0	0	0	0	0	0	0	0	0	0	0	0	0	0	0	0	0	0	0	0	219	0	0	0	0	53	19	125	9	7	0	5	2	12	d__Bacteria	p__Chloroflexi	c__Anaerolineae	o__SBR1031	f__SBR1031	g__SBR1031	s__anaerobic_digester
OTU0462	0	3	50	330	0	0	0	0	0	0	0	0	14	15	38	0	0	0	0	0	0	0	0	0	0	0	0	0	0	0	0	0	0	0	0	0	0	d__Bacteria	p__Firmicutes	c__Clostridia	o__Clostridiales	f__Clostridiaceae	g__Clostridium_sensu_stricto_6	s__uncultured_bacterium
OTU0681	28	81	0	0	10	15	17	0	13	0	0	0	0	0	54	1	37	0	0	0	0	0	0	0	77	0	9	0	3	9	12	32	21	7	0	7	17	d__Bacteria	p__Chloroflexi	c__JG30-KF-CM66	o__JG30-KF-CM66	f__JG30-KF-CM66	g__JG30-KF-CM66	s__uncultured_bacterium
OTU0708	0	0	0	0	61	37	15	102	24	0	6	32	0	36	0	0	0	0	0	0	0	0	0	0	0	5	7	0	0	14	0	16	12	0	38	15	30	d__Bacteria	p__Patescibacteria	c__Gracilibacteria	o__Candidatus_Peribacteria	f__Candidatus_Peribacteria	g__Candidatus_Peribacteria	s__uncultured_bacterium
OTU0731	0	29	0	0	0	23	0	17	0	4	8	0	0	0	0	0	0	0	0	0	74	0	7	31	133	6	23	10	22	0	16	20	0	0	5	8	10	d__Bacteria	p__Planctomycetota	c__OM190	o__OM190	f__OM190	g__OM190	s__uncultured_deep-sea
OTU0669	21	35	15	0	17	0	3	0	0	9	0	0	0	0	50	8	0	20	0	0	0	0	0	40	83	0	11	20	0	0	25	23	29	20	2	9	7	d__Bacteria	p__NB1-j	c__NB1-j	o__NB1-j	f__NB1-j	g__NB1-j
OTU0673	0	0	0	0	0	4	19	16	13	0	0	0	0	0	0	0	2	0	0	0	0	0	13	0	13	2	0	5	28	8	6	19	0	0	0	0	5	d__Bacteria	p__Verrucomicrobiota	c__Verrucomicrobiae	o__Opitutales	f__Puniceicoccaceae	g__Lentimonas	s__uncultured_bacterium
OTU0556	38	32	21	129	0	0	0	0	0	0	0	0	5	2	35	9	19	0	0	0	0	0	0	0	0	6	0	36	0	5	12	6	0	8	54	19	8	d__Bacteria	p__Proteobacteria	c__Gammaproteobacteria	o__Ga0077536	f__Ga0077536	g__Ga0077536	s__uncultured_bacterium
OTU0692	10	0	0	0	0	40	23	13	7	0	3	0	0	0	11	11	27	29	0	25	0	26	10	112	25	6	11	4	10	0	0	21	0	8	0	0	12	d__Bacteria	p__Chloroflexi	c__Dehalococcoidia	o__SAR202_clade	f__SAR202_clade	g__SAR202_clade	s__uncultured_SAR202
OTU0705	0	18	0	0	0	20	5	22	24	18	0	0	0	0	0	8	2	15	30	62	0	0	60	0	22	4	6	0	18	5	7	29	22	19	0	7	20	d__Bacteria	p__Proteobacteria	c__Alphaproteobacteria	o__Rhodobacterales	f__Rhodobacteraceae
OTU0552	6	8	5	239	0	0	0	10	0	6	0	8	4	0	8	9	3	0	0	0	0	0	0	0	0	3	15	0	11	8	9	0	15	24	35	8	8	d__Bacteria	p__Planctomycetota	c__OM190	o__OM190	f__OM190	g__OM190	s__uncultured_deep-sea
OTU0725	10	13	0	0	88	9	40	33	18	27	93	13	0	16	0	0	6	0	6	0	0	28	0	0	0	11	3	0	7	7	0	0	0	2	0	5	7	d__Bacteria	p__Myxococcota	c__Polyangia	o__Polyangiales	f__Eel-36e1D6	g__Eel-36e1D6	s__uncultured_delta
OTU0604	0	0	2	0	0	0	2	53	7	0	50	0	79	2	4	0	141	0	0	25	0	0	0	37	0	0	6	0	17	0	0	15	0	0	0	0	0	d__Bacteria	p__Proteobacteria	c__Gammaproteobacteria	o__Enterobacterales	f__Yersiniaceae
OTU0668	152	167	0	0	0	38	14	0	0	10	0	0	0	0	0	0	0	0	0	0	0	0	0	0	0	17	16	14	0	0	0	3	5	4	0	0	0	d__Bacteria	p__Proteobacteria	c__Alphaproteobacteria	o__Defluviicoccales	f__uncultured	g__uncultured
OTU0738	7	0	0	0	0	0	0	0	0	0	12	0	0	0	0	10	8	26	54	32	0	174	27	0	28	2	4	5	13	0	12	6	14	0	0	5	0	d__Bacteria	p__Chloroflexi	c__Dehalococcoidia	o__SAR202_clade	f__SAR202_clade	g__SAR202_clade	s__uncultured_deep-sea
OTU0686	59	74	0	0	0	17	10	0	5	0	13	10	0	0	18	17	7	9	0	46	0	0	0	0	22	27	6	25	0	0	21	0	0	4	12	14	21	d__Bacteria	p__Planctomycetota	c__Planctomycetes	o__uncultured	f__uncultured	g__uncultured	s__uncultured_bacterium
OTU0641	59	32	0	8	0	36	0	0	29	10	16	0	37	4	12	11	16	0	0	0	0	0	43	0	39	6	0	18	20	4	0	13	0	10	11	0	0	d__Bacteria	p__Acidobacteriota	c__Thermoanaerobaculia	o__Thermoanaerobaculales	f__Thermoanaerobaculaceae	g__Subgroup_10
OTU0629	11	0	0	78	0	0	0	0	0	0	0	0	2	0	0	0	0	0	0	0	0	0	0	112	0	0	0	0	0	0	0	0	0	0	0	0	0	d__Bacteria	p__Proteobacteria	c__Alphaproteobacteria	o__Sphingomonadales	f__Sphingomonadaceae	g__Sphingomonas
OTU0675	0	4	18	0	28	0	15	0	0	6	21	24	2	0	0	0	0	0	0	15	0	64	0	0	0	8	35	14	6	6	0	7	30	25	27	42	36	d__Archaea	p__Nanoarchaeota	c__Nanoarchaeia	o__Woesearchaeales	f__Woesearchaeales	g__Woesearchaeales
OTU0613	0	13	3	145	0	10	0	0	16	18	0	0	0	5	17	9	3	27	0	78	0	0	0	0	0	1	7	10	17	16	0	0	0	15	14	0	7	d__Bacteria	p__Nitrospirota	c__Nitrospiria	o__Nitrospirales	f__Nitrospiraceae	g__Nitrospira	s__hydrothermal_vent
OTU0611	1	0	0	1	15	44	0	13	0	0	0	5	56	0	0	19	0	7	0	0	0	0	0	6	39	0	4	0	0	10	0	5	0	7	0	9	0	d__Bacteria	p__Actinobacteriota	c__Actinobacteria	o__Pseudonocardiales	f__Pseudonocardiaceae	g__Pseudonocardia
OTU0624	13	0	0	117	0	29	0	13	26	0	0	0	2	4	12	2	0	0	0	0	0	0	0	0	66	9	0	7	6	3	23	10	33	6	4	15	28	d__Bacteria	p__Chloroflexi	c__Dehalococcoidia	o__S085	f__S085	g__S085
OTU0659	7	0	0	0	0	0	0	0	0	0	0	0	0	0	0	0	0	14	0	0	0	0	0	0	50	0	0	0	0	0	0	7	0	0	0	0	0	d__Bacteria	p__Bacteroidota	c__Bacteroidia	o__Flavobacteriales	f__Flavobacteriaceae	g__uncultured
OTU0718	0	0	8	0	4	0	0	8	11	0	0	0	0	0	11	0	49	34	18	102	58	15	36	0	60	0	0	0	0	0	0	2	0	14	1	0	0	d__Bacteria	p__Patescibacteria	c__Parcubacteria	o__Candidatus_Jorgensenbacteria	f__Candidatus_Jorgensenbacteria	g__Candidatus_Jorgensenbacteria	s__Candidatus_Azambacteria
OTU0739	0	0	0	0	0	0	26	33	20	0	0	0	0	0	0	8	0	0	0	0	57	0	0	0	0	0	0	9	18	12	7	135	22	11	40	9	24	d__Bacteria	p__Proteobacteria	c__Gammaproteobacteria	o__Xanthomonadales	f__Xanthomonadaceae	g__Pseudoxanthomonas
OTU0742	0	0	0	0	0	0	0	0	0	0	0	0	0	0	0	7	0	0	141	0	0	0	8	128	4	0	0	0	36	0	78	7	12	0	10	0	0	d__Bacteria	p__Proteobacteria	c__Gammaproteobacteria	o__Burkholderiales	f__Nitrosomonadaceae	g__MND1
OTU0714	0	0	0	0	17	0	11	0	0	16	0	0	0	0	0	51	0	0	0	0	0	0	14	0	0	0	0	33	70	0	45	17	33	11	61	37	14	d__Archaea	p__Halobacterota	c__Halobacteria	o__Halobacterales	f__Halobacteriaceae	g__Halobacterium	s__uncultured_haloarchaeon
OTU0759	0	0	0	0	0	0	0	0	0	0	0	0	0	0	0	0	0	0	0	0	0	0	0	87	0	0	0	5	51	118	113	0	19	0	0	36	0	d__Bacteria	p__Firmicutes	c__Clostridia	o__Clostridia_vadinBB60_group	f__Clostridia_vadinBB60_group	g__Clostridia_vadinBB60_group	s__uncultured_bacterium
OTU0631	5	11	0	0	0	81	26	35	43	31	5	46	53	30	0	0	14	0	0	0	0	0	21	0	0	0	0	0	0	0	0	0	0	8	19	0	0	d__Archaea	p__Nanoarchaeota	c__Nanoarchaeia	o__Woesearchaeales	f__Woesearchaeales	g__Woesearchaeales	s__uncultured_euryarchaeote
OTU0694	12	2	0	0	14	106	62	31	23	15	15	24	0	0	0	35	23	4	23	0	0	12	7	0	6	0	0	0	0	0	0	6	4	4	0	0	0	d__Archaea	p__Nanoarchaeota	c__Nanoarchaeia	o__Woesearchaeales	f__Woesearchaeales	g__Woesearchaeales
OTU0588	5	17	57	66	0	0	5	0	25	21	0	0	0	2	51	26	0	11	0	0	0	0	20	0	0	7	14	14	0	19	0	0	13	31	16	0	5	d__Bacteria	p__Planctomycetota	c__Planctomycetes	o__Pirellulales	f__Pirellulaceae	g__Pir4_lineage	s__uncultured_bacterium
OTU0592	47	56	46	67	0	0	6	0	2	0	0	0	0	0	25	0	3	0	0	0	0	0	0	0	5	3	13	54	17	0	0	13	9	32	11	0	15	d__Bacteria	p__NB1-j	c__NB1-j	o__NB1-j	f__NB1-j	g__NB1-j
OTU0752	0	0	0	0	0	0	0	0	0	0	0	0	0	0	0	0	0	0	0	0	0	0	0	54	0	0	0	5	102	47	169	0	46	0	0	1	0	d__Bacteria	p__Bacteroidota	c__Bacteroidia	o__Bacteroidales	f__Prevotellaceae	g__Prevotellaceae_UCG-001	s__uncultured_rumen
OTU0649	0	0	0	1	118	0	7	0	0	0	0	0	62	0	0	17	33	0	18	0	0	9	0	0	83	0	0	0	0	0	0	0	27	46	0	0	0	d__Bacteria	p__Proteobacteria	c__Gammaproteobacteria	o__Burkholderiales	f__Hydrogenophilaceae	g__Hydrogenophilus
OTU0664	16	19	22	0	67	43	0	14	0	28	16	16	21	0	13	6	0	7	0	0	0	11	2	0	14	15	6	0	6	3	8	18	1	3	30	14	0	d__Bacteria	p__Hydrogenedentes	c__Hydrogenedentia	o__Hydrogenedentiales	f__Hydrogenedensaceae	g__Hydrogenedensaceae	s__uncultured_bacterium
OTU0516	0	0	29	230	0	0	0	0	0	0	0	0	5	12	13	74	0	1	0	0	0	0	1	0	0	0	0	0	0	0	33	0	12	0	0	7	0	d__Archaea	p__Nanoarchaeota	c__Nanoarchaeia	o__Woesearchaeales	f__SCGC_AAA011-D5	g__SCGC_AAA011-D5	s__uncultured_archaeon
OTU0617	0	0	0	1	9	0	18	21	0	7	20	33	4	192	16	0	0	0	0	0	0	0	0	0	0	0	0	12	5	22	1	7	0	4	13	14	16	d__Bacteria	p__Verrucomicrobiota	c__Omnitrophia	o__Omnitrophales	f__Omnitrophaceae	g__Candidatus_Omnitrophus	s__Omnitrophica_bacterium
OTU0751	0	0	0	0	0	0	0	0	0	0	0	0	0	0	0	0	0	0	0	0	0	0	0	210	0	0	0	30	43	14	72	0	27	0	0	16	0	d__Bacteria	p__Bacteroidota	c__Bacteroidia	o__Bacteroidales	f__F082	g__F082	s__Bacteroidales_bacterium
OTU0745	0	0	0	0	21	71	70	37	38	51	112	6	0	0	0	0	0	0	0	0	0	0	0	0	0	5	0	0	0	0	0	0	0	0	0	0	0	d__Archaea	p__Nanoarchaeota	c__Nanoarchaeia	o__Woesearchaeales	f__Woesearchaeales	g__Woesearchaeales	s__uncultured_euryarchaeote
OTU0768	11	0	0	0	0	31	24	23	11	7	24	0	0	0	0	0	4	0	0	0	0	77	12	65	0	4	20	0	0	0	10	54	32	0	0	0	0	d__Bacteria	p__Marinimicrobia_(SAR406_clade)	c__Marinimicrobia_(SAR406_clade)	o__Marinimicrobia_(SAR406_clade)	f__Marinimicrobia_(SAR406_clade)	g__Marinimicrobia_(SAR406_clade)	s__uncultured_bacterium
OTU0671	2	0	17	5	35	3	8	27	11	10	21	29	37	0	0	19	0	6	0	0	16	0	10	0	10	18	18	0	10	10	5	0	0	27	39	3	9	d__Bacteria	p__Nitrospinota	c__Nitrospinia	o__Nitrospinales	f__Nitrospinaceae	g__uncultured	s__uncultured_deep-sea
OTU0712	0	8	0	0	5	0	13	45	7	10	7	0	0	0	16	7	111	26	0	0	0	48	14	0	0	0	5	0	0	0	0	17	0	68	0	0	0	d__Bacteria	p__Planctomycetota	c__Phycisphaerae	o__CCM11a	f__CCM11a	g__CCM11a	s__uncultured_sediment
OTU0563	0	10	0	182	39	0	12	0	24	0	0	0	1	0	1	0	0	43	0	0	0	0	0	0	0	0	7	3	12	13	0	15	0	7	15	0	22	d__Bacteria	p__Planctomycetota	c__Phycisphaerae	o__Phycisphaerales	f__Phycisphaeraceae	g__AKYG587	s__uncultured_deep-sea
OTU0710	6	0	0	0	0	0	8	51	0	13	0	0	0	0	14	29	0	0	0	7	0	0	3	0	0	13	29	0	15	34	39	56	13	10	24	18	23	d__Bacteria	p__Planctomycetota	c__Phycisphaerae	o__MSBL9	f__SM23-30	g__SM23-30	s__uncultured_bacterium
OTU0706	86	0	0	0	42	0	0	42	0	5	0	0	30	0	0	0	2	10	0	60	0	35	13	0	0	0	0	0	38	0	15	9	0	0	6	0	0	d__Bacteria	p__Proteobacteria	c__Gammaproteobacteria	o__Burkholderiales	f__Comamonadaceae	g__Delftia
OTU0720	0	0	0	0	9	15	27	0	42	51	0	16	0	0	0	44	0	0	0	43	74	0	0	0	0	34	49	0	0	0	0	0	0	0	0	0	0	d__Bacteria	p__Proteobacteria	c__Alphaproteobacteria	o__Kordiimonadales	f__Kordiimonadaceae	g__Kordiimonas	s__uncultured_bacterium
OTU0531	0	0	101	178	0	0	0	0	0	0	0	0	5	2	8	0	0	0	23	0	0	0	10	0	0	0	6	0	0	1	14	8	0	17	14	0	15	d__Bacteria	p__Acidobacteriota	c__Subgroup_21	o__Subgroup_21	f__Subgroup_21	g__Subgroup_21	s__uncultured_bacterium
OTU0656	0	9	13	27	13	24	0	28	4	6	0	0	0	30	19	72	33	3	14	0	0	0	0	0	0	1	0	30	7	0	0	0	14	14	4	19	19	d__Bacteria	p__Patescibacteria	c__Parcubacteria	o__Candidatus_Adlerbacteria	f__Candidatus_Adlerbacteria	g__Candidatus_Adlerbacteria	s__uncultured_bacterium
OTU0729	4	9	0	0	0	7	28	0	25	80	26	0	0	0	0	8	0	16	0	5	0	0	0	0	71	16	38	0	19	25	26	0	0	0	0	0	0	d__Bacteria	p__Elusimicrobiota	c__Elusimicrobia	o__Lineage_IV	f__Lineage_IV	g__Lineage_IV
OTU0716	35	40	23	0	0	0	0	6	0	7	0	0	0	0	52	23	8	7	0	0	0	0	8	0	37	0	13	23	7	0	0	7	10	55	7	11	22	d__Bacteria	p__Proteobacteria	c__Alphaproteobacteria	o__Defluviicoccales	f__uncultured	g__uncultured
OTU0703	8	0	0	20	0	11	6	0	6	10	26	42	0	35	4	31	30	0	23	13	14	30	22	0	0	2	0	0	0	10	5	0	38	2	3	4	5	d__Archaea	p__Nanoarchaeota	c__Nanoarchaeia	o__Woesearchaeales	f__Woesearchaeales	g__Woesearchaeales
OTU0749	12	4	0	0	0	36	2	31	0	0	0	0	0	0	6	22	34	28	0	0	0	100	6	0	0	7	5	0	10	5	17	0	0	3	14	58	0	d__Bacteria
OTU0757	0	3	0	0	0	0	0	0	0	0	0	0	0	0	0	10	0	0	16	9	0	0	0	185	0	0	0	0	28	41	65	0	37	0	0	4	0	d__Bacteria	p__Acidobacteriota	c__Blastocatellia	o__Pyrinomonadales	f__Pyrinomonadaceae	g__RB41
OTU0771	0	0	0	0	0	0	0	0	0	0	0	0	0	0	0	0	0	0	0	0	0	0	0	176	3	0	0	0	65	36	78	12	3	0	0	17	0	d__Bacteria	p__Proteobacteria	c__Gammaproteobacteria	o__Xanthomonadales	f__Xanthomonadaceae	g__Lysobacter	s__uncultured_Lysobacter
OTU0747	0	22	0	0	0	17	78	15	25	10	20	0	0	0	0	20	0	0	0	0	0	3	8	0	0	12	30	13	7	2	8	45	8	12	0	10	30	d__Bacteria	p__Bacteroidota	c__Bacteroidia	o__Flavobacteriales	f__Flavobacteriaceae	g__Ulvibacter	s__uncultured_deep-sea
OTU0767	0	0	0	0	0	0	7	0	0	0	0	0	0	0	11	2	4	0	44	0	0	20	6	17	46	0	0	0	0	38	48	30	91	0	0	11	20	d__Archaea	p__Nanoarchaeota	c__Nanoarchaeia	o__Woesearchaeales	f__SCGC_AAA011-D5	g__SCGC_AAA011-D5	s__Candidatus_Levybacteria
OTU0717	11	0	0	0	0	0	0	0	0	0	0	0	0	0	0	25	84	0	66	0	0	21	0	0	0	0	12	32	0	0	0	0	0	134	9	0	0	d__Bacteria	p__Planctomycetota	c__Phycisphaerae	o__Phycisphaerales	f__Phycisphaeraceae	g__SM1A02	s__uncultured_bacterium
OTU0614	0	0	4	135	0	64	0	15	9	13	8	21	5	0	19	0	0	0	0	21	0	0	0	0	0	10	18	0	0	21	0	4	0	0	13	7	6	d__Bacteria	p__Myxococcota	c__Myxococcia	o__Myxococcales	f__Myxococcaceae	g__P3OB-42	s__uncultured_deep-sea
OTU0676	0	0	0	0	0	0	14	0	13	4	0	0	0	0	23	8	17	0	0	0	0	0	0	0	0	0	0	7	0	0	0	0	0	0	0	0	0	d__Bacteria	p__Proteobacteria	c__Gammaproteobacteria	o__SAR86_clade	f__SAR86_clade	g__SAR86_clade	s__marine_metagenome
OTU0741	0	5	3	0	23	10	37	0	38	27	15	12	0	0	17	0	0	0	36	0	0	0	0	0	41	14	0	0	10	13	0	32	25	15	17	0	1	d__Bacteria	p__Bacteroidota	c__Bacteroidia	o__Chitinophagales	f__uncultured	g__uncultured
OTU0727	0	15	0	0	0	20	65	78	0	27	19	13	0	0	15	0	114	21	0	0	0	0	0	0	0	0	0	0	0	0	0	0	0	0	3	2	0	d__Bacteria	p__Chloroflexi	c__Dehalococcoidia	o__SAR202_clade	f__SAR202_clade	g__SAR202_clade
OTU0756	36	23	9	0	30	13	5	16	0	0	0	0	0	0	23	10	8	0	6	0	0	0	21	0	46	17	17	25	5	29	0	23	0	13	0	11	6	d__Bacteria	p__Gemmatimonadota	c__BD2-11_terrestrial_group	o__BD2-11_terrestrial_group	f__BD2-11_terrestrial_group	g__BD2-11_terrestrial_group	s__unidentified_bacterium
OTU0719	7	13	0	0	50	0	6	0	0	9	4	0	0	35	29	0	11	0	0	0	0	0	0	0	0	0	11	0	34	17	5	29	0	46	38	24	18	d__Bacteria	p__SAR324_clade(Marine_group_B)	c__SAR324_clade(Marine_group_B)	o__SAR324_clade(Marine_group_B)	f__SAR324_clade(Marine_group_B)	g__SAR324_clade(Marine_group_B)
OTU0746	9	0	0	0	0	33	41	13	0	13	0	0	0	0	0	0	27	0	0	0	0	26	2	0	53	25	0	8	15	6	0	51	22	6	22	5	12	d__Bacteria	p__Acidobacteriota	c__Thermoanaerobaculia	o__Thermoanaerobaculales	f__Thermoanaerobaculaceae	g__Subgroup_10
OTU0763	0	1	0	0	0	25	11	0	0	0	15	95	0	0	0	7	37	6	42	7	9	86	17	19	0	0	0	0	0	11	0	0	0	0	0	0	0	d__Archaea	p__Nanoarchaeota	c__Nanoarchaeia	o__Woesearchaeales	f__Woesearchaeales	g__Woesearchaeales
OTU0585	0	0	0	230	0	0	23	15	0	0	0	14	2	8	0	3	46	4	0	0	0	0	0	0	23	0	3	0	6	0	0	0	0	0	5	5	0	d__Bacteria	p__Myxococcota	c__Polyangia	o__Haliangiales	f__Haliangiaceae	g__Haliangium	s__uncultured_deep-sea
OTU0679	17	36	0	2	17	16	0	0	62	0	15	18	40	0	0	0	0	0	0	0	0	0	0	0	0	12	22	0	0	0	34	3	38	0	22	19	13	d__Bacteria	p__Dadabacteria	c__Dadabacteriia	o__Dadabacteriales	f__Dadabacteriales	g__Dadabacteriales	s__uncultured_bacterium
OTU0733	89	158	0	0	21	41	0	0	0	0	0	0	0	0	0	0	0	0	0	0	0	0	0	0	0	0	0	4	1	0	9	4	6	3	3	3	42	d__Bacteria
OTU0682	7	0	0	92	0	62	7	83	6	40	17	25	19	3	0	0	0	0	0	0	0	0	0	0	0	0	21	0	0	0	0	0	0	0	0	0	0	d__Bacteria	p__Proteobacteria	c__Gammaproteobacteria
OTU0814	0	0	0	0	20	3	13	65	13	0	91	153	0	2	0	0	0	0	0	0	0	0	0	0	0	6	0	0	12	0	0	0	0	0	0	0	0	d__Archaea
OTU0789	0	0	0	0	0	0	0	0	0	0	0	0	0	0	0	0	0	0	0	0	0	0	0	196	0	0	0	6	70	31	72	0	4	0	0	0	0	d__Bacteria	p__Firmicutes	c__Negativicutes	o__Acidaminococcales	f__Acidaminococcaceae	g__Succiniclasticum	s__uncultured_rumen
OTU0761	20	22	0	0	0	8	18	0	20	5	6	0	0	0	37	14	0	29	0	46	0	28	0	0	62	7	26	6	0	0	0	0	0	3	0	0	17	d__Bacteria	p__Gemmatimonadota	c__Gemmatimonadetes	o__Gemmatimonadales	f__Gemmatimonadaceae	g__uncultured	s__uncultured_deep-sea
OTU0689	115	0	0	0	0	0	8	0	0	0	0	0	44	0	0	0	0	0	0	0	0	0	0	77	0	0	0	0	9	0	12	0	0	4	0	16	0	d__Bacteria	p__Proteobacteria	c__Alphaproteobacteria	o__Sphingomonadales	f__Sphingomonadaceae	g__Sphingobium	s__Sphingobium_xenophagum
OTU0690	0	0	0	0	0	26	34	41	12	3	24	8	67	0	37	3	0	0	0	0	0	0	27	0	0	15	23	0	0	0	0	0	26	2	22	0	4	d__Bacteria	p__Zixibacteria	c__Zixibacteria	o__Zixibacteria	f__Zixibacteria	g__Zixibacteria	s__uncultured_bacterium
OTU0698	0	0	0	0	0	11	0	48	35	53	53	59	76	2	0	0	0	0	0	0	0	0	0	0	0	0	0	0	0	0	0	13	22	0	0	0	0	d__Bacteria	p__Patescibacteria	c__Parcubacteria	o__Parcubacteria	f__Parcubacteria	g__Parcubacteria	s__uncultured_bacterium
OTU0788	0	0	0	0	0	0	0	0	0	0	0	0	0	0	0	0	0	0	0	0	0	0	0	147	0	0	0	11	46	23	106	10	29	0	0	0	0	d__Bacteria	p__Bacteroidota	c__Bacteroidia	o__Bacteroidales	f__Rikenellaceae	g__U29-B03	s__uncultured_rumen
OTU0732	0	0	0	0	0	0	7	0	31	10	13	0	0	0	0	2	15	0	0	0	0	0	12	41	62	0	0	0	0	0	0	14	0	0	0	0	3	d__Bacteria	p__Proteobacteria	c__Gammaproteobacteria	o__SAR86_clade	f__SAR86_clade	g__SAR86_clade	s__uncultured_bacterium
OTU0753	6	3	0	0	0	0	0	0	5	0	0	0	0	1	13	10	3	0	45	0	0	9	33	27	0	17	17	20	11	0	23	27	6	24	27	5	37	d__Bacteria	p__Planctomycetota	c__OM190	o__OM190	f__OM190	g__OM190	s__uncultured_bacterium
OTU0666	13	19	31	5	0	0	4	0	0	0	35	0	5	89	0	0	45	0	0	0	0	10	41	20	0	8	17	0	0	0	27	0	0	0	0	0	0	d__Bacteria	p__Proteobacteria	c__Gammaproteobacteria	o__Pseudomonadales	f__Pseudomonadaceae	g__Pseudomonas
OTU0701	3	27	41	0	0	25	3	0	14	3	0	0	0	0	32	0	0	0	36	0	0	0	17	0	62	12	8	0	5	0	5	10	19	0	8	0	38	d__Bacteria	p__Actinobacteriota	c__Acidimicrobiia	o__Microtrichales	f__Microtrichaceae	g__Sva0996_marine_group	s__unidentified_bacterium
OTU0802	0	0	0	0	0	0	0	0	0	0	0	0	0	0	0	0	0	0	0	0	0	0	0	60	0	0	0	11	39	71	130	5	33	0	3	15	0	d__Bacteria	p__Bacteroidota	c__Bacteroidia	o__Bacteroidales	f__Prevotellaceae	g__Prevotella	s__uncultured_rumen
OTU0599	0	0	8	0	16	14	9	0	11	0	7	0	145	0	0	0	0	15	7	0	2	0	0	49	0	3	0	0	28	7	12	20	0	10	3	0	0	d__Bacteria	p__Actinobacteriota	c__Actinobacteria	o__Corynebacteriales	f__Corynebacteriaceae	g__Corynebacterium	s__Corynebacterium_jeikeium
OTU0743	19	0	0	3	0	0	0	0	0	0	0	0	40	0	5	0	12	0	17	0	0	0	0	178	0	0	0	6	12	0	35	0	28	0	10	0	0	d__Bacteria	p__Chloroflexi	c__KD4-96	o__KD4-96	f__KD4-96	g__KD4-96
OTU0572	5	0	165	3	0	0	7	0	15	6	0	0	0	0	44	39	0	22	0	0	0	0	11	0	0	0	5	13	9	0	0	0	0	3	6	0	8	d__Bacteria	p__Proteobacteria	c__Alphaproteobacteria	o__Kiloniellales	f__Kiloniellaceae	g__uncultured	s__uncultured_bacterium
OTU0591	13	22	78	88	0	0	0	0	0	0	0	0	1	0	16	14	6	20	0	0	0	0	5	0	0	7	6	0	8	0	20	0	0	0	9	21	28	d__Bacteria	p__Hydrogenedentes	c__Hydrogenedentia	o__Hydrogenedentiales	f__Hydrogenedensaceae	g__Hydrogenedensaceae	s__uncultured_bacterium
OTU0796	6	0	0	0	0	0	0	0	0	6	28	10	0	0	0	0	0	24	17	99	23	18	0	0	0	3	6	19	31	10	17	4	0	14	0	23	6	d__Bacteria	p__Planctomycetota	c__Phycisphaerae	o__CCM11a	f__CCM11a	g__CCM11a	s__uncultured_planctomycete
OTU0709	0	0	0	0	0	0	14	0	20	14	4	0	26	0	0	0	3	5	0	0	0	0	0	0	55	0	0	9	0	0	10	0	10	0	0	0	0	d__Bacteria	p__Planctomycetota	c__Phycisphaerae	o__Phycisphaerales	f__Phycisphaeraceae
OTU0782	9	40	0	0	10	15	11	29	11	13	14	0	0	0	0	16	6	0	0	0	0	23	37	0	26	8	10	3	15	7	26	15	0	6	2	0	5	d__Bacteria	p__Bacteroidota	c__Bacteroidia	o__Cytophagales	f__Cyclobacteriaceae	g__uncultured	s__uncultured_bacterium
OTU0811	0	0	0	0	0	0	0	0	0	0	0	0	0	0	0	0	0	0	0	0	0	0	0	115	0	0	0	0	58	30	88	0	64	0	0	0	0	d__Bacteria	p__Bacteroidota	c__Bacteroidia	o__Bacteroidales	f__Prevotellaceae	g__Prevotella	s__uncultured_rumen
OTU0795	18	0	0	0	0	0	6	18	11	20	2	41	0	7	6	0	2	0	10	0	0	45	0	0	0	19	22	0	16	40	14	0	26	3	11	18	0	d__Bacteria	p__Chloroflexi	c__Dehalococcoidia	o__SAR202_clade	f__SAR202_clade	g__SAR202_clade	s__uncultured_bacterium
OTU0678	0	0	44	1	20	0	10	0	6	0	8	0	0	0	28	17	3	0	0	0	0	0	14	0	0	13	6	9	19	16	36	33	0	18	9	14	29	d__Bacteria	p__Planctomycetota	c__BD7-11	o__BD7-11	f__BD7-11	g__BD7-11	s__uncultured_bacterium
OTU0737	0	0	0	0	0	11	1	10	0	0	0	0	0	0	31	42	84	28	0	45	0	16	13	0	13	12	8	0	5	30	0	0	0	0	0	0	0	d__Bacteria	p__Patescibacteria	c__Parcubacteria	o__Candidatus_Yanofskybacteria	f__Candidatus_Yanofskybacteria	g__Candidatus_Yanofskybacteria	s__uncultured_bacterium
OTU0843	0	0	0	0	19	32	3	12	0	8	43	19	0	0	0	0	10	0	0	0	34	24	3	0	36	8	6	0	1	11	0	0	80	0	4	0	0	d__Archaea	p__Nanoarchaeota	c__Nanoarchaeia	o__Woesearchaeales	f__Woesearchaeales	g__Woesearchaeales
OTU0850	0	0	24	0	0	0	0	12	0	14	0	14	0	0	0	0	18	0	0	0	132	3	0	0	66	0	0	0	0	14	7	0	12	0	5	29	0	d__Bacteria	p__Bacteroidota	c__Bacteroidia	o__Chitinophagales	f__uncultured	g__uncultured	s__uncultured_Bacteroidetes
OTU0794	17	9	0	0	0	24	8	0	0	0	0	0	0	0	12	13	18	10	8	5	56	11	0	44	13	8	19	0	0	0	8	20	0	13	18	6	12	d__Bacteria	p__Proteobacteria	c__Alphaproteobacteria	o__Rhizobiales	f__Rhizobiaceae	g__Cohaesibacter	s__uncultured_bacterium
OTU0760	0	9	5	0	12	7	31	0	14	27	7	27	0	0	39	5	31	0	0	0	0	0	0	0	0	8	11	11	9	5	2	11	31	4	9	6	30	d__Bacteria	p__Planctomycetota	c__Phycisphaerae	o__MSBL9	f__SM23-30	g__SM23-30	s__uncultured_deep-sea
OTU0740	12	23	31	0	0	26	16	0	35	9	0	0	1	1	12	11	0	0	0	0	0	0	0	2	93	10	4	0	6	0	0	0	16	14	0	12	16	d__Bacteria	p__Bacteroidota	c__Bacteroidia	o__Cytophagales	f__Cyclobacteriaceae	g__uncultured
OTU0776	11	13	0	0	6	0	42	0	7	0	11	0	0	0	0	8	2	0	33	0	0	11	0	0	22	11	17	5	10	11	10	58	13	4	11	22	9	d__Bacteria	p__PAUC34f	c__PAUC34f	o__PAUC34f	f__PAUC34f	g__PAUC34f	s__uncultured_bacterium
OTU0773	0	0	0	0	27	5	0	9	7	0	0	6	0	0	0	13	0	130	0	2	0	15	0	19	0	0	0	0	0	0	75	0	17	0	9	12	2	d__Bacteria	p__Bacteroidota	c__Bacteroidia	o__Bacteroidales	f__Prevotellaceae	g__Prevotella
OTU0778	0	0	17	0	0	0	0	0	0	0	0	0	0	0	0	0	0	0	0	0	0	0	0	0	0	3	12	36	23	76	2	41	16	81	0	6	34	d__Bacteria	p__Planctomycetota	c__Planctomycetes	o__Planctomycetales	f__uncultured	g__uncultured
OTU0721	3	19	0	22	0	0	0	8	20	0	3	10	0	0	0	9	0	0	0	0	0	0	0	0	0	0	0	0	0	0	18	0	16	9	0	12	0	d__Bacteria	p__Proteobacteria	c__Alphaproteobacteria	o__Sphingomonadales	f__Sphingomonadaceae
OTU0812	4	0	0	0	17	0	19	16	3	0	0	0	0	0	0	4	0	0	90	0	0	0	151	0	0	5	0	0	0	0	11	21	0	0	4	0	0	d__Bacteria	p__Chloroflexi	c__Dehalococcoidia	o__SAR202_clade	f__SAR202_clade	g__SAR202_clade
OTU0826	0	0	0	0	0	0	0	0	0	0	0	0	0	0	0	0	0	0	0	0	0	0	0	107	0	0	0	0	56	20	148	6	8	0	0	0	0	d__Bacteria	p__Bacteroidota	c__Bacteroidia	o__Bacteroidales	f__Rikenellaceae	g__Rikenellaceae_RC9_gut_group	s__uncultured_rumen
OTU0859	0	0	0	0	0	0	0	0	0	0	0	0	0	0	0	0	0	0	0	0	0	0	0	68	0	0	0	4	62	36	81	0	62	1	3	29	0	d__Bacteria	p__Bacteroidota	c__Bacteroidia	o__Bacteroidales	f__Prevotellaceae	g__Prevotellaceae_UCG-003	s__uncultured_rumen
OTU0827	0	35	0	0	0	5	6	29	0	22	0	0	0	0	14	11	8	5	22	115	0	0	0	10	0	8	1	6	5	22	0	3	0	9	7	0	0	d__Bacteria	p__Chloroflexi	c__Dehalococcoidia	o__S085	f__S085	g__S085	s__uncultured_bacterium
OTU0834	0	0	0	0	68	9	13	0	0	11	0	0	0	0	15	13	0	0	0	0	0	0	0	0	82	0	3	30	16	5	0	22	0	39	1	0	10	d__Bacteria	p__Proteobacteria	c__Alphaproteobacteria	o__Defluviicoccales	f__uncultured	g__uncultured	s__uncultured_bacterium
OTU0770	15	0	0	52	0	55	25	0	29	0	0	7	0	0	0	9	0	0	0	0	0	148	0	0	0	0	0	0	3	0	0	0	0	0	0	0	0	d__Bacteria	p__Chloroflexi	c__Anaerolineae	o__SBR1031	f__SBR1031	g__SBR1031	s__uncultured_bacterium
OTU0819	0	0	0	0	41	26	41	36	24	48	44	0	0	0	0	0	10	0	0	0	0	0	0	0	0	7	7	0	0	0	0	8	0	39	11	0	0	d__Archaea	p__Nanoarchaeota	c__Nanoarchaeia	o__Woesearchaeales	f__SCGC_AAA011-D5	g__SCGC_AAA011-D5	s__uncultured_archaeon
OTU0861	0	14	0	0	0	0	5	0	0	17	0	0	0	0	14	12	0	0	0	0	169	0	16	0	0	17	0	12	11	0	0	20	0	10	0	0	24	d__Bacteria	p__Chloroflexi	c__Dehalococcoidia	o__SAR202_clade	f__SAR202_clade	g__SAR202_clade	s__uncultured_gamma
OTU0800	6	0	0	0	76	0	26	0	0	10	0	0	0	0	25	7	0	16	0	0	0	0	0	0	49	17	11	4	20	0	12	7	15	6	3	0	30	d__Bacteria	p__Latescibacterota	c__Latescibacteria	o__Latescibacterales	f__Latescibacteraceae	g__Latescibacteraceae
OTU0839	0	0	0	0	0	0	0	0	0	0	0	0	0	0	0	0	0	0	0	0	0	0	0	140	0	0	0	11	36	27	98	0	7	0	0	17	0	d__Bacteria	p__Bacteroidota	c__Bacteroidia	o__Bacteroidales	f__Rikenellaceae	g__Rikenellaceae_RC9_gut_group
OTU0810	0	0	0	0	6	0	10	0	22	0	0	4	0	0	0	0	36	15	1	2	0	0	0	0	12	0	0	13	16	45	3	36	16	19	30	21	29	d__Bacteria	p__Proteobacteria	c__Gammaproteobacteria	o__Acidithiobacillales	f__Acidithiobacillaceae	g__KCM-B-112	s__uncultured_bacterium
OTU0816	25	0	0	0	43	36	15	73	44	24	10	0	0	0	15	27	0	0	0	0	0	0	0	0	0	15	8	0	0	0	4	0	0	0	0	0	0	d__Archaea	p__Nanoarchaeota	c__Nanoarchaeia	o__Woesearchaeales	f__Woesearchaeales	g__Woesearchaeales
OTU0818	17	0	0	0	0	0	42	37	0	0	7	0	0	0	0	0	22	46	0	54	0	0	0	0	0	13	4	18	0	0	0	24	32	0	12	7	0	d__Bacteria	p__Chloroflexi	c__Dehalococcoidia	o__SAR202_clade	f__SAR202_clade	g__SAR202_clade
OTU0856	8	7	11	0	0	0	0	0	20	18	0	0	0	0	30	8	9	1	0	0	0	0	37	0	81	0	9	0	4	0	14	15	43	15	0	0	9	d__Bacteria	p__Bacteroidota	c__Rhodothermia	o__Rhodothermales	f__Rhodothermaceae	g__uncultured
OTU0634	0	0	0	0	0	15	7	6	0	0	16	0	116	4	0	8	20	0	26	0	0	0	0	0	34	0	7	7	10	0	5	18	22	0	12	0	5	d__Bacteria	p__Gemmatimonadota	c__Gemmatimonadetes	o__Gemmatimonadales	f__Gemmatimonadaceae	g__uncultured
OTU0765	0	0	18	0	0	0	0	0	2	0	0	0	1	0	0	22	27	11	0	0	0	0	0	0	0	0	0	52	8	6	11	26	8	26	25	91	2	d__Bacteria	p__Proteobacteria	c__Alphaproteobacteria	o__Rhodospirillales	f__Magnetospiraceae	g__uncultured
OTU0781	8	0	22	0	0	0	13	0	0	0	0	0	9	0	49	6	0	0	0	72	0	0	0	0	71	0	0	9	0	0	7	0	0	57	0	4	8	d__Bacteria	p__NB1-j	c__NB1-j	o__NB1-j	f__NB1-j	g__NB1-j
OTU0823	2	3	0	0	18	25	0	0	28	9	0	0	0	0	78	7	0	0	19	0	0	0	0	0	0	5	3	28	17	0	0	0	0	33	19	14	25	d__Bacteria	p__Proteobacteria	c__Alphaproteobacteria	o__Kiloniellales	f__Kiloniellaceae	g__uncultured
OTU0830	0	0	0	0	37	12	14	36	62	26	10	9	0	0	8	0	0	0	32	0	0	0	0	0	0	0	0	36	0	0	0	0	0	9	44	0	0	d__Bacteria	p__Patescibacteria	c__Parcubacteria
OTU0872	0	0	0	0	11	36	10	0	14	34	5	0	0	0	27	0	0	0	0	0	0	0	37	0	58	0	21	0	5	0	0	1	41	5	8	0	22	d__Bacteria	p__Proteobacteria	c__Gammaproteobacteria	o__KI89A_clade	f__KI89A_clade	g__KI89A_clade
OTU0822	1	0	0	0	0	0	0	22	0	9	0	0	0	0	20	2	116	0	73	0	0	0	0	0	0	0	2	18	0	0	0	9	5	42	0	15	0	d__Bacteria	p__Myxococcota	c__Polyangia
OTU0736	15	0	24	29	0	0	0	0	0	0	0	0	0	0	0	9	28	22	0	0	0	0	0	0	0	0	0	88	0	30	0	0	0	77	0	11	0	d__Bacteria	p__Proteobacteria	c__Alphaproteobacteria
OTU0730	2	28	41	0	0	0	20	10	14	7	2	6	0	0	17	7	0	0	0	0	0	18	0	0	0	12	12	0	9	32	0	20	25	30	6	0	13	d__Bacteria
OTU0775	4	1	0	0	0	0	0	0	28	7	0	0	4	0	4	12	0	0	0	0	0	0	0	8	36	53	11	0	25	22	9	0	7	11	36	40	13	d__Bacteria	p__Planctomycetota	c__Pla3_lineage	o__Pla3_lineage	f__Pla3_lineage	g__Pla3_lineage	s__uncultured_sediment
OTU0832	0	0	0	0	0	0	0	0	0	0	0	13	0	0	0	0	7	0	60	0	0	38	0	91	0	0	0	11	0	0	97	0	14	0	0	0	0	d__Bacteria	p__Acidobacteriota	c__Blastocatellia	o__Pyrinomonadales	f__Pyrinomonadaceae	g__RB41
OTU0696	0	7	0	98	0	31	0	0	6	0	0	35	0	0	27	13	7	14	0	27	0	14	0	18	0	10	8	0	0	0	0	0	0	0	0	0	15	d__Bacteria	p__Patescibacteria	c__Parcubacteria	o__Candidatus_Portnoybacteria	f__Candidatus_Portnoybacteria	g__Candidatus_Portnoybacteria	s__uncultured_deep-sea
OTU0748	3	0	12	0	0	0	0	0	0	0	5	6	0	41	0	12	139	4	0	0	0	29	0	0	0	10	4	28	9	0	0	0	3	12	5	0	7	d__Archaea	p__Nanoarchaeota	c__Nanoarchaeia	o__Woesearchaeales	f__Woesearchaeales	g__Woesearchaeales	s__metagenome
OTU0680	0	14	5	82	0	0	0	31	3	14	0	0	0	2	11	5	9	15	0	0	0	0	19	0	0	7	14	0	8	0	39	5	8	1	5	8	23	d__Bacteria	p__Proteobacteria	c__Gammaproteobacteria	o__Cellvibrionales	f__Halieaceae	g__Marimicrobium
OTU0887	0	0	0	0	0	0	0	0	0	0	0	0	0	0	0	10	2	32	15	0	0	0	0	225	0	0	0	5	5	0	32	0	1	0	0	0	0	d__Bacteria	p__Acidobacteriota	c__Vicinamibacteria	o__Vicinamibacterales	f__Vicinamibacteraceae	g__Vicinamibacteraceae	s__uncultured_Acidobacteria
OTU0715	9	0	5	6	0	0	0	6	0	0	0	6	4	117	0	0	27	5	5	0	0	0	88	0	17	0	0	0	0	14	0	0	0	0	2	0	16	d__Bacteria	p__Proteobacteria	c__Alphaproteobacteria	o__Sphingomonadales	f__Sphingomonadaceae	g__Sphingomonas	s__Sphingomonas_faeni
OTU0898	0	0	0	0	0	0	0	0	0	0	0	0	0	0	0	0	3	41	29	0	0	0	0	43	27	0	0	0	42	12	91	0	18	0	0	21	0	d__Bacteria	p__Acidobacteriota	c__Vicinamibacteria	o__Vicinamibacterales	f__Vicinamibacteraceae	g__Vicinamibacteraceae
OTU0888	0	0	0	0	0	0	0	21	37	25	9	0	0	0	0	0	7	0	0	0	0	0	0	0	0	0	0	13	10	20	0	33	87	6	7	27	23	d__Bacteria	p__Proteobacteria	c__Gammaproteobacteria	o__Oceanospirillales	f__Halomonadaceae
OTU0774	17	0	0	0	0	19	0	0	0	8	0	0	0	0	10	0	14	0	0	0	0	0	0	0	0	0	0	10	12	0	0	5	8	0	7	0	5	d__Bacteria	p__Proteobacteria	c__Alphaproteobacteria	o__Sphingomonadales	f__Sphingomonadaceae	g__Croceicoccus
OTU0846	6	7	0	0	0	42	0	21	51	12	6	0	0	0	0	0	8	23	0	0	0	0	0	0	0	12	0	0	15	0	14	12	5	30	10	13	36	d__Bacteria	p__Chloroflexi	c__Dehalococcoidia	o__SAR202_clade	f__SAR202_clade	g__SAR202_clade	s__hydrothermal_vent
OTU0470	0	0	4	8	0	0	0	0	0	0	0	0	310	0	0	0	0	0	0	0	0	0	0	0	0	0	0	0	0	0	0	0	0	0	0	0	0	d__Bacteria	p__Firmicutes	c__Bacilli	o__Brevibacillales	f__Brevibacillaceae	g__Brevibacillus
OTU0929	0	0	0	0	0	19	0	0	0	0	0	0	0	0	0	0	0	0	0	0	0	0	21	0	0	7	0	0	0	0	0	0	0	0	0	267	0	d__Bacteria	p__Proteobacteria	c__Alphaproteobacteria	o__Rhizobiales	f__Rhizobiaceae	g__Allorhizobium-Neorhizobium-Pararhizobium-Rhizobium
OTU0813	0	9	0	0	0	6	3	7	0	0	0	6	0	0	0	0	5	0	0	0	0	0	0	74	0	0	0	6	0	0	3	21	15	10	6	15	0	d__Bacteria	p__Proteobacteria	c__Alphaproteobacteria	o__Caulobacterales	f__Caulobacteraceae	g__Caulobacter
OTU0815	16	0	0	0	0	9	0	0	0	0	0	0	0	0	3	0	0	0	4	0	0	0	0	40	0	0	0	0	19	27	36	9	8	0	0	18	0	d__Bacteria	p__Proteobacteria	c__Alphaproteobacteria	o__Rhizobiales	f__Devosiaceae	g__Devosia
OTU0825	8	0	0	0	0	19	5	33	23	0	0	0	0	0	0	57	11	38	0	0	0	0	0	0	0	13	12	0	16	0	6	21	13	0	28	7	9	d__Bacteria	p__Proteobacteria	c__Alphaproteobacteria	o__Rhodospirillales	f__Magnetospiraceae	g__uncultured
OTU0723	0	0	0	31	0	0	3	0	0	0	0	0	0	0	0	0	0	2	0	0	0	0	0	0	0	0	0	0	9	0	0	0	0	0	0	0	0	d__Bacteria	p__Actinobacteriota	c__Acidimicrobiia	o__Microtrichales	f__uncultured	g__uncultured	s__uncultured_Acidimicrobiales
OTU0791	9	0	0	0	0	0	14	0	31	7	14	25	0	0	15	6	8	20	0	0	0	0	37	0	0	9	20	0	26	0	21	18	0	29	0	8	0	d__Bacteria	p__Bacteroidota	c__Bacteroidia	o__Chitinophagales	f__uncultured	g__uncultured	s__uncultured_Bacteroidetes
OTU0854	0	0	0	0	0	0	0	10	0	0	5	0	0	0	0	20	9	0	20	0	18	0	0	14	76	0	0	0	0	0	0	0	7	0	0	0	8	d__Bacteria	p__Bacteroidota	c__Bacteroidia	o__Flavobacteriales	f__Flavobacteriaceae	g__NS4_marine_group
OTU0882	12	0	0	0	29	11	48	0	13	0	3	9	0	0	0	10	0	40	0	70	0	0	12	0	0	13	17	0	0	10	6	0	0	0	3	11	0	d__Bacteria	p__Proteobacteria	c__Alphaproteobacteria	o__AT-s3-44	f__AT-s3-44	g__AT-s3-44	s__uncultured_Rhodospirillales
OTU0792	4	16	0	0	23	26	21	0	0	0	0	0	0	0	4	0	23	57	0	0	0	0	59	0	0	24	8	0	13	0	0	29	8	0	0	0	0	d__Bacteria	p__Chloroflexi	c__Dehalococcoidia	o__SAR202_clade	f__SAR202_clade	g__SAR202_clade	s__uncultured_bacterium
OTU0817	0	0	0	0	0	10	14	0	12	0	10	0	0	0	0	0	0	2	0	0	0	0	0	0	0	0	0	3	21	0	16	21	28	11	14	0	33	d__Bacteria	p__Proteobacteria	c__Gammaproteobacteria	o__Oceanospirillales	f__Halomonadaceae	g__Halomonas	s__Chromohalobacter_sp.
OTU0892	0	0	0	0	0	0	0	0	50	25	107	57	0	0	0	0	10	26	0	0	0	0	0	0	12	0	0	0	5	0	0	0	15	0	0	0	6	d__Bacteria	p__Proteobacteria	c__Gammaproteobacteria	o__Cellvibrionales	f__Spongiibacteraceae	g__uncultured	s__uncultured_bacterium
OTU0995	0	0	0	0	0	0	0	0	0	0	0	0	0	0	0	0	0	0	0	0	0	0	0	156	0	0	0	0	80	0	64	0	14	0	0	0	0	d__Bacteria	p__Bacteroidota	c__Bacteroidia	o__Bacteroidales	f__Bacteroidales_BS11_gut_group	g__Bacteroidales_BS11_gut_group	s__uncultured_rumen
OTU0798	0	0	0	0	0	0	0	20	12	10	26	26	0	0	17	66	45	24	5	0	0	26	9	0	0	12	15	0	0	0	0	0	0	0	0	0	0	d__Bacteria	p__Patescibacteria	c__Parcubacteria
OTU0879	0	0	0	0	0	7	0	25	28	77	31	13	0	18	0	0	5	0	12	52	0	0	15	0	11	0	1	7	0	0	0	0	0	6	5	0	0	d__Bacteria	p__Patescibacteria	c__Microgenomatia	o__Candidatus_Woykebacteria	f__Candidatus_Woykebacteria	g__Candidatus_Woykebacteria	s__uncultured_bacterium
OTU0838	12	0	10	0	10	22	0	16	0	14	5	0	0	3	52	8	7	0	0	11	0	7	0	2	0	14	14	18	0	10	12	5	0	16	19	25	0	d__Bacteria	p__Hydrogenedentes	c__Hydrogenedentia	o__Hydrogenedentiales	f__Hydrogenedensaceae	g__Hydrogenedensaceae	s__uncultured_bacterium
OTU0896	7	36	0	0	0	0	4	0	0	7	11	0	0	0	17	0	10	0	0	0	0	14	40	53	42	17	0	0	0	0	11	6	30	4	0	0	3	d__Bacteria	p__Planctomycetota	c__Phycisphaerae	o__S-70	f__S-70	g__S-70	s__uncultured_bacterium
OTU0966	0	0	0	0	0	0	0	0	0	0	0	0	0	0	0	0	0	0	0	0	0	0	0	139	47	0	0	16	23	21	36	0	11	0	0	19	0	d__Bacteria	p__Actinobacteriota	c__Acidimicrobiia	o__Actinomarinales	f__uncultured	g__uncultured	s__uncultured_bacterium
OTU0847	3	11	0	0	0	0	12	0	0	6	0	0	0	0	13	0	0	26	0	2	0	0	0	0	0	12	22	0	0	24	16	45	3	16	38	53	9	d__Bacteria	p__Verrucomicrobiota	c__Omnitrophia	o__Omnitrophales	f__Omnitrophales	g__Omnitrophales	s__uncultured_bacterium
OTU0851	0	0	0	0	28	0	4	11	21	0	0	0	0	0	0	73	15	8	19	0	0	63	0	0	0	1	14	16	0	0	2	0	0	0	5	31	0	d__Archaea	p__Nanoarchaeota	c__Nanoarchaeia	o__Woesearchaeales	f__Woesearchaeales	g__Woesearchaeales	s__marine_metagenome
OTU0901	0	5	0	0	0	0	0	0	0	0	0	0	0	0	0	0	0	0	0	0	0	0	1	52	0	0	0	7	21	42	132	0	43	0	0	8	0	d__Bacteria	p__Firmicutes	c__Clostridia	o__Oscillospirales	f__Oscillospiraceae	g__Papillibacter	s__uncultured_rumen
OTU0683	0	0	1	102	0	16	0	0	0	12	14	17	1	2	7	0	10	46	11	0	0	13	0	0	0	7	1	3	8	10	0	0	0	9	0	11	7	d__Bacteria	p__Chloroflexi	c__Dehalococcoidia	o__SAR202_clade	f__SAR202_clade	g__SAR202_clade	s__uncultured_bacterium
OTU0695	0	0	13	16	21	25	20	0	45	0	0	0	60	0	19	0	0	25	0	0	40	0	0	0	0	0	0	0	14	0	0	11	0	0	0	0	0	d__Bacteria	p__Chloroflexi	c__Dehalococcoidia	o__SAR202_clade	f__SAR202_clade	g__SAR202_clade
OTU0766	27	37	16	0	0	14	0	0	76	25	0	0	0	2	0	12	0	0	0	0	0	0	25	0	40	16	8	0	0	0	0	8	0	2	0	0	0	d__Bacteria	p__Proteobacteria	c__Gammaproteobacteria	o__JTB23	f__JTB23	g__JTB23	s__uncultured_bacterium
OTU0858	0	0	0	0	0	30	21	18	3	13	7	22	0	0	0	74	16	6	9	0	0	45	35	5	0	4	0	0	0	0	0	0	0	0	0	0	0	d__Archaea	p__Nanoarchaeota	c__Nanoarchaeia	o__Woesearchaeales	f__SCGC_AAA011-D5	g__SCGC_AAA011-D5	s__uncultured_euryarchaeote
OTU0874	2	5	0	0	20	8	17	0	0	34	31	3	11	0	10	6	64	0	0	0	0	19	0	0	0	2	0	19	0	5	5	29	0	9	0	6	2	d__Bacteria	p__Patescibacteria	c__ABY1	o__Candidatus_Buchananbacteria	f__Candidatus_Buchananbacteria	g__Candidatus_Buchananbacteria	s__uncultured_bacterium
OTU0893	0	0	0	0	0	70	11	41	0	0	33	8	0	0	0	28	30	0	0	0	0	19	16	0	0	37	8	0	0	6	0	0	0	0	0	0	0	d__Archaea	p__Nanoarchaeota	c__Nanoarchaeia	o__Woesearchaeales	f__SCGC_AAA011-D5	g__SCGC_AAA011-D5	s__uncultured_euryarchaeote
OTU0820	8	21	0	0	0	0	18	13	0	6	0	10	0	0	16	16	9	19	46	0	0	0	12	0	0	25	5	5	4	0	0	14	20	17	0	5	17	d__Bacteria	p__Verrucomicrobiota	c__Omnitrophia	o__Omnitrophales	f__Omnitrophaceae	g__Candidatus_Omnitrophus
OTU0894	9	11	0	0	0	0	0	16	0	0	0	0	0	0	9	11	0	26	0	0	0	0	19	0	90	6	18	0	10	0	0	9	5	13	25	0	28	d__Bacteria	p__NB1-j	c__NB1-j	o__NB1-j	f__NB1-j	g__NB1-j	s__uncultured_deep-sea
OTU0911	0	0	0	0	0	15	31	21	0	0	2	0	0	0	28	22	20	19	0	0	0	0	0	0	0	6	0	30	5	16	17	16	32	12	0	6	7	d__Bacteria	p__Chloroflexi	c__Dehalococcoidia	o__SAR202_clade	f__SAR202_clade	g__SAR202_clade	s__uncultured_deep-sea
OTU0921	0	0	0	0	0	0	0	0	0	0	0	0	0	0	0	0	0	0	0	0	0	0	0	95	0	0	0	10	39	85	31	0	15	0	0	24	6	d__Bacteria	p__Gemmatimonadota	c__S0134_terrestrial_group	o__S0134_terrestrial_group	f__S0134_terrestrial_group	g__S0134_terrestrial_group	s__uncultured_Gemmatimonadetes
OTU0940	0	0	0	0	0	0	0	0	0	0	0	0	0	0	0	15	0	0	0	0	3	0	0	105	0	0	0	0	15	22	106	0	30	0	0	0	8	d__Bacteria	p__Verrucomicrobiota	c__Verrucomicrobiae	o__Chthoniobacterales	f__Chthoniobacteraceae	g__Candidatus_Udaeobacter	s__uncultured_Prosthecobacter
OTU0895	19	11	0	0	0	0	26	0	0	16	47	14	0	0	2	0	23	0	13	0	0	0	0	0	0	19	24	0	9	0	0	0	22	27	0	11	20	d__Bacteria	p__Verrucomicrobiota	c__Omnitrophia	o__Omnitrophales	f__Omnitrophaceae	g__Candidatus_Omnitrophus	s__uncultured_bacterium
OTU0937	9	22	0	0	0	0	2	22	3	4	0	0	0	0	0	2	0	5	0	0	0	9	25	15	128	3	6	0	5	0	0	3	0	0	14	15	10	d__Bacteria	p__Verrucomicrobiota	c__Chlamydiae	o__LD1-PA32	f__LD1-PA32	g__LD1-PA32	s__uncultured_bacterium
OTU0891	18	35	0	0	15	0	0	33	0	0	0	18	0	0	7	0	0	21	47	0	0	0	0	0	0	9	23	0	9	19	0	13	0	4	19	11	0	d__Bacteria	p__Proteobacteria	c__Alphaproteobacteria	o__Defluviicoccales	f__uncultured	g__uncultured
OTU0930	0	0	0	0	0	0	0	0	0	0	0	0	0	0	0	0	0	0	0	0	0	0	0	6	0	0	0	2	22	36	137	0	94	0	0	4	0	d__Bacteria	p__Bacteroidota	c__Bacteroidia	o__Bacteroidales	f__Prevotellaceae	g__Prevotella
OTU0934	0	7	0	0	0	0	0	17	14	40	0	0	0	0	19	5	11	0	0	0	0	0	0	0	0	5	3	8	0	11	25	10	88	0	0	27	8	d__Bacteria	p__Chloroflexi	c__Dehalococcoidia	o__SAR202_clade	f__SAR202_clade	g__SAR202_clade	s__uncultured_bacterium
OTU0848	0	0	2	0	0	0	0	0	0	0	0	0	0	44	0	4	0	0	87	0	0	0	0	50	30	9	10	0	5	24	26	0	8	0	0	0	0	d__Bacteria	p__Actinobacteriota	c__Thermoleophilia	o__Solirubrobacterales	f__Solirubrobacteraceae	g__Solirubrobacter
OTU0735	0	0	0	1	0	44	0	0	0	13	15	0	43	21	0	78	2	4	0	51	0	0	21	0	0	0	0	0	0	0	0	0	2	0	0	0	0	d__Bacteria	p__Nitrospirota	c__Leptospirillia	o__Leptospirillales	f__Leptospirillaceae	g__Leptospirillum	s__hydrothermal_vent
OTU0799	0	0	0	0	0	0	0	0	2	0	10	6	0	0	0	6	67	134	0	0	0	0	0	0	0	11	12	4	0	0	0	0	24	0	0	21	0	d__Bacteria	p__Zixibacteria	c__Zixibacteria	o__Zixibacteria	f__Zixibacteria	g__Zixibacteria	s__uncultured_bacterium
OTU0849	19	17	0	0	0	0	27	0	15	19	0	0	0	47	54	28	0	31	0	0	0	0	6	0	0	0	0	4	0	0	0	0	9	4	0	4	13	d__Bacteria	p__Planctomycetota	c__Phycisphaerae	o__Phycisphaerales	f__Phycisphaeraceae	g__Urania-1B-19_marine_sediment_group	s__uncultured_bacterium
OTU0905	0	0	0	0	0	0	0	0	2	0	0	5	0	0	16	35	8	36	73	47	0	38	35	0	0	2	0	0	0	0	0	0	0	0	0	0	0	d__Archaea	p__Nanoarchaeota	c__Nanoarchaeia	o__Woesearchaeales	f__SCGC_AAA011-D5	g__SCGC_AAA011-D5	s__uncultured_euryarchaeote
OTU0750	7	0	58	0	9	17	56	6	3	0	5	0	2	0	13	5	14	0	0	0	0	0	36	0	0	1	11	9	8	0	13	17	0	0	6	0	0	d__Bacteria	p__Acidobacteriota	c__Subgroup_22	o__Subgroup_22	f__Subgroup_22	g__Subgroup_22	s__uncultured_Acidobacteria
OTU0833	0	0	0	29	81	0	0	6	0	0	12	0	0	19	0	3	0	0	49	0	0	0	24	22	0	16	0	0	0	7	7	13	0	5	3	0	0	d__Bacteria	p__Actinobacteriota	c__Actinobacteria	o__Frankiales	f__Geodermatophilaceae	g__Blastococcus
OTU0890	10	59	0	0	31	13	6	6	19	27	19	41	0	0	0	0	0	0	0	0	0	0	10	0	0	11	3	0	0	0	0	0	28	0	0	11	0	d__Bacteria	p__Patescibacteria	c__Parcubacteria
OTU0932	41	12	0	0	0	6	0	24	19	0	0	0	0	0	14	4	0	11	0	0	0	0	0	54	0	0	5	14	6	17	6	10	0	17	4	19	11	d__Bacteria	p__Chloroflexi	c__Dehalococcoidia	o__SAR202_clade	f__SAR202_clade	g__SAR202_clade	s__uncultured_Thermomicrobium
OTU0971	0	0	0	0	0	0	0	0	0	0	0	0	0	0	0	0	0	0	0	0	0	0	0	77	0	0	0	0	42	31	75	0	37	0	11	20	0	d__Bacteria	p__Bacteroidota	c__Bacteroidia	o__Bacteroidales	f__Rikenellaceae	g__Rikenellaceae_RC9_gut_group	s__uncultured_rumen
OTU0881	2	0	0	0	29	0	0	0	0	12	52	14	23	0	0	7	0	0	0	6	0	0	16	0	11	0	9	9	9	5	7	21	19	21	6	0	15	d__Bacteria	p__Planctomycetota	c__Planctomycetes	o__Planctomycetales
OTU0903	0	0	0	0	14	0	36	22	23	23	30	45	0	0	0	0	0	39	0	23	0	0	20	0	0	8	0	0	0	0	0	0	0	10	0	0	0	d__Bacteria	p__Verrucomicrobiota	c__Omnitrophia	o__Omnitrophales	f__Omnitrophaceae	g__Candidatus_Omnitrophus
OTU0910	23	14	0	0	0	0	3	0	12	5	8	0	0	0	12	15	0	23	0	0	0	0	12	0	7	10	0	0	21	46	0	60	12	8	0	0	0	d__Bacteria	p__Actinobacteriota	c__Thermoleophilia	o__Solirubrobacterales	f__67-14	g__67-14	s__uncultured_actinobacterium
OTU0925	9	26	0	0	28	0	4	41	10	5	0	0	0	0	0	0	5	1	0	0	11	0	19	24	0	0	0	1	0	5	0	0	80	10	0	0	13	d__Bacteria	p__Myxococcota	c__Polyangia	o__Blfdi19	f__Blfdi19	g__Blfdi19	s__uncultured_delta
OTU0697	0	0	0	134	0	12	0	0	7	8	0	15	2	0	30	0	0	22	0	0	0	0	8	0	0	12	9	0	0	0	10	0	0	4	7	0	12	d__Bacteria	p__NB1-j	c__NB1-j	o__NB1-j	f__NB1-j	g__NB1-j
OTU0867	0	0	0	0	0	8	0	25	2	0	20	0	0	0	0	23	0	39	0	0	0	0	14	0	0	2	1	0	0	0	14	6	34	5	0	3	0	d__Bacteria	p__Marinimicrobia_(SAR406_clade)	c__Marinimicrobia_(SAR406_clade)	o__Marinimicrobia_(SAR406_clade)	f__Marinimicrobia_(SAR406_clade)	g__Marinimicrobia_(SAR406_clade)	s__marine_metagenome
OTU0868	5	0	0	0	0	0	0	0	0	19	180	26	0	0	0	6	6	27	0	0	0	0	0	0	0	14	0	0	0	0	0	7	2	0	0	0	0	d__Archaea	p__Nanoarchaeota	c__Nanoarchaeia	o__Woesearchaeales	f__CG1-02-57-44	g__CG1-02-57-44	s__uncultured_archaeon
OTU0974	0	0	0	0	0	0	0	0	0	0	0	0	0	0	0	0	0	0	0	0	0	0	0	73	0	0	0	4	72	16	96	0	17	0	0	14	0	d__Bacteria	p__Bacteroidota	c__Bacteroidia	o__Bacteroidales	f__Prevotellaceae	g__Prevotella
OTU0804	6	7	0	0	7	0	0	0	0	0	0	0	0	0	0	0	0	0	0	0	0	0	0	0	0	0	0	0	0	16	0	0	11	0	0	0	0	d__Bacteria	p__Proteobacteria	c__Alphaproteobacteria	o__Rhizobiales	f__Methyloligellaceae	g__Methyloceanibacter
OTU0829	0	0	0	0	0	0	0	0	0	0	9	0	0	0	0	0	0	0	0	48	0	0	17	0	0	0	0	0	0	0	0	0	0	0	0	0	0	d__Bacteria	p__Proteobacteria	c__Gammaproteobacteria	o__KI89A_clade	f__KI89A_clade	g__KI89A_clade	s__uncultured_bacterium
OTU0909	26	44	0	0	0	0	0	0	43	14	39	0	0	0	0	0	0	0	0	0	0	0	0	0	68	0	13	0	9	0	2	13	0	0	13	0	7	d__Bacteria	p__Planctomycetota	c__Phycisphaerae	o__CCM11a	f__CCM11a	g__CCM11a	s__uncultured_deep-sea
OTU0713	0	0	81	0	0	0	0	4	10	0	0	0	0	2	0	72	58	23	0	0	0	0	0	0	0	0	2	0	3	11	0	0	0	0	21	3	0	d__Bacteria	p__Patescibacteria	c__Parcubacteria	o__Candidatus_Jorgensenbacteria	f__Candidatus_Jorgensenbacteria	g__Candidatus_Jorgensenbacteria	s__Candidatus_Azambacteria
OTU0935	0	13	0	0	0	13	8	51	56	51	12	36	0	29	0	0	0	0	5	0	0	0	0	7	0	0	0	0	0	0	0	2	7	0	0	0	0	d__Bacteria	p__Patescibacteria	c__Parcubacteria
OTU0949	15	0	0	0	0	22	0	18	0	15	0	4	0	0	11	0	0	0	0	0	0	0	0	39	0	21	11	24	12	7	11	12	3	13	18	21	13	d__Bacteria	p__Chloroflexi	c__TK10	o__TK10	f__TK10	g__TK10	s__uncultured_Chloroflexi
OTU1003	0	0	0	0	0	0	0	0	0	0	0	0	0	0	0	0	0	0	0	0	0	0	0	54	0	0	0	12	50	28	104	0	42	0	0	0	0	d__Bacteria	p__Bacteroidota	c__Bacteroidia	o__Bacteroidales	f__Prevotellaceae	g__Prevotella	s__uncultured_rumen
OTU0920	0	0	0	0	0	0	3	0	7	0	0	0	0	0	0	5	0	0	0	0	0	0	0	0	0	10	53	0	22	29	0	12	6	3	48	59	32	d__Bacteria	p__Patescibacteria	c__Parcubacteria	o__Parcubacteria	f__Parcubacteria	g__Parcubacteria	s__uncultured_bacterium
OTU0961	0	0	0	0	0	0	0	0	0	0	0	0	0	0	0	0	0	12	0	0	0	0	0	79	0	0	0	14	35	67	72	0	0	0	0	6	2	d__Bacteria	p__Firmicutes	c__Clostridia	o__Oscillospirales	f__Oscillospiraceae	g__NK4A214_group	s__uncultured_rumen
OTU0667	0	0	2	153	0	0	0	0	0	0	0	0	3	2	0	0	0	0	0	0	0	0	0	76	0	0	0	6	22	0	24	0	0	0	0	0	0	d__Bacteria	p__Proteobacteria	c__Gammaproteobacteria	o__Burkholderiales	f__Nitrosomonadaceae	g__MND1
OTU0865	27	15	7	0	40	0	12	0	0	0	0	0	0	0	17	17	2	0	0	0	0	0	28	0	0	25	12	0	33	0	18	13	0	5	3	0	14	d__Bacteria	p__Proteobacteria	c__Alphaproteobacteria	o__Defluviicoccales	f__uncultured	g__uncultured
OTU0958	0	0	0	0	0	0	0	0	0	0	0	5	0	0	0	12	0	0	0	0	0	0	0	187	0	12	9	7	19	0	29	0	0	0	0	8	0	d__Bacteria	p__Proteobacteria	c__Gammaproteobacteria	o__Burkholderiales	f__TRA3-20	g__TRA3-20
OTU0871	0	0	0	0	0	0	0	0	0	0	0	24	0	27	0	12	25	14	0	0	0	31	61	21	0	0	0	0	6	0	4	3	0	31	17	4	7	d__Bacteria	p__Patescibacteria	c__Gracilibacteria	o__Candidatus_Peribacteria	f__Candidatus_Peribacteria	g__Candidatus_Peribacteria	s__uncultured_Microgenomates
OTU0912	0	0	0	0	0	0	0	0	0	0	0	0	0	0	24	2	57	16	62	26	0	20	44	0	30	0	0	0	0	6	0	0	0	0	0	0	0	d__Bacteria	p__Patescibacteria	c__Parcubacteria	o__Candidatus_Yanofskybacteria	f__Candidatus_Yanofskybacteria	g__Candidatus_Yanofskybacteria	s__uncultured_deep-sea
OTU1010	0	0	0	0	0	0	0	0	0	0	0	0	0	0	0	0	0	0	0	0	0	0	0	74	0	0	0	0	56	59	76	0	0	0	0	22	0	d__Bacteria	p__Bacteroidota	c__Bacteroidia	o__Bacteroidales	f__F082	g__F082	s__uncultured_rumen
OTU0589	0	0	0	0	0	0	0	0	2	3	52	13	216	0	0	0	0	0	0	0	0	0	0	0	0	0	0	0	0	0	0	0	0	0	0	0	0	d__Bacteria	p__Patescibacteria	c__Parcubacteria
OTU0769	0	28	1	3	0	0	0	0	0	0	0	0	17	38	4	47	5	0	4	0	0	55	45	0	5	6	0	0	0	0	0	11	16	0	0	0	0	d__Bacteria	p__Firmicutes	c__Clostridia	o__Lachnospirales	f__Lachnospiraceae	g__Lachnoclostridium
OTU0596	0	0	138	53	0	27	0	0	0	1	0	0	5	1	4	8	0	0	0	0	0	0	0	0	22	0	0	0	0	0	0	6	7	0	0	0	12	d__Bacteria	p__Verrucomicrobiota	c__Verrucomicrobiae	o__Opitutales	f__Puniceicoccaceae	g__Pelagicoccus	s__uncultured_sediment
OTU0801	0	0	50	0	0	0	0	0	0	0	0	0	1	3	0	0	0	27	0	114	0	0	0	0	0	6	0	4	0	0	0	0	0	0	0	0	0	d__Bacteria	p__Proteobacteria	c__Gammaproteobacteria	o__Alteromonadales	f__Colwelliaceae	g__Colwellia
OTU0950	0	4	0	0	0	37	0	14	0	13	0	0	0	0	7	0	3	74	0	0	0	0	0	26	0	8	18	10	0	0	7	8	9	21	0	6	19	d__Bacteria	p__Bacteroidota	c__Bacteroidia	o__Cytophagales	f__Cyclobacteriaceae	g__Reichenbachiella	s__uncultured_bacterium
OTU0784	27	127	0	42	0	0	0	0	0	0	3	0	1	0	11	0	5	0	0	0	0	0	0	26	0	5	6	18	0	0	0	4	0	0	0	0	8	d__Bacteria	p__Proteobacteria	c__Alphaproteobacteria	o__Rhodospirillales	f__Magnetospiraceae	g__uncultured	s__uncultured_bacterium
OTU0959	0	0	0	0	0	47	31	19	25	0	13	0	0	0	0	18	22	36	26	0	0	0	0	0	0	5	0	0	8	0	3	11	0	0	0	0	19	d__Bacteria	p__Proteobacteria	c__Gammaproteobacteria	o__Ga0077536	f__Ga0077536	g__Ga0077536	s__uncultured_bacterium
OTU1009	0	0	0	0	0	0	0	0	0	0	0	0	0	0	0	0	0	0	0	0	0	0	0	55	0	0	0	4	62	18	88	0	56	0	0	0	0	d__Bacteria	p__Bacteroidota	c__Bacteroidia	o__Bacteroidales	f__Prevotellaceae	g__Prevotella	s__uncultured_rumen
OTU1053	7	22	0	0	0	36	0	0	4	0	0	0	0	0	7	0	0	6	0	0	97	0	0	35	0	6	6	0	21	8	0	0	0	21	0	0	6	d__Bacteria	p__Actinobacteriota	c__Acidimicrobiia	o__Actinomarinales	f__uncultured	g__uncultured
OTU0762	10	28	43	0	9	16	0	0	0	0	0	0	0	0	23	0	7	11	0	0	0	0	20	0	0	38	19	7	8	0	7	11	0	0	14	0	3	d__Bacteria	p__NB1-j	c__NB1-j	o__NB1-j	f__NB1-j	g__NB1-j
OTU0835	8	0	2	1	34	15	4	0	6	5	12	0	43	2	4	7	0	2	0	0	0	0	0	0	54	17	10	0	0	15	2	0	17	1	13	7	0	d__Bacteria	p__Chloroflexi	c__Dehalococcoidia	o__SAR202_clade	f__SAR202_clade	g__SAR202_clade	s__uncultured_deep-sea
OTU0952	0	0	0	0	9	57	23	0	20	7	0	45	4	0	21	8	0	0	0	0	0	20	0	0	0	8	0	0	4	0	0	7	0	0	0	28	20	d__Bacteria	p__Planctomycetota	c__Phycisphaerae	o__CCM11a	f__CCM11a	g__CCM11a	s__uncultured_bacterium
OTU0758	29	25	0	1	0	0	0	0	0	5	11	32	0	143	0	0	11	0	0	0	0	10	0	0	0	0	0	0	0	13	0	0	0	0	0	0	0	d__Bacteria	p__Chloroflexi	c__Dehalococcoidia	o__SAR202_clade	f__SAR202_clade	g__SAR202_clade	s__uncultured_Thermomicrobium
OTU0960	0	0	0	0	0	0	23	0	0	5	17	1	0	0	10	0	0	0	0	0	0	0	0	0	0	0	0	11	22	13	17	30	58	32	5	27	9	d__Bacteria	p__Bacteroidota	c__Ignavibacteria	o__Ignavibacteriales	f__Melioribacteraceae	g__Melioribacter	s__uncultured_bacterium
OTU0665	0	0	0	0	14	0	0	0	3	30	6	57	130	1	0	0	0	0	0	0	0	0	0	0	0	9	10	0	0	0	2	0	0	8	0	9	0	d__Bacteria	p__Planctomycetota	c__Phycisphaerae	o__CCM11a	f__CCM11a	g__CCM11a
OTU0726	9	0	49	50	0	0	0	0	0	8	0	0	4	0	69	0	0	0	0	0	0	0	0	0	0	0	0	21	0	0	12	9	8	0	28	0	12	d__Bacteria	p__Myxococcota	c__Polyangia	o__Polyangiales	f__Sandaracinaceae	g__uncultured	s__uncultured_delta
OTU0962	0	0	0	0	0	0	0	0	0	24	68	20	0	0	0	0	4	0	0	0	0	26	0	0	0	6	5	0	5	20	0	0	32	13	10	0	46	d__Bacteria	p__Planctomycetota
OTU0744	0	0	3	4	0	0	0	0	14	7	28	79	2	141	0	0	0	0	0	0	0	0	0	0	0	0	0	0	0	0	0	0	0	0	0	0	0	d__Bacteria	p__Myxococcota	c__bacteriap25	o__bacteriap25	f__bacteriap25	g__bacteriap25	s__uncultured_bacterium
OTU0897	0	0	0	0	0	0	0	15	0	0	0	0	0	0	0	0	0	0	0	0	0	0	0	0	0	0	0	0	3	0	0	0	0	0	0	4	0	d__Bacteria	p__Proteobacteria	c__Alphaproteobacteria	o__Parvibaculales	f__Parvibaculaceae	g__uncultured	s__uncultured_Alphaproteobacteria
OTU0984	5	0	0	0	28	0	11	0	0	0	0	0	0	0	5	9	10	0	0	0	40	0	39	0	76	0	0	0	21	0	1	0	0	0	19	13	0	d__Bacteria	p__Bacteroidota	c__Bacteroidia	o__Cytophagales	f__Cyclobacteriaceae	g__uncultured
OTU0954	0	0	0	0	0	0	0	0	0	0	0	0	0	0	0	0	0	0	0	0	0	0	0	47	0	0	0	10	47	42	104	0	0	0	0	19	8	d__Bacteria	p__Proteobacteria	c__Alphaproteobacteria	o__Sphingomonadales	f__Sphingomonadaceae
OTU1038	0	0	0	0	0	0	0	0	0	0	0	0	0	0	0	0	0	0	0	0	0	0	0	74	0	0	0	0	44	49	49	0	48	0	7	6	0	d__Bacteria	p__Bacteroidota	c__Bacteroidia	o__Bacteroidales	f__Prevotellaceae	g__Prevotella	s__uncultured_rumen
OTU0797	0	0	50	0	32	31	17	5	0	0	0	0	0	0	0	36	3	38	43	0	0	0	0	0	0	4	0	0	0	0	0	0	0	0	0	0	17	d__Archaea	p__Nanoarchaeota	c__Nanoarchaeia	o__Woesearchaeales	f__Woesearchaeales	g__Woesearchaeales
OTU0943	0	0	0	0	0	0	0	0	0	0	0	0	0	0	5	0	25	30	31	126	0	32	0	2	22	0	0	0	0	0	0	0	0	0	2	0	0	d__Bacteria	p__Patescibacteria	c__WWE3	o__WWE3	f__WWE3	g__WWE3	s__bacterium_enrichment
OTU1102	0	0	0	0	100	0	0	0	0	0	0	13	0	0	0	0	0	0	0	0	0	0	162	0	0	0	0	0	0	0	0	0	0	0	0	0	0	d__Bacteria	p__Chloroflexi	c__Ktedonobacteria	o__Ktedonobacterales	f__Ktedonobacteraceae	g__uncultured	s__uncultured_soil
OTU0809	0	0	46	0	9	0	4	19	0	5	0	0	0	0	14	0	0	74	0	0	0	0	0	0	0	0	0	18	0	19	9	5	26	8	5	0	12	d__Bacteria	p__Acidobacteriota	c__Subgroup_22	o__Subgroup_22	f__Subgroup_22	g__Subgroup_22
OTU0863	19	25	0	0	0	0	28	0	3	3	7	18	0	0	0	15	51	12	0	0	0	0	0	0	0	15	8	0	7	24	4	0	0	0	3	8	23	d__Bacteria	p__Planctomycetota	c__Phycisphaerae	o__CCM11a	f__CCM11a	g__CCM11a	s__uncultured_bacterium
OTU0927	4	0	0	0	9	5	12	45	25	25	35	85	0	2	0	0	0	0	0	0	0	0	0	0	0	1	17	0	0	0	0	0	8	0	0	0	0	d__Bacteria	p__Patescibacteria	c__Parcubacteria	o__Candidatus_Terrybacteria	f__Candidatus_Terrybacteria	g__Candidatus_Terrybacteria	s__uncultured_bacterium
OTU0981	0	0	0	0	0	4	0	0	0	0	0	135	0	0	0	0	20	0	19	0	0	0	0	0	0	0	0	0	12	62	0	10	0	11	0	0	0	d__Bacteria	p__Patescibacteria	c__Parcubacteria	o__Candidatus_Portnoybacteria	f__Candidatus_Portnoybacteria	g__Candidatus_Portnoybacteria	s__uncultured_deep-sea
OTU0889	5	0	0	0	0	7	27	0	0	0	0	6	0	0	13	42	16	57	10	42	0	0	0	23	18	0	0	0	0	0	6	0	0	0	0	0	0	d__Bacteria	p__Chloroflexi	c__Dehalococcoidia	o__SAR202_clade	f__SAR202_clade	g__SAR202_clade	s__uncultured_bacterium
OTU0916	0	0	0	0	36	0	0	0	0	0	0	0	0	0	0	0	0	0	0	0	0	0	0	0	0	0	0	0	9	0	0	8	0	0	4	5	0	d__Bacteria	p__Proteobacteria	c__Alphaproteobacteria	o__Thalassobaculales	f__Oceanibaculaceae	g__Oceanibaculum
OTU1020	0	0	0	0	0	0	0	0	0	0	1	0	0	0	0	0	0	0	0	0	0	0	0	45	0	0	0	8	65	8	112	0	20	0	3	10	0	d__Bacteria	p__Bacteroidota	c__Bacteroidia	o__Bacteroidales	f__Prevotellaceae	g__Prevotellaceae_UCG-003
OTU1027	0	0	0	0	7	2	0	3	0	0	0	0	0	0	0	23	8	3	24	3	6	3	14	26	146	0	4	0	0	0	0	0	0	0	0	0	0	d__Archaea	p__Iainarchaeota	c__Iainarchaeia	o__Iainarchaeales	f__Iainarchaeales	g__Candidatus_Iainarchaeum	s__archaeon_GW2011_AR10
OTU1092	0	0	0	0	0	0	0	0	0	0	0	10	0	0	0	0	0	0	46	0	0	0	0	107	0	0	0	7	26	22	10	9	19	0	0	14	0	d__Bacteria	p__Actinobacteriota	c__Actinobacteria	o__Micromonosporales	f__Micromonosporaceae
OTU0786	0	0	1	0	0	0	0	0	0	0	0	0	0	76	0	0	0	0	0	0	0	0	0	0	0	4	0	8	0	0	4	0	0	5	0	0	0	d__Bacteria	p__Bacteroidota	c__Bacteroidia	o__Flavobacteriales	f__Flavobacteriaceae	g__Ulvibacter	s__uncultured_Bacteroidetes
OTU0965	0	19	0	0	0	0	0	0	0	0	0	0	0	0	23	5	4	0	77	0	0	0	33	0	0	0	26	0	0	19	25	0	0	11	8	13	8	d__Archaea	p__Nanoarchaeota	c__Nanoarchaeia	o__Woesearchaeales	f__Woesearchaeales	g__Woesearchaeales
OTU0999	0	0	0	0	0	0	0	0	0	0	0	0	0	0	0	0	0	0	0	0	0	0	0	80	0	0	0	8	44	9	100	12	12	0	4	2	0	d__Bacteria	p__Proteobacteria	c__Gammaproteobacteria	o__CCD24	f__CCD24	g__CCD24
OTU0875	0	0	0	0	0	0	5	0	0	11	0	0	0	5	0	0	0	0	0	0	0	0	0	0	0	0	0	0	6	0	0	0	0	3	0	0	0	d__Bacteria	p__Bacteroidota	c__Bacteroidia	o__Flavobacteriales	f__Flavobacteriaceae	g__NS5_marine_group
OTU1008	0	0	0	0	0	0	0	0	0	0	0	0	0	0	0	0	0	28	2	0	0	0	0	0	222	0	0	7	5	0	0	0	0	0	0	0	0	d__Bacteria	p__Proteobacteria	c__Gammaproteobacteria	o__Pseudomonadales	f__Moraxellaceae	g__Cavicella
OTU1077	0	0	0	0	0	0	14	0	0	0	30	0	0	0	0	0	0	9	25	73	109	0	0	0	0	0	5	0	0	0	0	5	0	0	0	0	0	d__Bacteria	p__SAR324_clade(Marine_group_B)	c__SAR324_clade(Marine_group_B)	o__SAR324_clade(Marine_group_B)	f__SAR324_clade(Marine_group_B)	g__SAR324_clade(Marine_group_B)
OTU0922	25	41	0	0	0	0	0	0	0	0	0	0	0	0	31	20	41	0	0	0	0	0	0	0	16	16	0	0	21	9	0	10	0	16	0	0	23	d__Bacteria	p__Acidobacteriota	c__Subgroup_22	o__Subgroup_22	f__Subgroup_22	g__Subgroup_22	s__uncultured_bacterium
OTU0946	0	0	0	0	8	35	10	27	26	14	45	61	0	39	0	0	0	0	0	0	0	0	0	0	0	0	2	0	0	0	0	0	0	0	0	0	2	d__Bacteria	p__Patescibacteria	c__Parcubacteria	o__Candidatus_Kaiserbacteria	f__Candidatus_Kaiserbacteria	g__Candidatus_Kaiserbacteria	s__uncultured_bacterium
OTU0979	0	0	0	0	25	22	0	0	12	57	9	40	0	0	0	0	0	0	0	0	0	0	0	0	0	3	7	7	11	6	5	32	0	4	2	11	16	d__Bacteria	p__Myxococcota	c__Myxococcia	o__Myxococcales	f__Myxococcaceae	g__P3OB-42	s__uncultured_bacterium
OTU0908	20	12	0	0	0	0	0	0	33	87	7	0	0	0	22	8	6	0	0	0	0	0	41	0	0	21	0	0	0	0	5	0	0	0	0	3	3	d__Bacteria	p__Planctomycetota	c__Phycisphaerae	o__CCM11a	f__CCM11a	g__CCM11a	s__uncultured_bacterium
OTU0938	0	0	0	0	0	17	0	19	0	29	0	18	0	0	15	16	32	20	44	26	20	0	7	0	0	0	0	0	0	0	0	0	0	0	0	5	0	d__Archaea	p__Nanoarchaeota	c__Nanoarchaeia	o__Woesearchaeales	f__SCGC_AAA011-D5	g__SCGC_AAA011-D5
OTU0976	0	4	0	0	0	0	21	11	19	12	0	0	0	0	0	6	15	9	0	0	0	27	23	0	64	0	0	0	0	0	8	0	14	5	14	10	6	d__Bacteria	p__Chloroflexi	c__Dehalococcoidia	o__SAR202_clade	f__SAR202_clade	g__SAR202_clade
OTU0980	0	0	0	0	0	0	0	0	0	0	0	0	0	0	0	0	0	0	0	0	0	0	0	19	0	0	0	0	32	53	153	0	11	0	0	0	0	d__Bacteria	p__Bacteroidota	c__Bacteroidia	o__Bacteroidales	f__F082	g__F082	s__uncultured_rumen
OTU0562	0	9	247	7	0	0	0	0	0	0	0	0	3	0	0	0	0	0	0	0	0	0	0	0	0	0	0	0	0	0	0	0	0	0	0	0	0	d__Bacteria	p__Methylomirabilota	c__Methylomirabilia	o__Methylomirabilales	f__Methylomirabilaceae	g__wb1-A12	s__uncultured_Firmicutes
OTU0662	0	0	1	4	0	0	0	0	0	0	0	0	163	0	0	0	0	0	0	95	0	0	0	0	0	0	0	0	0	0	0	0	0	0	0	0	0	d__Bacteria	p__Proteobacteria	c__Gammaproteobacteria	o__Xanthomonadales	f__Xanthomonadaceae	g__Vulcaniibacterium	s__uncultured_bacterium
OTU0985	7	0	0	0	0	0	0	0	0	44	12	0	0	0	0	5	9	13	0	0	0	46	22	43	0	2	15	0	0	0	14	0	0	0	0	0	0	d__Bacteria	p__Gemmatimonadota	c__BD2-11_terrestrial_group	o__BD2-11_terrestrial_group	f__BD2-11_terrestrial_group	g__BD2-11_terrestrial_group	s__uncultured_bacterium
OTU1001	0	1	0	0	0	0	0	16	24	2	0	55	0	0	0	15	26	23	0	0	0	8	0	0	0	0	0	0	0	0	7	32	57	0	0	0	0	d__Bacteria	p__Patescibacteria	c__Microgenomatia	o__Candidatus_Woesebacteria	f__Candidatus_Woesebacteria	g__Candidatus_Woesebacteria	s__uncultured_bacterium
OTU1044	0	0	0	0	0	0	0	0	0	0	0	0	0	0	0	0	11	22	77	0	25	77	21	0	0	0	0	0	0	13	4	5	0	0	0	0	10	d__Bacteria	p__Patescibacteria	c__Parcubacteria
OTU0684	0	0	5	197	0	0	0	0	0	0	0	0	0	0	11	0	0	0	0	0	0	0	0	0	0	0	0	0	9	0	0	20	15	0	0	0	6	d__Bacteria	p__Planctomycetota	c__Phycisphaerae	o__CCM11a	f__CCM11a	g__CCM11a	s__uncultured_bacterium
OTU0803	0	0	18	0	0	37	0	0	0	0	0	0	0	42	25	21	3	0	24	0	0	0	0	0	61	12	2	0	0	0	0	0	0	3	0	15	0	d__Bacteria	p__Chloroflexi	c__Dehalococcoidia	o__SAR202_clade	f__SAR202_clade	g__SAR202_clade	s__uncultured_bacterium
OTU0928	0	15	3	0	39	0	0	0	9	0	20	0	8	0	0	5	0	8	48	24	0	0	0	0	17	20	25	0	0	8	14	0	0	0	0	0	0	d__Bacteria	p__Patescibacteria	c__Parcubacteria	o__Candidatus_Portnoybacteria	f__Candidatus_Portnoybacteria	g__Candidatus_Portnoybacteria	s__uncultured_deep-sea
OTU0933	12	0	0	0	0	0	29	0	0	0	0	0	0	0	0	0	60	18	25	31	0	22	32	0	0	2	0	26	0	0	0	0	0	0	0	6	0	d__Archaea	p__Nanoarchaeota	c__Nanoarchaeia	o__Woesearchaeales	f__Woesearchaeales	g__Woesearchaeales
OTU0942	0	0	26	0	9	24	28	0	0	0	0	0	3	0	0	0	15	0	23	0	0	0	0	62	20	0	8	6	5	0	16	0	0	10	0	0	8	d__Bacteria	p__NB1-j	c__NB1-j	o__NB1-j	f__NB1-j	g__NB1-j
OTU0853	12	0	0	0	0	11	14	7	0	0	5	7	27	0	0	14	0	0	10	0	0	0	10	42	0	0	0	0	20	21	6	13	0	0	0	5	0	d__Bacteria	p__Proteobacteria	c__Gammaproteobacteria	o__Pseudomonadales	f__Pseudomonadaceae	g__Pseudomonas
OTU0987	0	0	0	0	0	0	3	0	0	0	0	0	0	0	0	7	0	0	0	0	0	0	0	0	0	0	0	5	27	0	0	20	28	0	19	7	26	d__Bacteria	p__Bacteroidota	c__Bacteroidia	o__Flavobacteriales	f__Flavobacteriaceae	g__Zunongwangia	s__Zunongwangia_profunda
OTU1057	13	12	0	0	8	0	7	5	0	0	9	69	1	0	0	0	0	0	0	2	46	20	10	11	0	7	5	0	6	0	6	0	0	3	17	5	0	d__Bacteria	p__Planctomycetota	c__Planctomycetes	o__Planctomycetales	f__uncultured	g__uncultured	s__uncultured_bacterium
OTU1108	0	0	0	0	0	0	0	0	0	0	0	0	0	0	0	0	0	0	0	0	2	0	0	154	8	0	0	0	36	11	23	0	9	0	4	15	0	d__Bacteria	p__Gemmatimonadota	c__Longimicrobia	o__Longimicrobiales	f__Longimicrobiaceae	g__Longimicrobiaceae	s__uncultured_bacterium
OTU0787	0	0	45	0	0	0	0	0	7	6	0	0	3	0	5	2	0	0	0	0	0	26	13	0	33	0	0	9	0	15	9	0	0	0	5	0	0	d__Bacteria	p__Proteobacteria	c__Gammaproteobacteria	o__Alteromonadales	f__Shewanellaceae	g__Psychrobium	s__uncultured_bacterium
OTU1047	0	0	0	0	0	0	0	0	0	0	0	0	0	0	0	0	0	0	0	4	0	0	0	103	0	0	0	16	19	0	92	0	13	0	0	10	0	d__Bacteria	p__Bacteroidota	c__Bacteroidia	o__Chitinophagales	f__Saprospiraceae	g__Membranicola	s__uncultured_bacterium
OTU0913	0	0	0	0	0	0	0	0	0	0	0	5	0	0	0	0	1	3	0	0	0	0	0	0	0	0	0	0	0	0	0	0	0	0	0	0	0	d__Bacteria	p__Actinobacteriota	c__Actinobacteria	o__PeM15	f__PeM15	g__PeM15
OTU0917	0	0	0	0	16	1	0	7	6	10	22	0	27	0	8	0	2	0	0	82	0	23	0	0	0	3	0	0	0	37	6	0	8	0	0	0	0	d__Bacteria	p__Actinobacteriota	c__Actinobacteria	o__Actinomycetales	f__Actinomycetaceae	g__Actinomyces
OTU0951	14	23	0	0	0	0	9	0	0	31	3	61	0	0	7	0	45	0	0	0	0	0	0	0	0	10	41	0	9	0	0	0	6	0	0	0	0	d__Bacteria	p__Chloroflexi	c__Dehalococcoidia	o__SAR202_clade	f__SAR202_clade	g__SAR202_clade
OTU1081	0	0	0	0	0	0	0	0	0	0	0	0	0	0	0	0	0	0	0	0	0	0	0	46	0	0	0	0	56	38	62	0	22	0	4	31	0	d__Bacteria	p__Bacteroidota	c__Bacteroidia	o__Bacteroidales	f__F082	g__F082	s__uncultured_rumen
OTU0828	4	1	1	7	6	18	0	11	7	0	0	2	48	15	1	3	16	0	0	3	14	5	19	31	12	0	0	6	0	0	4	0	11	3	4	2	4	d__Bacteria	p__Actinobacteriota	c__Actinobacteria	o__Propionibacteriales	f__Propionibacteriaceae	g__Cutibacterium
OTU1228	13	8	0	0	0	0	0	0	0	0	0	0	0	0	0	0	6	0	0	0	231	0	0	0	0	0	0	0	0	0	0	0	0	0	0	0	0	d__Bacteria	p__Planctomycetota	c__Phycisphaerae	o__Phycisphaerales	f__Phycisphaeraceae	g__I-8	s__uncultured_Planctomycetales
OTU1002	0	0	0	0	0	0	0	0	0	0	0	0	0	0	0	0	0	0	53	0	0	0	0	60	0	0	0	9	28	27	62	11	0	0	0	7	0	d__Bacteria	p__Bacteroidota	c__Bacteroidia	o__Chitinophagales	f__Saprospiraceae	g__uncultured
OTU1031	0	0	0	0	0	0	8	0	0	9	0	0	0	0	24	0	0	0	0	0	0	0	0	0	58	0	0	71	18	0	0	0	0	69	0	0	0	d__Bacteria	p__Planctomycetota	c__Phycisphaerae	o__CCM11a	f__CCM11a	g__CCM11a
OTU0693	0	16	115	0	0	0	0	0	0	1	0	0	0	0	49	0	0	5	0	0	0	0	25	0	0	0	20	0	0	0	0	2	5	2	0	16	0	d__Bacteria	p__NB1-j	c__NB1-j	o__NB1-j	f__NB1-j	g__NB1-j	s__uncultured_deep-sea
OTU1012	0	19	0	0	31	11	0	0	0	0	23	4	0	0	10	35	1	0	0	0	0	0	0	0	0	5	13	15	5	12	0	18	26	20	0	0	7	d__Bacteria
OTU1045	0	0	0	0	0	0	0	27	0	0	0	0	0	0	0	0	0	14	29	0	59	0	0	0	0	0	0	0	6	0	0	0	0	0	0	0	0	d__Bacteria	p__Proteobacteria	c__Alphaproteobacteria	o__Puniceispirillales	f__SAR116_clade	g__SAR116_clade	s__uncultured_Oceanibaculum
OTU0658	5	0	102	51	20	0	0	0	0	0	0	0	3	4	0	59	11	0	0	0	0	0	0	0	0	0	0	0	0	0	0	0	0	0	0	0	0	d__Bacteria	p__Desulfobacterota	c__Desulfovibrionia	o__Desulfovibrionales	f__Desulfovibrionaceae	g__Desulfovibrio
OTU0904	0	9	14	0	25	19	13	0	0	11	0	0	0	0	10	0	0	5	0	0	0	0	0	22	19	3	15	4	20	0	12	24	0	8	0	11	11	d__Bacteria	p__Proteobacteria	c__Alphaproteobacteria	o__Kiloniellales	f__Kiloniellaceae	g__uncultured	s__uncultured_Alphaproteobacteria
OTU1076	0	0	0	0	0	0	0	0	0	0	0	0	0	0	0	0	0	0	0	0	0	0	0	179	0	0	0	0	0	39	30	0	0	0	0	7	0	d__Bacteria	p__Proteobacteria	c__Gammaproteobacteria	o__Burkholderiales	f__Methylophilaceae
OTU0785	0	0	52	0	0	0	0	0	44	0	0	0	2	0	0	10	3	42	19	0	0	0	0	0	70	0	0	0	11	0	0	0	0	0	0	0	0	d__Bacteria	p__Chloroflexi	c__Dehalococcoidia	o__SAR202_clade	f__SAR202_clade	g__SAR202_clade	s__uncultured_bacterium
OTU0841	25	16	52	0	0	0	0	17	5	0	0	0	0	18	31	5	0	10	0	0	0	0	0	0	0	6	0	0	16	0	5	16	0	0	19	12	0	d__Bacteria	p__NB1-j	c__NB1-j	o__NB1-j	f__NB1-j	g__NB1-j
OTU1046	12	0	0	0	0	0	0	0	12	12	56	14	0	0	0	0	0	0	0	0	0	0	0	0	0	6	0	0	17	11	0	15	26	15	0	44	13	d__Bacteria	p__Planctomycetota	c__Phycisphaerae	o__CCM11a	f__CCM11a	g__CCM11a	s__uncultured_bacterium
OTU1064	5	18	0	0	0	43	0	0	0	0	25	0	0	0	5	0	5	0	0	0	0	37	0	0	0	6	7	0	0	11	12	41	0	0	8	0	9	d__Bacteria	p__Acidobacteriota	c__Vicinamibacteria	o__Vicinamibacterales	f__uncultured	g__uncultured	s__uncultured_Acidobacteriaceae
OTU1026	0	0	0	0	36	0	27	0	4	0	7	0	0	0	0	9	0	0	0	0	0	0	0	0	51	0	0	0	7	0	0	13	0	0	0	0	0	d__Bacteria	p__Bacteroidota	c__Bacteroidia	o__Flavobacteriales	f__NS9_marine_group	g__NS9_marine_group
OTU0899	15	16	19	0	0	0	0	0	21	3	0	3	0	0	0	16	0	0	0	0	0	0	106	0	0	6	0	0	11	0	0	21	0	0	0	0	14	d__Bacteria	p__Proteobacteria	c__Gammaproteobacteria
OTU1062	4	0	0	0	0	27	14	0	0	2	0	0	0	0	8	14	0	0	0	44	0	0	5	0	0	2	17	8	12	12	0	0	43	8	11	5	12	d__Bacteria	p__Zixibacteria	c__Zixibacteria	o__Zixibacteria	f__Zixibacteria	g__Zixibacteria	s__uncultured_Nitrospinaceae
OTU0704	0	0	1	144	0	0	0	0	0	6	28	21	3	0	0	0	0	29	0	0	0	0	0	0	0	0	0	0	9	0	0	0	0	5	4	0	0	d__Bacteria	p__Chloroflexi	c__Dehalococcoidia	o__SAR202_clade	f__SAR202_clade	g__SAR202_clade	s__uncultured_bacterium
OTU1051	0	0	0	0	14	10	7	0	16	15	7	7	0	0	2	0	0	0	0	0	0	0	0	0	44	0	0	0	12	0	12	19	28	14	6	10	13	d__Bacteria	p__Proteobacteria	c__Alphaproteobacteria	o__Sphingomonadales	f__Sphingomonadaceae	g__uncultured
OTU0722	0	0	2	1	0	0	16	0	0	0	0	0	4	225	0	0	0	0	0	0	0	0	0	0	0	0	0	0	0	0	0	0	0	0	0	0	0	d__Bacteria	p__Proteobacteria	c__Gammaproteobacteria	o__Cellvibrionales	f__Spongiibacteraceae	g__BD1-7_clade
OTU1052	0	0	0	0	0	0	2	34	16	0	0	0	0	0	0	0	3	0	0	0	0	0	0	16	0	1	0	7	17	0	2	0	6	9	10	0	19	d__Bacteria	p__Cyanobacteria	c__Cyanobacteriia	o__Cyanobacteriales	f__Microcystaceae	g__Crocosphaera	s__Crocosphaera_watsonii
OTU1136	0	0	0	0	16	40	0	15	3	0	0	0	0	0	14	0	25	15	20	18	0	37	19	0	0	0	9	0	5	0	0	8	4	0	0	0	0	d__Bacteria
OTU0734	0	16	2	0	0	0	53	0	0	6	17	0	87	0	12	4	0	11	13	0	0	0	0	0	0	0	0	0	0	0	5	4	0	0	6	0	11	d__Bacteria	p__Zixibacteria	c__Zixibacteria	o__Zixibacteria	f__Zixibacteria	g__Zixibacteria
OTU1063	0	0	0	0	0	0	14	0	11	0	17	0	0	0	0	6	0	15	0	0	0	0	10	25	40	0	0	0	21	0	0	10	23	0	24	0	30	d__Bacteria	p__Nitrospinota	c__Nitrospinia	o__Nitrospinales	f__Nitrospinaceae	g__uncultured	s__uncultured_deep-sea
OTU1082	0	0	0	0	1	38	3	31	0	0	0	0	0	0	6	13	19	0	0	55	0	5	22	11	10	0	5	0	0	15	0	0	0	4	4	4	0	d__Bacteria	p__Patescibacteria	c__Parcubacteria
OTU0915	0	0	0	0	9	0	0	8	19	6	0	0	34	0	15	10	55	0	0	0	0	7	16	0	0	0	0	0	20	0	2	28	13	3	0	0	0	d__Bacteria	p__Proteobacteria	c__Gammaproteobacteria	o__Xanthomonadales	f__Xanthomonadales	g__Coralloluteibacterium	s__Coralloluteibacterium_stylophorae
OTU0700	0	0	1	151	0	0	0	0	12	0	0	0	5	2	9	0	10	0	0	0	0	0	0	0	0	12	0	0	0	0	0	21	14	0	4	0	3	d__Bacteria	p__Elusimicrobiota	c__Lineage_IIc	o__Lineage_IIc	f__Lineage_IIc	g__Lineage_IIc	s__uncultured_bacterium
OTU1033	12	0	8	0	0	0	0	0	7	0	0	0	0	0	45	9	0	0	0	2	0	0	0	23	0	3	0	14	15	0	11	31	8	21	13	0	22	d__Bacteria	p__Actinobacteriota	c__Acidimicrobiia	o__Actinomarinales	f__uncultured	g__uncultured	s__uncultured_actinobacterium
OTU1095	0	0	0	0	0	0	0	0	0	0	0	0	0	0	0	0	2	0	0	0	0	0	0	111	10	0	0	0	39	18	53	0	0	0	0	11	0	d__Bacteria	p__Proteobacteria	c__Gammaproteobacteria	o__Xanthomonadales	f__Xanthomonadaceae
OTU1118	6	0	0	0	25	16	50	23	0	0	0	0	0	0	24	0	4	0	28	57	0	0	0	0	0	0	0	0	0	0	0	0	0	0	9	0	0	d__Bacteria	p__Chloroflexi	c__Dehalococcoidia	o__S085	f__S085	g__S085	s__metagenome
OTU1127	12	0	0	0	41	0	18	15	3	12	0	0	0	0	31	3	0	0	0	0	0	0	0	0	79	0	12	0	0	0	4	0	7	0	0	0	5	d__Bacteria	p__Acidobacteriota	c__Acidobacteriae	o__PAUC26f	f__PAUC26f	g__PAUC26f	s__uncultured_Acidobacteria
OTU0870	0	0	0	0	0	26	0	28	60	16	30	32	47	0	0	0	0	0	0	0	0	0	0	0	0	3	0	0	0	0	0	0	0	0	0	0	0	d__Bacteria	p__Chloroflexi	c__TK17	o__TK17	f__TK17	g__TK17	s__uncultured_bacterium
OTU0939	8	27	0	0	0	16	0	0	7	0	0	9	0	56	21	11	0	0	0	0	0	0	0	0	0	7	0	11	0	0	0	24	0	17	17	0	11	d__Archaea	p__Nanoarchaeota	c__Nanoarchaeia	o__Woesearchaeales	f__Woesearchaeales	g__Woesearchaeales	s__uncultured_euryarchaeote
OTU1036	0	13	0	0	0	0	0	0	21	0	6	0	0	0	56	18	6	10	0	0	0	0	0	0	11	0	0	0	0	45	0	33	21	2	0	0	0	d__Bacteria	p__Planctomycetota	c__Phycisphaerae	o__CCM11a	f__CCM11a	g__CCM11a	s__uncultured_bacterium
OTU0996	0	5	0	0	0	0	0	0	0	11	0	0	0	0	24	47	4	17	0	0	0	0	33	0	0	10	0	42	11	15	0	0	0	4	18	0	0	d__Bacteria	p__Planctomycetota	c__Planctomycetes	o__Pirellulales	f__Pirellulaceae	g__Rhodopirellula
OTU0900	0	18	0	46	0	1	0	0	0	0	0	0	0	0	8	0	0	0	46	0	0	0	0	0	0	2	14	6	32	0	0	8	0	28	8	11	12	d__Bacteria	p__Nitrospinota	c__P9X2b3D02	o__P9X2b3D02	f__P9X2b3D02	g__P9X2b3D02	s__uncultured_bacterium
OTU0997	0	5	25	0	0	0	9	0	0	0	0	0	0	0	31	0	0	2	0	0	49	13	28	0	0	11	0	3	0	0	11	0	10	5	17	0	21	d__Bacteria	p__Planctomycetota	c__Pla3_lineage	o__Pla3_lineage	f__Pla3_lineage	g__Pla3_lineage	s__uncultured_bacterium
OTU1125	0	0	0	0	0	0	0	0	0	0	0	0	0	0	0	0	0	0	0	0	0	0	0	92	0	0	0	13	16	31	56	0	25	0	0	7	0	d__Bacteria	p__Bacteroidota	c__Bacteroidia	o__Bacteroidales	f__Prevotellaceae	g__Prevotella	s__uncultured_rumen
OTU1158	0	0	0	0	0	0	0	0	0	0	0	0	0	0	8	17	18	0	4	32	106	0	42	0	0	3	0	0	10	0	0	0	0	0	0	0	0	d__Archaea
OTU1189	31	0	0	0	0	127	8	0	0	0	13	14	0	0	0	0	0	0	0	0	0	0	0	37	0	0	0	0	0	0	4	0	6	0	0	0	0	d__Bacteria	p__Campilobacterota	c__Campylobacteria	o__Campylobacterales	f__Arcobacteraceae	g__Arcobacter	s__Arcobacter_cryaerophilus
OTU1084	0	0	0	12	0	0	1	41	0	0	1	30	10	0	0	11	0	0	0	0	0	0	0	23	76	0	0	0	0	6	7	0	0	0	0	5	16	d__Bacteria	p__Actinobacteriota	c__Actinobacteria	o__Bifidobacteriales	f__Bifidobacteriaceae	g__Bifidobacterium
OTU1087	0	0	0	0	0	0	0	0	0	0	0	0	0	0	0	0	0	0	0	0	0	0	0	86	0	0	0	0	32	7	65	0	36	0	0	12	0	d__Bacteria	p__Bacteroidota	c__Bacteroidia	o__Bacteroidales	f__Prevotellaceae	g__Prevotellaceae_UCG-001	s__uncultured_rumen
OTU1122	0	0	0	0	0	0	0	0	0	0	0	0	0	0	0	0	0	0	0	0	0	0	0	114	0	0	0	0	9	0	79	0	30	0	0	7	0	d__Bacteria	p__Bacteroidota	c__Bacteroidia	o__Bacteroidales	f__Prevotellaceae	g__Prevotella	s__uncultured_rumen
OTU0969	34	56	2	0	0	0	12	0	13	0	0	0	0	0	0	13	16	0	0	0	0	27	0	0	0	5	20	5	0	0	0	0	15	17	0	0	3	d__Bacteria	p__Chloroflexi	c__Dehalococcoidia	o__SAR202_clade	f__SAR202_clade	g__SAR202_clade
OTU0990	0	0	0	0	0	0	0	0	0	0	0	0	0	0	0	6	0	0	3	50	0	0	22	0	0	0	0	50	0	9	0	0	0	91	7	0	0	d__Archaea
OTU1030	4	14	0	0	0	0	0	0	0	0	11	0	0	0	5	19	19	77	0	0	0	0	9	0	46	6	0	0	9	0	5	10	0	0	0	0	4	d__Bacteria	p__Actinobacteriota	c__Acidimicrobiia	o__Microtrichales	f__Microtrichaceae	g__Sva0996_marine_group	s__uncultured_bacterium
OTU1058	0	22	0	0	10	7	40	9	8	0	0	0	0	0	5	0	0	33	0	0	0	0	9	50	30	4	0	4	0	0	0	0	0	0	0	0	7	d__Bacteria	p__Planctomycetota	c__Planctomycetes	o__Pirellulales	f__Pirellulaceae	g__Rhodopirellula	s__uncultured_bacterium
OTU1070	0	0	0	18	67	0	14	0	0	10	0	0	0	0	0	0	0	49	0	0	0	0	10	68	0	0	0	2	0	0	0	0	0	0	0	0	0	d__Bacteria	p__Firmicutes	c__Bacilli	o__Exiguobacterales	f__Exiguobacteraceae	g__Exiguobacterium
OTU1073	2	42	0	0	20	0	12	29	12	26	26	13	0	0	24	0	0	0	0	0	0	0	0	0	0	3	4	11	0	14	0	0	0	0	0	0	0	d__Archaea	p__Nanoarchaeota	c__Nanoarchaeia	o__Woesearchaeales	f__Woesearchaeales	g__Woesearchaeales
OTU1103	0	0	0	0	0	0	0	0	0	0	0	0	0	0	0	0	0	0	0	0	0	0	0	90	2	0	0	4	37	7	55	0	38	0	0	5	0	d__Bacteria	p__Bacteroidota	c__Bacteroidia	o__Bacteroidales	f__Prevotellaceae	g__Prevotellaceae_NK3B31_group	s__uncultured_bacterium
OTU1139	0	0	0	0	0	4	0	0	0	0	0	0	0	0	0	0	0	0	0	82	0	0	0	0	23	13	6	6	0	24	0	39	8	0	14	0	19	d__Bacteria	p__Proteobacteria	c__Gammaproteobacteria	o__Cellvibrionales	f__BD2-7	g__BD2-7	s__uncultured_gamma
OTU0864	0	0	0	0	21	0	15	0	0	0	33	2	10	72	0	0	0	0	0	0	0	0	0	0	0	0	2	8	0	3	10	17	0	8	17	17	0	d__Archaea	p__Nanoarchaeota	c__Nanoarchaeia	o__Woesearchaeales	f__Woesearchaeales	g__Woesearchaeales	s__uncultured_archaeon
OTU1028	22	10	0	0	0	0	15	0	0	3	0	0	0	0	40	0	0	0	39	0	0	0	38	0	0	7	8	15	9	0	0	9	0	0	0	0	22	d__Bacteria	p__Chloroflexi	c__JG30-KF-CM66	o__JG30-KF-CM66	f__JG30-KF-CM66	g__JG30-KF-CM66	s__uncultured_bacterium
OTU1079	5	0	0	0	21	88	0	0	0	0	0	15	0	7	0	0	0	14	0	0	0	0	0	0	0	0	0	0	0	0	0	0	0	0	0	11	0	d__Bacteria	p__Proteobacteria	c__Alphaproteobacteria	o__Rhodobacterales	f__Rhodobacteraceae	g__uncultured	s__uncultured_Amaricoccus
OTU1159	0	0	0	0	0	0	0	0	0	0	0	0	0	0	0	0	0	0	0	0	0	0	0	89	0	0	0	0	35	0	67	0	46	0	0	0	0	d__Bacteria	p__Bacteroidota	c__Bacteroidia	o__Bacteroidales	f__Prevotellaceae	g__Prevotella	s__uncultured_rumen
OTU1249	0	0	0	0	0	0	0	9	0	0	0	0	0	0	0	0	15	0	0	0	198	0	0	0	0	11	0	0	0	0	0	0	0	0	0	0	4	d__Bacteria	p__Zixibacteria	c__Zixibacteria	o__Zixibacteria	f__Zixibacteria	g__Zixibacteria	s__uncultured_bacterium
OTU1141	0	0	0	0	0	0	0	0	0	0	0	0	0	0	0	0	0	0	0	35	0	0	0	70	0	3	0	13	64	0	20	16	15	0	0	0	0	d__Bacteria	p__Gemmatimonadota	c__Gemmatimonadetes	o__Gemmatimonadales	f__Gemmatimonadaceae	g__uncultured	s__uncultured_soil
OTU0845	0	0	0	0	0	0	0	0	4	0	0	0	0	0	0	0	0	12	0	0	0	0	0	0	0	129	76	0	3	0	0	0	0	0	7	4	0	d__Archaea	p__Nanoarchaeota	c__Nanoarchaeia	o__Woesearchaeales	f__GW2011_GWC1_47_15	g__GW2011_GWC1_47_15	s__uncultured_archaeon
OTU1112	0	0	0	0	16	14	18	48	8	26	0	37	0	0	4	28	0	8	0	0	0	15	0	0	0	0	0	0	0	0	0	0	0	0	8	0	5	d__Bacteria	p__Patescibacteria	c__Parcubacteria
OTU1151	7	0	0	0	0	0	0	0	4	8	0	0	0	0	21	3	0	30	0	0	89	0	0	0	27	10	0	0	0	0	0	17	0	0	0	0	19	d__Bacteria	p__NB1-j	c__NB1-j	o__NB1-j	f__NB1-j	g__NB1-j
OTU1106	8	0	0	0	18	7	0	0	0	0	0	14	0	0	0	15	15	0	0	0	0	7	15	0	0	18	7	0	21	5	5	36	16	0	12	0	9	d__Bacteria	p__Bacteroidota	c__Rhodothermia	o__Rhodothermales	f__Rhodothermaceae	g__uncultured	s__uncultured_Rhodothermaceae
OTU1163	11	40	0	0	23	18	0	0	0	28	0	0	0	0	24	0	0	0	0	0	50	0	0	0	0	0	3	0	3	0	0	10	0	0	17	0	7	d__Bacteria	p__Planctomycetota	c__Phycisphaerae	o__Phycisphaerales	f__Phycisphaeraceae	g__SM1A02	s__uncultured_bacterium
OTU0836	4	8	78	3	0	0	0	0	22	2	30	12	3	5	0	0	0	0	0	0	0	0	10	0	0	0	4	13	3	0	5	19	0	0	5	0	7	d__Bacteria	p__PAUC34f	c__PAUC34f	o__PAUC34f	f__PAUC34f	g__PAUC34f	s__uncultured_bacterium
OTU0986	0	0	0	0	0	0	0	0	0	7	0	0	0	0	0	0	0	20	0	0	0	0	0	0	58	0	0	0	0	0	0	0	0	0	0	0	0	d__Bacteria	p__Proteobacteria	c__Alphaproteobacteria	o__uncultured	f__uncultured	g__uncultured	s__uncultured_marine
OTU1200	0	0	0	0	0	0	0	0	0	0	0	0	0	0	0	0	0	0	0	0	0	0	0	212	0	0	0	7	0	0	14	0	0	0	0	0	0	d__Bacteria	p__Chloroflexi	c__Anaerolineae	o__Anaerolineales	f__Anaerolineaceae	g__uncultured	s__uncultured_Chloroflexi
OTU0926	6	1	0	0	17	26	0	7	0	0	10	0	0	81	0	0	17	0	0	0	0	0	0	0	0	1	0	4	0	0	0	2	20	11	5	16	8	d__Bacteria	p__Myxococcota	c__Polyangia	o__Blfdi19	f__Blfdi19	g__Blfdi19	s__uncultured_bacterium
OTU0998	49	81	0	0	0	0	0	0	0	0	0	0	0	0	0	0	12	0	0	0	0	0	0	0	0	0	0	8	20	3	6	8	0	14	10	0	21	d__Bacteria	p__Actinobacteriota	c__Thermoleophilia	o__uncultured	f__uncultured	g__uncultured	s__uncultured_bacterium
OTU1021	0	0	0	0	0	0	0	0	217	0	0	0	0	0	2	0	0	0	0	0	0	0	0	0	0	13	0	0	0	0	0	0	0	0	0	0	0	d__Bacteria	p__SAR324_clade(Marine_group_B)	c__SAR324_clade(Marine_group_B)	o__SAR324_clade(Marine_group_B)	f__SAR324_clade(Marine_group_B)	g__SAR324_clade(Marine_group_B)	s__uncultured_bacterium
OTU1041	0	0	0	0	14	6	0	0	21	8	0	0	0	0	0	0	5	109	0	0	0	46	0	19	0	0	0	0	0	0	0	0	0	0	0	0	4	d__Bacteria	p__Bacteroidota	c__Bacteroidia	o__Flavobacteriales	f__Weeksellaceae	g__Chryseobacterium	s__Chryseobacterium_taklimakanense
OTU1131	0	0	0	0	0	0	0	0	17	0	0	0	0	0	0	0	3	1	0	0	0	0	33	111	0	0	10	6	12	0	30	0	0	0	0	0	9	d__Archaea	p__Crenarchaeota	c__Nitrososphaeria	o__Nitrososphaerales	f__Nitrososphaeraceae	g__Nitrososphaeraceae
OTU1150	0	0	0	0	16	50	0	24	4	57	11	41	0	0	0	0	0	0	5	0	2	0	22	0	0	0	0	0	0	0	0	0	0	0	0	0	0	d__Bacteria	p__Patescibacteria	c__Parcubacteria	o__Candidatus_Terrybacteria	f__Candidatus_Terrybacteria	g__Candidatus_Terrybacteria	s__uncultured_bacterium
OTU0993	0	0	0	0	0	0	38	0	0	0	0	0	0	0	0	35	98	0	0	0	0	0	0	0	0	4	2	15	0	0	0	0	0	0	5	24	10	d__Bacteria	p__Desulfobacterota	c__uncultured	o__uncultured	f__uncultured	g__uncultured	s__uncultured_bacterium
OTU1039	5	64	0	0	0	3	0	0	0	2	0	0	0	30	0	13	0	33	0	63	0	0	0	0	0	0	0	0	8	0	0	0	10	0	0	0	0	d__Bacteria	p__Planctomycetota	c__Phycisphaerae	o__Phycisphaerales	f__Phycisphaeraceae	g__uncultured	s__uncultured_bacterium
OTU1085	0	0	0	0	58	13	0	10	25	0	44	0	0	0	0	0	9	34	0	0	0	0	0	0	0	7	0	0	8	0	10	1	8	0	0	0	4	d__Bacteria	p__Proteobacteria	c__Gammaproteobacteria	o__Pseudomonadales	f__Moraxellaceae	g__Psychrobacter
OTU1090	34	11	7	0	15	0	11	0	5	0	8	0	0	0	16	0	0	0	0	0	40	0	0	0	45	0	0	0	8	3	15	5	3	0	2	0	3	d__Bacteria	p__Proteobacteria	c__Alphaproteobacteria	o__Defluviicoccales	f__uncultured	g__uncultured	s__uncultured_bacterium
OTU0885	0	0	2	0	0	3	24	0	24	3	0	0	0	108	0	0	0	0	14	0	0	21	0	0	0	4	0	0	0	0	0	0	17	0	0	10	0	d__Bacteria	p__Dadabacteria	c__Dadabacteriia	o__Dadabacteriales	f__Dadabacteriales	g__Dadabacteriales	s__uncultured_bacterium
OTU0931	0	30	0	36	0	12	1	0	10	0	10	0	5	0	0	0	0	0	26	0	0	54	0	0	0	0	0	7	11	11	0	4	4	0	5	0	4	d__Bacteria	p__Actinobacteriota	c__Acidimicrobiia	o__Microtrichales	f__uncultured	g__uncultured	s__uncultured_actinobacterium
OTU0983	3	0	16	0	0	9	72	0	0	16	5	0	0	0	16	0	0	0	0	0	0	0	0	0	0	6	17	0	0	0	5	9	44	3	9	0	0	d__Archaea	p__Crenarchaeota	c__Nitrososphaeria	o__Nitrosopumilales	f__Nitrosopumilaceae	g__Nitrosopumilaceae	s__uncultured_marine
OTU1035	0	13	0	0	0	0	28	0	0	32	0	8	3	0	0	12	0	15	0	0	0	0	0	0	0	14	3	0	13	37	3	13	22	0	1	8	5	d__Bacteria	p__Planctomycetota	c__Phycisphaerae	o__MSBL9	f__SM23-30	g__SM23-30	s__uncultured_bacterium
OTU1054	0	0	0	0	0	7	7	25	26	2	7	10	0	0	0	0	0	0	0	11	26	0	0	0	0	24	18	16	0	0	0	1	0	21	16	6	7	d__Bacteria	p__Patescibacteria	c__Parcubacteria
OTU1096	5	16	0	0	16	13	12	17	34	15	11	5	0	0	0	0	17	0	0	0	0	0	46	0	0	6	17	0	0	0	0	0	0	0	0	0	0	d__Bacteria	p__Chloroflexi	c__Dehalococcoidia	o__SAR202_clade	f__SAR202_clade	g__SAR202_clade	s__uncultured_bacterium
OTU1099	0	0	0	0	0	0	0	0	0	0	0	0	0	0	0	0	0	0	0	0	0	0	0	35	0	0	0	9	23	32	95	0	26	0	0	4	0	d__Bacteria	p__Bacteroidota	c__Bacteroidia	o__Bacteroidales	f__Rikenellaceae	g__SP3-e08	s__uncultured_bacterium
OTU1004	0	0	0	0	0	0	10	0	0	0	0	0	0	0	0	0	9	0	1	0	0	0	0	0	0	0	0	5	13	0	0	0	0	0	0	0	0	d__Bacteria	p__Proteobacteria	c__Alphaproteobacteria	o__Puniceispirillales	f__SAR116_clade	g__Candidatus_Puniceispirillum	s__uncultured_bacterium
OTU1083	7	0	0	0	11	0	0	0	6	0	0	0	0	0	0	0	3	42	19	0	0	0	0	0	98	0	0	0	0	0	0	12	12	11	8	0	0	d__Bacteria	p__Actinobacteriota	c__Actinobacteria	o__Corynebacteriales	f__Mycobacteriaceae	g__Mycobacterium
OTU1263	0	0	0	0	67	60	4	32	30	0	0	14	0	0	0	0	0	0	0	0	0	22	0	0	0	0	0	0	0	0	0	0	0	0	0	0	0	d__Bacteria	p__Dependentiae	c__Babeliae	o__Babeliales	f__Babeliaceae	g__Babeliaceae	s__uncultured_sediment
OTU0957	0	0	0	0	22	0	0	0	0	7	0	0	0	0	0	0	0	0	0	0	0	0	0	4	0	26	15	17	8	7	0	12	0	84	22	3	1	d__Bacteria	p__Chloroflexi	c__Dehalococcoidia	o__S085	f__S085	g__S085	s__uncultured_bacterium
OTU1025	5	0	0	0	0	0	0	0	30	32	7	0	0	0	27	13	0	0	0	0	0	0	0	0	18	25	15	0	8	0	22	0	6	3	11	0	6	d__Bacteria	p__Proteobacteria	c__Gammaproteobacteria	o__Gammaproteobacteria_Incertae_Sedis	f__Unknown_Family	g__uncultured	s__uncultured_proteobacterium
OTU1043	0	0	0	0	0	0	0	0	0	0	4	0	0	42	0	0	0	0	0	0	0	0	0	72	3	0	0	0	0	27	59	0	0	0	0	0	21	d__Bacteria	p__Chloroflexi	c__Gitt-GS-136	o__Gitt-GS-136	f__Gitt-GS-136	g__Gitt-GS-136
OTU1093	0	0	0	0	22	0	0	0	0	0	0	0	0	0	1	0	15	0	0	0	0	0	0	82	0	0	0	0	0	0	6	5	0	0	0	0	0	d__Bacteria	p__Proteobacteria	c__Alphaproteobacteria	o__Parvibaculales	f__Parvibaculaceae	g__Parvibaculum
OTU1146	0	0	0	0	0	0	0	0	0	0	0	0	0	0	0	0	0	0	0	0	0	0	0	34	0	0	0	11	35	7	95	0	40	0	6	0	0	d__Bacteria	p__Bacteroidota	c__Bacteroidia	o__Bacteroidales	f__Rikenellaceae	g__Rikenellaceae_RC9_gut_group	s__uncultured_rumen
OTU0862	0	0	1	0	0	0	9	41	23	0	15	0	65	6	0	12	0	0	0	0	0	0	0	0	25	0	0	0	0	0	13	2	0	0	0	9	0	d__Archaea	p__Thermoplasmatota	c__Thermoplasmata	o__Marine_Group_II	f__Marine_Group_II	g__Marine_Group_II	s__marine_metagenome
OTU1123	0	0	0	0	0	0	0	0	0	0	0	0	0	0	0	0	0	0	0	0	0	0	0	116	0	0	0	0	9	11	39	35	0	0	0	17	0	d__Bacteria	p__Myxococcota	c__Polyangia	o__Polyangiales	f__BIrii41	g__BIrii41	s__uncultured_bacterium
OTU1184	0	0	0	0	0	0	32	0	0	0	12	0	0	0	0	0	0	0	0	29	0	41	38	0	0	0	0	0	0	17	6	31	18	0	0	3	0	d__Bacteria	p__Chloroflexi	c__TK17	o__TK17	f__TK17	g__TK17	s__uncultured_bacterium
OTU0837	0	0	6	5	0	0	0	27	0	0	40	0	74	4	0	0	20	0	0	0	0	0	8	0	0	2	0	4	13	0	0	17	0	6	0	0	0	d__Bacteria	p__Proteobacteria	c__Gammaproteobacteria	o__Pseudomonadales	f__Moraxellaceae	g__Psychrobacter
OTU0947	11	0	17	0	0	0	26	0	0	13	33	6	0	0	7	12	16	0	0	0	0	0	0	0	0	17	6	6	5	11	8	8	17	0	7	0	0	d__Archaea
OTU1024	23	52	0	0	0	11	0	0	34	5	7	0	0	0	15	0	6	0	0	0	0	0	0	0	0	0	0	0	0	0	0	13	8	0	10	22	20	d__Bacteria	p__Planctomycetota	c__Planctomycetes	o__Planctomycetales	f__uncultured	g__uncultured	s__uncultured_deep-sea
OTU1048	0	0	0	0	3	0	0	0	0	0	0	0	0	0	0	14	0	0	0	0	0	0	21	0	0	0	0	0	0	0	47	0	38	0	0	0	0	d__Bacteria	p__Proteobacteria	c__Gammaproteobacteria	o__Burkholderiales	f__Burkholderiaceae	g__Burkholderia-Caballeronia-Paraburkholderia
OTU1104	0	0	0	0	0	0	0	0	0	0	0	0	0	0	10	0	10	0	11	0	0	0	0	0	0	0	0	76	0	0	0	0	0	85	0	22	12	d__Archaea	p__Nanoarchaeota	c__Nanoarchaeia	o__Woesearchaeales	f__Woesearchaeales	g__Woesearchaeales	s__uncultured_archaeon
OTU0866	0	0	0	90	0	0	0	22	0	0	32	0	0	0	0	0	10	0	0	0	0	0	3	0	0	0	0	16	20	0	15	12	0	0	0	5	0	d__Bacteria	p__Proteobacteria	c__Gammaproteobacteria	o__Alteromonadales	f__Shewanellaceae	g__Shewanella	s__Shewanella_amazonensis
OTU1049	12	14	0	0	0	0	0	0	0	5	0	0	0	0	4	2	0	0	0	0	0	0	12	0	0	21	11	0	16	0	5	24	57	13	14	14	0	d__Bacteria	p__Planctomycetota	c__Phycisphaerae	o__CCM11a	f__CCM11a	g__CCM11a	s__uncultured_bacterium
OTU0988	0	0	37	0	0	21	0	0	0	0	0	0	0	0	44	23	2	0	0	0	0	0	0	0	0	10	14	0	0	0	19	0	11	0	22	20	0	d__Bacteria	p__Planctomycetota	c__OM190	o__OM190	f__OM190	g__OM190
OTU1186	4	0	0	0	0	55	0	0	0	0	17	0	0	0	21	0	19	18	0	0	0	0	0	0	0	0	21	7	0	6	0	0	10	10	0	0	33	d__Bacteria	p__Chloroflexi	c__KD4-96	o__KD4-96	f__KD4-96	g__KD4-96	s__uncultured_bacterium
OTU1328	0	0	0	0	0	0	0	0	0	0	0	0	0	0	28	0	1	0	0	0	173	0	0	0	0	2	0	3	8	0	3	0	5	0	0	0	0	d__Bacteria	p__Entotheonellaeota	c__Entotheonellia	o__Entotheonellales	f__Entotheonellaceae	g__Entotheonellaceae	s__uncultured_bacterium
OTU1042	0	0	10	0	0	0	0	0	11	0	0	136	0	0	0	14	0	0	0	0	0	29	0	0	0	6	0	0	0	0	0	16	0	0	0	0	0	d__Bacteria	p__Actinobacteriota	c__Actinobacteria	o__Micrococcales	f__Dermabacteraceae	g__Dermabacter
OTU1172	0	0	0	0	0	0	0	0	0	0	0	0	0	0	0	0	0	0	0	0	0	0	0	46	0	0	0	13	22	27	90	0	17	0	0	7	0	d__Bacteria	p__Bacteroidota	c__Bacteroidia	o__Bacteroidales	f__Prevotellaceae	g__Prevotella	s__uncultured_rumen
OTU0779	10	0	2	4	0	0	0	0	0	0	0	0	86	0	0	0	0	14	3	0	0	0	9	0	0	0	0	0	0	47	35	0	11	0	0	0	0	d__Bacteria	p__Bacteroidota	c__Bacteroidia	o__Chitinophagales	f__Chitinophagaceae	g__Terrimonas	s__uncultured_bacterium
OTU0973	11	0	0	0	0	0	0	0	0	0	0	0	44	0	0	0	0	0	0	0	0	0	0	101	0	0	0	0	13	0	28	9	15	0	0	0	0	d__Bacteria	p__Actinobacteriota	c__Thermoleophilia	o__Solirubrobacterales	f__67-14	g__67-14
OTU1173	12	0	0	0	0	0	9	0	0	4	0	0	0	0	36	6	0	0	0	0	0	0	27	0	60	0	5	12	7	34	9	0	0	0	0	0	0	d__Bacteria	p__Bacteroidota	c__Rhodothermia	o__Rhodothermales	f__Rhodothermaceae	g__uncultured
OTU1217	0	0	0	0	0	0	0	0	0	0	0	0	0	0	0	0	0	0	0	0	0	0	0	3	0	0	0	5	86	0	75	0	49	0	0	0	0	d__Bacteria	p__Bacteroidota	c__Bacteroidia	o__Cytophagales	f__Microscillaceae	g__Chryseolinea	s__uncultured_bacterium
OTU0878	0	0	0	0	0	0	0	0	0	0	0	0	1	139	0	0	0	0	0	0	0	0	0	12	47	0	0	0	17	0	4	0	0	0	0	0	0	d__Bacteria	p__Gemmatimonadota	c__Gemmatimonadetes	o__Gemmatimonadales	f__Gemmatimonadaceae	g__uncultured	s__uncultured_Gemmatimonas
OTU1017	0	0	0	66	0	0	0	0	0	0	4	0	0	0	14	0	5	0	0	0	98	0	0	0	0	0	0	3	0	0	5	0	25	0	0	0	0	d__Bacteria	p__Desulfobacterota
OTU1091	58	40	0	0	0	7	3	0	0	0	0	0	0	0	0	0	0	0	0	0	0	0	31	25	0	2	11	0	0	0	11	8	0	19	0	0	5	d__Bacteria	p__Proteobacteria	c__Alphaproteobacteria	o__Alphaproteobacteria_Incertae_Sedis	f__Unknown_Family	g__uncultured	s__uncultured_Alphaproteobacteria
OTU0780	0	6	51	29	0	0	0	0	1	0	0	0	0	2	0	37	26	19	0	10	0	0	0	0	0	0	0	6	0	0	0	0	0	5	0	4	22	d__Bacteria	p__Patescibacteria	c__Parcubacteria	o__Candidatus_Kaiserbacteria	f__Candidatus_Kaiserbacteria	g__Candidatus_Kaiserbacteria	s__uncultured_bacterium
OTU0806	0	0	49	52	0	0	0	0	0	0	0	0	3	2	12	0	2	0	0	0	0	0	0	0	0	0	0	15	15	8	7	18	29	3	3	0	0	d__Bacteria	p__Firmicutes	c__Bacilli	o__Bacillales	f__Planococcaceae	g__Jeotgalibacillus
OTU1018	0	0	0	0	0	0	0	0	0	0	0	4	0	0	0	0	0	212	0	0	2	0	0	0	0	0	0	0	0	0	0	0	0	0	0	0	0	d__Archaea	p__Crenarchaeota	c__Nitrososphaeria	o__Nitrosopumilales	f__Nitrosopumilaceae	g__Candidatus_Nitrosotenuis	s__uncultured_archaeon
OTU1143	0	7	0	0	0	0	0	8	0	0	10	0	0	0	15	5	0	0	0	0	0	32	0	0	0	3	14	27	0	4	12	3	0	18	49	5	6	d__Bacteria	p__Planctomycetota	c__Planctomycetes	o__Pirellulales	f__Pirellulaceae	g__Pir4_lineage	s__uncultured_planctomycete
OTU1252	0	0	0	0	76	0	0	0	10	11	0	5	0	0	0	0	0	19	0	18	30	0	3	0	0	0	0	0	27	0	9	0	0	5	0	5	0	d__Bacteria	p__Actinobacteriota	c__Actinobacteria	o__Micrococcales	f__Dermacoccaceae	g__Dermacoccus
OTU0972	0	15	0	0	0	0	0	0	0	0	0	0	0	120	0	9	0	0	0	0	70	0	0	0	0	0	0	0	0	0	0	0	0	3	0	0	0	d__Bacteria	p__Planctomycetota	c__Planctomycetes	o__Planctomycetales	f__uncultured	g__uncultured	s__uncultured_bacterium
OTU1060	0	0	16	0	0	0	0	0	0	0	0	0	0	0	13	5	0	0	0	2	0	0	12	31	30	0	20	13	7	0	4	11	17	14	9	4	9	d__Bacteria	p__Proteobacteria	c__Gammaproteobacteria	o__AT-s2-59	f__AT-s2-59	g__AT-s2-59	s__uncultured_bacterium
OTU1161	0	0	0	0	18	0	9	0	0	0	0	2	0	0	0	0	11	14	21	20	32	17	15	15	34	9	0	0	0	0	0	0	0	0	0	0	0	d__Bacteria
OTU1071	102	46	0	0	0	0	4	0	0	0	0	0	0	0	23	0	4	0	0	0	0	0	20	0	0	0	4	0	0	0	0	11	0	2	0	0	0	d__Bacteria	p__Sumerlaeota	c__Sumerlaeia	o__Sumerlaeales	f__Sumerlaeaceae	g__Sumerlaea
OTU1156	0	0	0	0	0	0	14	5	21	0	0	0	0	0	11	0	0	1	0	0	0	0	0	115	40	0	4	0	0	0	0	0	0	0	0	0	5	d__Bacteria	p__Proteobacteria	c__Alphaproteobacteria	o__uncultured	f__uncultured	g__uncultured	s__uncultured_Rhizobiales
OTU1201	10	8	0	0	0	0	0	14	0	0	0	0	0	0	9	4	0	0	0	0	14	0	5	0	59	9	1	0	0	7	0	15	4	12	0	0	45	d__Bacteria	p__Planctomycetota	c__OM190	o__OM190	f__OM190	g__OM190	s__uncultured_bacterium
OTU1216	0	0	0	0	0	0	2	0	0	0	0	0	0	0	0	2	0	11	0	0	0	0	0	0	55	0	36	6	99	0	0	0	0	0	0	0	5	d__Bacteria	p__Actinobacteriota	c__Actinobacteria	o__Corynebacteriales	f__Dietziaceae	g__Dietzia	s__Dietzia_maris
OTU0944	9	4	0	0	0	16	5	0	0	0	0	0	60	2	0	0	0	0	0	0	70	0	11	0	0	6	2	0	2	0	0	3	0	0	6	0	19	d__Bacteria	p__Hydrogenedentes	c__Hydrogenedentia	o__Hydrogenedentiales	f__Hydrogenedensaceae	g__Hydrogenedensaceae
OTU0956	0	0	0	2	0	0	0	44	10	0	22	0	41	0	0	0	8	0	0	0	0	11	0	0	0	0	0	0	24	0	0	53	0	0	0	0	0	d__Bacteria	p__Firmicutes	c__Bacilli	o__Lactobacillales	f__Leuconostocaceae	g__Leuconostoc
OTU1114	15	16	0	0	0	0	11	0	17	0	0	6	0	0	4	0	0	6	0	0	0	16	0	0	9	11	7	0	11	18	10	20	7	0	0	7	21	d__Bacteria	p__Acidobacteriota	c__Thermoanaerobaculia	o__Thermoanaerobaculales	f__Thermoanaerobaculaceae	g__Subgroup_10
OTU1182	6	0	0	0	0	0	9	0	0	0	0	0	0	0	0	14	4	22	64	17	0	0	0	0	0	5	0	14	4	6	8	0	0	2	9	21	10	d__Archaea	p__Nanoarchaeota	c__Nanoarchaeia	o__Woesearchaeales	f__SCGC_AAA011-D5	g__SCGC_AAA011-D5	s__uncultured_archaeon
OTU0831	5	0	0	110	0	0	0	0	6	0	8	0	0	2	39	0	0	0	0	0	0	16	0	0	0	5	9	0	6	0	3	0	0	0	0	0	0	d__Bacteria	p__NB1-j	c__NB1-j	o__NB1-j	f__NB1-j	g__NB1-j	s__uncultured_marine
OTU0975	14	52	26	0	0	5	0	0	0	2	0	0	0	0	23	12	0	0	0	0	0	0	0	0	0	7	25	6	8	0	20	0	0	0	0	14	0	d__Bacteria	p__Chloroflexi	c__JG30-KF-CM66	o__JG30-KF-CM66	f__JG30-KF-CM66	g__JG30-KF-CM66	s__uncultured_bacterium
OTU0991	2	8	0	1	0	8	9	9	40	27	0	17	28	32	0	0	10	0	0	0	0	0	0	0	0	4	13	0	0	0	0	6	0	0	0	0	0	d__Bacteria	p__Sumerlaeota	c__Sumerlaeia	o__Sumerlaeales	f__Sumerlaeaceae	g__Sumerlaea	s__uncultured_deep-sea
OTU1016	0	0	0	0	0	0	0	0	0	7	17	0	0	0	0	8	9	0	18	0	0	0	0	0	0	0	0	0	5	0	0	6	0	15	8	7	0	d__Bacteria	p__Verrucomicrobiota	c__Verrucomicrobiae	o__Opitutales	f__Puniceicoccaceae	g__Lentimonas	s__uncultured_Puniceicoccaceae
OTU1115	26	0	0	0	0	16	16	0	0	2	19	0	0	0	0	0	0	0	0	0	0	0	0	0	0	15	0	0	17	0	0	25	10	23	0	16	28	d__Bacteria	p__Chloroflexi	c__Dehalococcoidia	o__SAR202_clade	f__SAR202_clade	g__SAR202_clade	s__uncultured_bacterium
OTU1138	13	3	0	0	16	0	0	0	15	0	20	0	0	0	0	0	7	39	0	0	0	0	34	0	0	0	12	0	5	9	0	8	0	0	10	9	14	d__Archaea	p__Nanoarchaeota	c__Nanoarchaeia	o__Woesearchaeales	f__Woesearchaeales	g__Woesearchaeales
OTU1188	0	0	0	0	0	0	0	0	0	0	0	0	0	0	0	0	0	0	22	0	0	0	0	125	2	0	0	0	9	0	30	0	5	11	0	9	0	d__Bacteria	p__Gemmatimonadota	c__Gemmatimonadetes	o__Gemmatimonadales	f__Gemmatimonadaceae	g__uncultured
OTU1206	10	0	0	0	0	0	0	0	0	7	0	0	0	0	1	0	7	23	14	46	71	26	0	0	0	0	0	0	0	0	0	0	0	0	0	7	0	d__Bacteria	p__Patescibacteria	c__Microgenomatia	o__Candidatus_Woykebacteria	f__Candidatus_Woykebacteria	g__Candidatus_Woykebacteria	s__uncultured_bacterium
OTU1219	0	0	0	0	0	0	0	0	0	0	0	0	0	0	0	0	0	0	0	0	0	0	0	144	0	0	0	0	16	17	26	7	0	0	0	3	0	d__Bacteria	p__Proteobacteria	c__Gammaproteobacteria	o__Xanthomonadales	f__Xanthomonadaceae	g__Luteimonas
OTU0968	4	2	3	0	51	11	4	38	0	0	3	13	40	3	0	0	8	0	0	0	0	0	0	0	0	5	5	0	0	0	6	0	0	0	0	0	0	d__Bacteria	p__Proteobacteria	c__Alphaproteobacteria	o__Sphingomonadales	f__Sphingomonadaceae	g__Sphingobium	s__Sphingobium_yanoikuyae
OTU1111	0	13	6	0	23	14	0	0	0	0	5	0	0	0	0	0	15	0	0	0	0	0	48	0	3	7	20	6	15	0	0	14	0	0	0	2	20	d__Bacteria	p__Planctomycetota	c__Phycisphaerae	o__Phycisphaerales	f__Phycisphaeraceae	g__Urania-1B-19_marine_sediment_group	s__uncultured_planctomycete
OTU1292	0	0	0	0	0	0	0	0	0	0	0	0	0	0	0	0	0	0	0	0	0	0	0	90	0	0	0	5	24	0	35	0	43	0	0	14	0	d__Bacteria	p__Bacteroidota	c__Bacteroidia	o__Bacteroidales	f__Prevotellaceae	g__Prevotellaceae_UCG-001	s__uncultured_bacterium
OTU1152	0	0	0	0	0	0	0	0	0	0	0	0	0	0	0	0	0	0	0	0	0	0	186	0	0	0	11	0	0	0	5	4	0	0	0	0	0	d__Bacteria	p__Bacteroidota	c__Bacteroidia	o__Flavobacteriales	f__Weeksellaceae	g__Chryseobacterium
OTU1239	0	0	0	0	3	41	0	14	29	0	43	22	0	0	0	0	0	0	0	0	0	0	0	0	0	8	0	0	10	8	0	1	0	0	0	20	11	d__Bacteria	p__Bdellovibrionota	c__Oligoflexia	o__0319-6G20	f__0319-6G20	g__0319-6G20
OTU1124	0	1	0	0	0	0	0	0	0	0	0	0	0	0	0	0	0	39	0	0	0	69	10	0	0	0	0	0	0	0	17	0	16	11	37	4	5	d__Bacteria	p__Elusimicrobiota	c__Elusimicrobia	o__Lineage_IV	f__Lineage_IV	g__Lineage_IV	s__uncultured_bacterium
OTU1193	0	0	0	0	0	0	0	0	0	0	0	0	0	0	0	0	0	0	83	0	0	0	0	24	0	0	18	0	0	0	0	84	0	0	0	0	0	d__Bacteria	p__Proteobacteria	c__Alphaproteobacteria	o__Azospirillales	f__Azospirillaceae	g__Skermanella
OTU0876	14	10	0	0	0	0	0	0	0	0	0	0	59	0	7	0	10	0	0	0	0	0	0	0	0	11	25	0	9	0	0	0	0	8	23	8	24	d__Archaea	p__Nanoarchaeota	c__Nanoarchaeia	o__Woesearchaeales	f__Woesearchaeales	g__Woesearchaeales
OTU1075	26	0	36	0	15	0	0	19	10	0	36	4	0	0	0	0	0	0	0	0	0	0	0	0	29	0	0	0	0	0	0	6	0	0	0	27	0	d__Bacteria	p__Chloroflexi	c__Dehalococcoidia	o__SAR202_clade	f__SAR202_clade	g__SAR202_clade
OTU1157	0	0	0	0	0	0	67	22	0	0	0	5	0	0	0	8	0	0	26	0	0	0	0	0	0	6	5	0	6	0	20	6	0	0	24	7	6	d__Bacteria	p__Acidobacteriota	c__AT-s3-28	o__AT-s3-28	f__AT-s3-28	g__AT-s3-28	s__uncultured_bacterium
OTU1174	2	0	0	0	36	0	8	0	0	0	0	0	0	0	0	14	0	0	0	0	0	0	0	0	0	5	16	3	14	20	0	39	6	15	0	8	22	d__Bacteria	p__Planctomycetota	c__Pla3_lineage	o__Pla3_lineage	f__Pla3_lineage	g__Pla3_lineage	s__uncultured_bacterium
OTU1235	0	0	0	0	0	0	0	0	0	0	0	0	0	0	19	0	0	0	13	0	0	0	0	47	0	0	0	0	36	5	29	0	38	10	0	5	0	d__Bacteria	p__Proteobacteria	c__Alphaproteobacteria	o__Sphingomonadales	f__Sphingomonadaceae	g__Ellin6055
OTU1307	0	0	0	0	0	0	0	0	0	0	0	0	0	0	0	0	23	0	0	0	79	0	0	13	0	10	2	0	36	0	0	7	0	0	0	14	24	d__Bacteria	p__Calditrichota	c__Calditrichia	o__Calditrichales	f__Calditrichaceae	g__Calditrichaceae	s__uncultured_Deferribacteres
OTU1034	0	0	1	65	0	0	14	0	0	0	0	0	1	3	0	9	0	0	0	0	110	0	0	0	0	0	0	0	0	0	4	0	0	0	0	0	0	d__Bacteria	p__Myxococcota
OTU1229	0	3	0	0	9	1	0	0	7	0	0	5	0	0	1	2	0	55	0	106	0	0	0	0	3	0	0	4	0	0	2	0	0	0	0	0	9	d__Bacteria	p__Bacteroidota	c__Bacteroidia	o__Bacteroidales	f__Bacteroidaceae	g__Bacteroides	s__Bacteroides_vulgatus
OTU1023	0	7	8	4	0	39	14	8	0	20	0	8	4	37	23	0	0	0	0	0	0	0	0	15	0	1	3	0	0	9	0	0	0	0	0	6	0	d__Bacteria	p__Proteobacteria	c__Gammaproteobacteria	o__Coxiellales	f__Coxiellaceae	g__Coxiella	s__uncultured_gamma
OTU1148	4	28	0	0	0	0	0	0	0	6	0	0	0	0	6	15	26	0	0	0	0	0	0	0	48	0	2	0	0	0	0	0	0	3	6	29	31	d__Bacteria	p__Planctomycetota	c__vadinHA49	o__vadinHA49	f__vadinHA49	g__vadinHA49	s__uncultured_deep-sea
OTU0902	0	0	0	0	0	0	0	0	0	0	0	0	3	164	5	5	5	0	0	0	0	0	0	0	0	0	0	0	0	0	0	0	0	0	0	23	0	d__Bacteria	p__Firmicutes	c__Bacilli	o__Lactobacillales	f__Lactobacillaceae	g__Lactobacillus	s__Lactobacillus_salivarius
OTU1110	5	17	12	0	0	0	0	0	0	0	0	0	0	9	20	0	0	0	0	0	43	0	3	0	54	2	2	6	6	0	9	0	0	7	0	0	5	d__Bacteria	p__Planctomycetota	c__Phycisphaerae	o__Phycisphaerales	f__Phycisphaeraceae	g__uncultured	s__uncultured_bacterium
OTU1145	0	0	0	2	0	0	0	0	0	0	0	0	0	23	0	0	0	0	0	0	0	0	13	0	0	0	0	0	0	0	7	0	0	0	16	8	10	d__Bacteria	p__Proteobacteria	c__Gammaproteobacteria	o__Alteromonadales	f__Alteromonadaceae	g__Rheinheimera
OTU1222	0	0	0	0	0	0	0	0	0	0	0	0	0	0	0	4	0	0	0	0	0	0	0	84	0	0	0	7	16	27	55	0	0	0	3	8	0	d__Bacteria	p__Proteobacteria	c__Gammaproteobacteria	o__Xanthomonadales	f__Xanthomonadaceae	g__Arenimonas
OTU1067	0	0	0	0	0	0	4	3	36	75	34	4	0	0	0	0	0	0	0	0	0	4	0	0	4	8	5	0	0	0	0	0	0	0	20	6	0	d__Bacteria	p__Chloroflexi	c__JG30-KF-CM66	o__JG30-KF-CM66	f__JG30-KF-CM66	g__JG30-KF-CM66	s__uncultured_Chloroflexi
OTU1237	0	0	0	0	0	0	0	0	0	0	0	0	0	0	0	0	0	0	0	0	0	0	0	73	0	0	0	51	23	0	48	0	4	4	0	0	0	d__Bacteria	p__Proteobacteria	c__Alphaproteobacteria	o__Sphingomonadales	f__Sphingomonadaceae	g__Sphingorhabdus
OTU0724	0	0	1	198	0	0	0	0	0	0	0	0	2	1	0	0	0	0	0	0	0	0	0	0	0	0	0	0	0	0	0	0	0	0	0	0	0	d__Bacteria	p__Gemmatimonadota	c__Gemmatimonadetes	o__Gemmatimonadales	f__Gemmatimonadaceae	g__uncultured
OTU1137	3	0	0	0	0	0	0	4	0	0	0	0	0	0	0	0	0	0	0	0	0	9	0	0	0	17	0	59	0	0	8	24	7	58	10	0	0	d__Bacteria	p__Proteobacteria	c__Alphaproteobacteria	o__Kordiimonadales	f__Kordiimonadaceae	g__Kordiimonas	s__uncultured_bacterium
OTU1185	0	0	0	0	0	0	0	0	12	4	0	0	0	0	8	0	0	42	0	0	0	0	0	86	0	0	0	0	2	12	3	0	0	14	0	10	8	d__Bacteria	p__Myxococcota	c__Polyangia	o__Polyangiales	f__Sandaracinaceae	g__uncultured
OTU1221	0	0	0	0	0	16	8	0	0	0	5	0	0	0	0	0	1	31	0	0	0	0	0	52	23	6	0	0	19	0	24	0	17	0	0	0	0	d__Bacteria	p__Firmicutes	c__Clostridia	o__Oscillospirales	f__Ruminococcaceae
OTU1257	0	0	0	0	0	0	0	0	0	0	0	0	0	0	0	0	8	0	34	0	0	0	0	71	0	0	0	7	8	11	36	6	5	0	0	4	8	d__Bacteria	p__Proteobacteria	c__Gammaproteobacteria	o__Burkholderiales	f__Nitrosomonadaceae	g__Ellin6067
OTU0964	1	5	34	0	33	5	6	0	26	1	12	25	0	10	0	0	12	1	0	0	0	0	3	0	0	2	4	9	0	0	0	1	0	0	4	0	7	d__Bacteria	p__Patescibacteria	c__Parcubacteria	o__Candidatus_Spechtbacteria	f__Candidatus_Spechtbacteria	g__Candidatus_Spechtbacteria	s__Candidatus_Spechtbacteria
OTU1154	0	0	0	0	19	0	0	0	0	12	4	0	0	0	0	0	0	0	17	0	0	0	0	0	0	0	0	0	0	0	0	0	0	0	0	22	0	d__Bacteria	p__Proteobacteria	c__Gammaproteobacteria	o__KI89A_clade	f__KI89A_clade	g__KI89A_clade	s__uncultured_marine
OTU1109	0	0	3	0	0	17	0	0	0	11	0	0	0	0	32	2	33	0	17	0	0	0	58	0	18	0	0	0	0	0	0	0	0	0	7	0	0	d__Bacteria	p__Proteobacteria	c__Alphaproteobacteria
OTU1336	0	0	0	0	0	0	0	0	0	0	0	0	0	0	0	0	0	0	0	0	0	0	0	46	0	0	0	11	12	19	56	0	39	0	0	16	0	d__Bacteria	p__Bacteroidota	c__Bacteroidia	o__Bacteroidales	f__Rikenellaceae	g__Rikenellaceae_RC9_gut_group	s__uncultured_bacterium
OTU1050	0	0	0	0	0	0	2	0	0	0	6	0	0	0	0	0	0	9	0	0	0	0	0	0	0	0	0	0	0	0	0	0	0	0	0	0	0	d__Bacteria	p__Actinobacteriota	c__Acidimicrobiia	o__Microtrichales	f__Microtrichaceae	g__Sva0996_marine_group	s__uncultured_Verrucomicrobiales
OTU1153	13	0	0	0	0	0	0	0	0	4	0	0	0	0	5	6	0	0	0	0	0	0	7	0	0	12	3	10	0	34	4	24	0	11	28	38	0	d__Bacteria	p__Hydrogenedentes	c__Hydrogenedentia	o__Hydrogenedentiales	f__Hydrogenedensaceae	g__Hydrogenedensaceae
OTU1202	0	11	0	0	19	0	6	0	0	0	0	0	0	0	0	6	0	0	0	0	0	0	0	0	0	5	10	27	10	8	35	15	16	0	0	20	11	d__Bacteria	p__Patescibacteria	c__Parcubacteria	o__Parcubacteria	f__Parcubacteria	g__Parcubacteria	s__uncultured_deep-sea
OTU1209	6	8	0	0	6	0	9	0	0	13	0	0	0	0	0	0	0	0	0	0	0	0	0	0	24	13	22	3	24	0	0	0	20	14	30	7	0	d__Bacteria	p__Acidobacteriota	c__Subgroup_21	o__Subgroup_21	f__Subgroup_21	g__Subgroup_21	s__uncultured_bacterium
OTU1226	0	0	0	0	0	0	0	0	0	0	0	0	0	0	0	0	0	0	0	0	0	0	0	40	0	0	0	5	40	2	87	8	0	0	0	17	0	d__Bacteria	p__Bacteroidota	c__Bacteroidia	o__Bacteroidales	f__Prevotellaceae
OTU1238	0	0	0	0	0	0	0	0	0	0	0	0	0	0	0	0	0	0	0	0	0	0	0	12	0	0	0	7	60	0	51	10	45	0	6	4	0	d__Bacteria	p__Myxococcota	c__Polyangia	o__Polyangiales	f__Sandaracinaceae	g__uncultured	s__uncultured_soil
OTU1329	0	0	0	0	0	0	0	41	0	0	0	0	0	0	0	0	0	0	3	0	0	0	7	47	54	0	0	0	21	0	16	0	0	0	0	8	2	d__Bacteria	p__Actinobacteriota	c__Actinobacteria	o__Streptomycetales	f__Streptomycetaceae	g__Streptomyces
OTU1107	4	0	0	0	0	42	0	0	0	0	3	0	10	0	0	22	6	0	0	0	18	0	0	6	0	0	0	0	0	0	0	4	0	0	0	0	0	d__Bacteria	p__Actinobacteriota	c__Actinobacteria	o__Micrococcales	f__Microbacteriaceae	g__Microbacterium
OTU1191	0	0	0	0	0	0	0	0	0	0	0	0	0	0	0	0	0	0	0	0	0	0	0	0	0	0	0	112	15	0	0	0	0	42	21	0	8	d__Archaea	p__Nanoarchaeota	c__Nanoarchaeia	o__Woesearchaeales	f__SCGC_AAA011-D5	g__SCGC_AAA011-D5	s__uncultured_euryarchaeote
OTU1254	0	0	0	0	74	0	0	0	52	34	1	0	0	0	0	0	0	0	0	0	0	0	0	0	0	0	0	3	9	0	4	0	8	5	0	8	0	d__Bacteria	p__Patescibacteria	c__Parcubacteria	o__Candidatus_Yanofskybacteria	f__Candidatus_Yanofskybacteria	g__Candidatus_Yanofskybacteria	s__uncultured_deep-sea
OTU0918	8	0	19	0	7	0	6	0	5	0	0	0	0	77	6	0	7	0	0	0	0	0	0	0	0	0	0	3	9	29	5	0	0	2	14	0	0	d__Bacteria	p__Verrucomicrobiota	c__Omnitrophia	o__Omnitrophales	f__Omnitrophaceae	g__Candidatus_Omnitrophus	s__uncultured_bacterium
OTU0967	12	0	49	0	0	0	11	0	0	0	11	0	0	0	0	4	0	0	0	0	0	19	25	0	9	9	6	0	0	0	4	19	0	7	3	0	9	d__Bacteria	p__Proteobacteria	c__Alphaproteobacteria	o__Defluviicoccales	f__uncultured	g__uncultured	s__uncultured_Alphaproteobacteria
OTU1061	0	0	2	0	0	0	0	0	25	0	4	0	0	65	0	0	0	20	0	0	0	0	51	0	0	0	5	9	6	9	0	0	0	1	0	0	0	d__Bacteria	p__Acidobacteriota	c__Thermoanaerobaculia	o__Thermoanaerobaculales	f__Thermoanaerobaculaceae	g__Subgroup_10	s__uncultured_bacterium
OTU1192	0	0	0	0	8	16	0	0	0	4	5	22	0	0	0	0	0	0	0	0	0	0	0	0	0	6	0	19	0	0	9	12	17	55	24	0	0	d__Archaea
OTU1330	0	0	0	0	0	0	0	0	0	0	0	0	0	0	0	0	0	0	0	0	0	0	0	0	0	0	0	167	0	15	0	0	0	15	0	0	0	d__Archaea
OTU1144	0	0	0	0	0	0	0	0	0	0	2	0	0	0	7	7	0	12	2	0	0	0	0	0	0	0	0	0	0	0	0	0	0	0	0	0	0	d__Bacteria	p__Planctomycetota	c__Planctomycetes	o__Pirellulales	f__Pirellulaceae	g__uncultured
OTU1183	0	0	0	0	0	0	33	0	0	12	0	13	0	0	0	0	0	0	0	0	0	0	0	56	0	0	0	0	0	0	0	0	0	0	0	0	0	d__Bacteria	p__Proteobacteria	c__Gammaproteobacteria	o__SAR86_clade	f__SAR86_clade	g__SAR86_clade	s__marine_metagenome
OTU1195	37	43	0	0	0	0	0	0	0	0	0	0	0	0	0	0	0	0	5	0	0	0	0	0	41	0	0	13	9	0	0	0	26	16	0	0	6	d__Bacteria	p__Planctomycetota	c__Planctomycetes	o__Pirellulales	f__Pirellulaceae	g__Blastopirellula	s__uncultured_deep-sea
OTU1243	26	0	0	0	0	0	0	0	0	0	0	0	0	0	0	0	0	39	0	0	0	0	0	53	0	0	0	0	7	16	20	9	19	0	0	0	7	d__Bacteria	p__Acidobacteriota	c__Blastocatellia	o__Blastocatellales	f__Blastocatellaceae	g__uncultured
OTU1279	0	0	0	0	0	0	0	0	0	0	0	0	0	0	0	0	0	0	0	0	0	0	0	86	0	0	0	0	36	24	31	1	15	0	0	0	0	d__Bacteria	p__Gemmatimonadota	c__Gemmatimonadetes	o__Gemmatimonadales	f__Gemmatimonadaceae	g__uncultured
OTU1289	0	0	0	0	45	21	0	0	9	0	11	14	0	0	0	11	0	0	0	0	0	0	0	0	0	5	0	3	0	9	0	0	0	11	26	17	14	d__Bacteria	p__Myxococcota	c__Myxococcia	o__Myxococcales	f__Myxococcaceae	g__P3OB-42	s__uncultured_bacterium
OTU1019	0	0	0	2	56	0	0	12	4	0	0	15	15	74	0	0	0	0	0	0	0	0	0	0	0	0	0	0	0	6	2	0	0	0	0	9	0	d__Bacteria	p__Verrucomicrobiota	c__Omnitrophia	o__Omnitrophales	f__Omnitrophaceae	g__Candidatus_Omnitrophus	s__uncultured_bacterium
OTU1304	8	11	0	0	0	11	0	22	0	0	0	0	0	0	34	0	0	25	0	20	0	0	0	32	0	0	0	5	0	0	3	7	0	0	0	2	15	d__Bacteria	p__Bacteroidota	c__Bacteroidia	o__Cytophagales	f__Cyclobacteriaceae	g__uncultured	s__uncultured_bacterium
OTU0869	0	0	0	123	0	0	0	0	0	0	0	0	5	1	0	0	0	32	0	0	0	0	0	0	0	0	0	0	0	0	21	0	9	0	0	0	3	d__Bacteria	p__Proteobacteria	c__Gammaproteobacteria	o__Burkholderiales	f__Oxalobacteraceae	g__Massilia	s__Duganella_sp.
OTU1094	0	37	0	0	0	0	0	0	0	0	0	0	0	0	33	23	13	0	0	0	0	0	8	0	0	13	36	5	5	0	0	5	0	0	6	7	3	d__Bacteria	p__Chloroflexi	c__TK17	o__TK17	f__TK17	g__TK17	s__uncultured_bacterium
OTU1000	0	0	0	0	0	0	0	0	20	15	24	86	37	0	0	0	0	0	0	0	0	0	11	0	0	0	0	0	0	0	0	0	0	0	0	0	0	d__Bacteria	p__Chloroflexi	c__Dehalococcoidia	o__SAR202_clade	f__SAR202_clade	g__SAR202_clade
OTU1286	3	0	0	0	0	0	20	16	0	38	13	0	0	0	0	0	0	0	0	0	0	47	0	0	0	0	8	0	16	0	0	0	13	4	15	0	0	d__Bacteria	p__Chloroflexi	c__Dehalococcoidia	o__SAR202_clade	f__SAR202_clade	g__SAR202_clade
OTU0755	0	0	0	161	0	0	0	0	0	0	0	0	0	3	0	0	0	0	0	0	0	0	0	28	0	0	0	0	0	0	0	0	0	0	0	0	0	d__Bacteria	p__Acidobacteriota	c__Blastocatellia	o__Pyrinomonadales	f__Pyrinomonadaceae	g__RB41
OTU1347	0	0	0	0	0	0	0	0	0	0	0	0	0	0	0	0	0	0	0	0	0	0	0	70	0	0	0	0	46	11	20	0	45	0	0	0	0	d__Bacteria	p__Bacteroidota	c__Bacteroidia	o__Bacteroidales	f__Prevotellaceae	g__Prevotella
OTU0840	0	0	9	3	0	13	0	0	0	0	0	0	15	100	0	0	0	0	0	0	0	0	0	0	0	0	2	12	1	0	0	0	9	6	0	14	7	d__Bacteria	p__Patescibacteria	c__Parcubacteria	o__Candidatus_Kaiserbacteria	f__Candidatus_Kaiserbacteria	g__Candidatus_Kaiserbacteria	s__uncultured_bacterium
OTU1126	0	0	0	0	0	0	20	0	0	13	0	0	0	0	0	14	81	0	0	0	0	0	16	0	27	0	9	2	0	0	0	0	0	0	3	6	0	d__Bacteria	p__Zixibacteria	c__Zixibacteria	o__Zixibacteria	f__Zixibacteria	g__Zixibacteria	s__uncultured_bacterium
OTU1227	0	0	0	0	0	0	5	7	42	73	20	27	0	0	0	0	5	0	0	0	0	0	0	0	0	0	0	0	0	0	0	12	0	0	0	0	0	d__Bacteria	p__Patescibacteria	c__Parcubacteria
OTU1265	0	0	0	0	0	0	0	0	0	0	0	0	0	0	0	0	0	0	0	0	0	0	0	82	0	0	0	10	24	18	53	0	0	0	0	0	0	d__Bacteria	p__Firmicutes	c__Clostridia	o__Clostridia	f__Hungateiclostridiaceae	g__Saccharofermentans
OTU0982	8	8	42	0	0	34	8	0	0	0	0	0	0	0	0	0	0	0	0	0	0	0	0	0	0	19	13	10	9	16	11	7	0	0	4	0	0	d__Bacteria	p__Planctomycetota	c__Planctomycetes	o__Planctomycetales
OTU0994	0	0	7	0	0	0	0	0	0	0	0	0	0	0	0	143	11	21	8	0	0	0	0	0	0	0	0	0	0	0	0	0	0	0	0	0	0	d__Bacteria	p__Patescibacteria	c__Parcubacteria	o__Candidatus_Azambacteria	f__Candidatus_Azambacteria	g__Candidatus_Azambacteria
OTU1142	0	16	0	0	0	0	0	19	6	7	30	35	0	0	0	0	0	0	0	0	0	6	0	0	0	16	14	0	3	9	9	0	0	6	14	0	0	d__Bacteria	p__Elusimicrobiota	c__Lineage_IIc	o__Lineage_IIc	f__Lineage_IIc	g__Lineage_IIc	s__uncultured_bacterium
OTU1165	0	0	0	0	0	0	52	0	0	11	8	0	0	0	0	0	0	0	0	0	0	0	23	0	0	7	8	0	0	0	0	23	0	2	24	25	7	d__Bacteria	p__Chloroflexi	c__Dehalococcoidia	o__SAR202_clade	f__SAR202_clade	g__SAR202_clade	s__uncultured_bacterium
OTU1194	5	0	0	0	0	0	7	0	7	0	0	0	0	0	0	0	0	0	0	34	0	0	0	0	0	9	0	16	0	17	16	12	13	13	8	12	21	d__Bacteria	p__Planctomycetota	c__Planctomycetes	o__Pirellulales	f__Pirellulaceae	g__Rhodopirellula	s__uncultured_deep-sea
OTU1264	0	0	0	0	0	0	0	0	0	0	0	0	0	0	0	0	0	0	0	0	0	0	0	124	0	0	0	0	0	14	27	0	25	0	0	0	0	d__Bacteria	p__Chloroflexi	c__KD4-96	o__KD4-96	f__KD4-96	g__KD4-96
OTU1267	0	0	0	0	0	0	0	0	0	0	0	0	0	0	0	0	0	0	0	0	0	0	0	42	0	0	0	5	29	0	94	0	17	0	0	3	0	d__Bacteria	p__Bacteroidota	c__Bacteroidia	o__Bacteroidales	f__Prevotellaceae	g__Prevotella	s__uncultured_rumen
OTU1269	96	0	0	0	0	0	0	0	0	0	0	0	0	0	0	0	0	0	0	28	0	0	0	23	0	0	0	15	11	0	6	0	0	0	0	0	11	d__Bacteria	p__Proteobacteria	c__Gammaproteobacteria	o__Burkholderiales	f__Comamonadaceae	g__Comamonas	s__uncultured_beta
OTU0906	0	0	117	0	0	0	0	0	0	0	0	0	0	0	0	0	0	0	0	0	0	0	0	0	44	0	0	0	0	0	0	0	0	0	0	17	11	d__Bacteria	p__Proteobacteria	c__Alphaproteobacteria	o__Kordiimonadales	f__Kordiimonadaceae	g__Kordiimonas	s__uncultured_bacterium
OTU1230	0	0	0	0	26	0	0	0	0	0	0	0	0	0	0	8	0	0	0	0	0	0	145	0	0	3	0	0	0	0	4	0	0	0	0	0	3	d__Bacteria	p__Proteobacteria	c__Gammaproteobacteria	o__Gammaproteobacteria_Incertae_Sedis	f__Unknown_Family	g__Acidibacter
OTU1007	0	0	36	0	0	0	0	0	0	0	0	0	0	1	0	0	22	0	0	0	0	0	0	14	0	0	0	22	35	5	28	0	0	0	0	5	12	d__Bacteria	p__Proteobacteria	c__Gammaproteobacteria	o__Xanthomonadales	f__Xanthomonadaceae	g__Luteimonas
OTU1220	0	0	0	0	0	0	0	0	0	0	0	0	0	0	46	10	17	0	24	0	0	0	21	0	0	4	8	0	0	0	36	0	0	0	8	8	6	d__Archaea	p__Nanoarchaeota	c__Nanoarchaeia	o__Woesearchaeales	f__Woesearchaeales	g__Woesearchaeales
OTU1281	0	0	0	0	0	0	0	0	0	0	0	0	0	0	0	0	0	0	0	0	0	0	0	86	0	0	0	6	25	0	66	5	0	0	0	0	0	d__Bacteria	p__Bacteroidota	c__Bacteroidia	o__Bacteroidales	f__Prevotellaceae	g__Prevotella	s__uncultured_rumen
OTU0941	13	19	67	0	0	0	8	0	10	0	0	0	0	0	24	8	0	6	0	0	0	0	0	0	0	6	10	0	0	0	0	13	0	0	0	0	3	d__Bacteria	p__Planctomycetota	c__vadinHA49	o__vadinHA49	f__vadinHA49	g__vadinHA49	s__uncultured_bacterium
OTU1066	0	0	59	0	6	0	0	0	0	29	10	0	0	0	0	0	0	0	0	0	0	0	0	45	0	0	0	0	0	8	0	0	0	0	4	0	0	d__Bacteria	p__Proteobacteria	c__Alphaproteobacteria	o__Caulobacterales	f__Caulobacteraceae	g__Brevundimonas	s__Brevundimonas_terrae
OTU1178	4	6	0	0	0	0	5	9	0	0	0	0	0	0	3	0	88	0	0	0	0	0	3	0	0	3	15	0	0	0	4	0	18	0	0	5	0	d__Bacteria	p__Actinobacteriota	c__Actinobacteria	o__Corynebacteriales	f__Nocardiaceae	g__Rhodococcus
OTU1225	0	0	0	0	6	0	11	0	7	0	0	0	0	0	0	0	5	5	0	0	0	0	17	4	66	26	9	0	4	0	6	0	0	0	6	0	15	d__Bacteria	p__Verrucomicrobiota	c__Omnitrophia	o__Omnitrophales
OTU1240	0	0	0	0	0	0	0	0	0	0	0	0	0	0	0	0	0	0	0	0	0	0	0	0	0	0	0	0	35	6	135	0	6	0	0	4	0	d__Bacteria	p__Patescibacteria	c__Gracilibacteria	o__Absconditabacteriales_(SR1)	f__Absconditabacteriales_(SR1)	g__Absconditabacteriales_(SR1)	s__uncultured_rumen
OTU1295	0	0	0	0	0	4	0	43	8	0	0	5	0	0	10	0	13	8	0	0	0	0	0	0	0	0	0	0	11	0	10	8	13	0	32	9	13	d__Bacteria	p__Acidobacteriota	c__Acidobacteriae	o__Subgroup_13	f__Subgroup_13	g__Subgroup_13	s__uncultured_Acidobacteria
OTU1234	0	0	0	0	0	0	0	0	22	21	0	0	0	0	11	11	0	10	70	7	0	6	3	0	0	0	2	9	0	0	0	0	0	4	0	0	10	d__Bacteria	p__Patescibacteria	c__Parcubacteria	o__Candidatus_Yanofskybacteria	f__Candidatus_Yanofskybacteria	g__Candidatus_Yanofskybacteria	s__uncultured_bacterium
OTU1162	0	0	0	0	0	0	0	0	0	0	0	0	0	0	0	0	36	92	0	0	0	29	19	0	0	0	0	0	0	0	0	0	0	0	2	0	7	d__Bacteria	p__Bacteroidota	c__Bacteroidia	o__Cytophagales	f__Flammeovirgaceae	g__Luteivirga	s__uncultured_bacterium
OTU1167	0	0	0	47	0	3	18	24	11	13	0	0	0	0	8	0	0	0	0	0	0	0	6	0	0	3	2	0	6	0	6	0	0	7	10	6	15	d__Bacteria	p__Proteobacteria	c__Alphaproteobacteria	o__Defluviicoccales	f__uncultured	g__uncultured	s__uncultured_bacterium
OTU1175	0	52	0	0	0	0	0	8	20	4	6	0	0	0	24	10	7	0	0	0	0	0	0	0	0	0	9	5	6	0	12	5	0	0	9	0	7	d__Bacteria	p__Acidobacteriota	c__Subgroup_22	o__Subgroup_22	f__Subgroup_22	g__Subgroup_22	s__uncultured_bacterium
OTU1270	0	0	0	0	0	0	0	0	0	0	0	0	0	0	0	0	0	0	0	0	0	0	0	54	0	0	0	0	19	13	88	0	0	0	0	10	0	d__Bacteria	p__Bacteroidota	c__Bacteroidia	o__Bacteroidales	f__F082	g__F082
OTU1250	0	0	23	0	0	3	5	0	0	0	0	0	0	0	0	13	0	9	0	0	0	0	0	0	0	0	5	66	0	21	0	0	0	7	0	27	4	d__Bacteria	p__Patescibacteria	c__Parcubacteria
OTU1348	0	0	6	0	0	0	0	0	11	9	0	0	0	0	26	0	0	0	0	14	0	0	0	0	68	0	0	0	0	0	13	0	14	0	0	6	16	d__Bacteria	p__Proteobacteria	c__Alphaproteobacteria	o__Kiloniellales	f__Kiloniellaceae	g__uncultured	s__uncultured_bacterium
OTU0805	0	0	0	3	0	0	0	0	0	0	0	0	108	1	0	0	0	70	0	0	0	0	0	0	0	0	0	0	0	0	0	0	0	0	0	0	0	d__Bacteria	p__Planctomycetota	c__Phycisphaerae	o__Phycisphaerales	f__Phycisphaeraceae	g__uncultured	s__uncultured_deep-sea
OTU0923	21	38	0	73	3	0	23	0	10	3	0	0	0	0	3	0	0	0	0	0	0	0	0	0	0	4	4	0	0	0	0	0	0	0	0	0	0	d__Bacteria	p__Elusimicrobiota	c__Lineage_IIb	o__Lineage_IIb	f__Lineage_IIb	g__Lineage_IIb	s__uncultured_bacterium
OTU1278	6	0	0	0	0	0	7	0	0	0	0	0	0	0	0	0	0	70	0	0	0	27	0	0	72	0	0	0	0	0	0	0	0	0	0	0	0	d__Bacteria	p__Bacteroidota	c__Bacteroidia	o__Bacteroidales	f__Bacteroidaceae	g__Bacteroides	s__Bacteroides_ovatus
OTU0821	0	0	1	81	0	0	0	0	0	0	0	0	0	99	0	0	0	0	0	0	0	0	0	0	0	0	0	0	0	0	0	0	0	0	0	0	0	d__Bacteria	p__Gemmatimonadota	c__Longimicrobia	o__Longimicrobiales	f__Longimicrobiaceae	g__YC-ZSS-LKJ147	s__uncultured_bacterium
OTU1255	0	0	0	0	0	0	11	0	24	14	0	6	0	0	7	0	0	0	0	0	0	0	15	0	17	15	17	0	4	14	0	0	10	15	0	0	12	d__Bacteria	p__Planctomycetota	c__Planctomycetes	o__Pirellulales	f__Pirellulaceae	g__Pir4_lineage	s__uncultured_planctomycete
OTU1344	0	0	0	0	0	0	0	0	0	0	0	0	0	0	0	9	0	0	0	0	0	0	0	10	18	0	0	20	0	0	0	9	0	5	13	65	32	d__Bacteria	p__Patescibacteria	c__Parcubacteria	o__Candidatus_Yanofskybacteria	f__Candidatus_Yanofskybacteria	g__Candidatus_Yanofskybacteria	s__uncultured_bacterium
OTU0880	0	6	51	38	0	0	0	0	0	0	0	0	0	2	38	0	0	0	0	0	0	2	0	0	0	2	6	0	4	8	3	10	0	7	0	3	0	d__Bacteria	p__NB1-j	c__NB1-j	o__NB1-j	f__NB1-j	g__NB1-j
OTU1089	0	0	0	0	0	0	0	0	0	0	5	0	0	0	0	0	17	0	0	0	0	23	0	17	0	75	37	0	0	0	0	0	0	0	6	0	0	d__Bacteria	p__Chloroflexi	c__Dehalococcoidia	o__SAR202_clade	f__SAR202_clade	g__SAR202_clade	s__uncultured_bacterium
OTU1231	0	0	10	0	31	0	0	0	0	0	0	20	0	2	16	0	0	0	0	0	0	0	0	0	49	10	10	0	26	0	0	0	0	6	0	0	0	d__Bacteria	p__Bacteroidota	c__Bacteroidia	o__Cytophagales	f__Cyclobacteriaceae	g__uncultured	s__uncultured_bacterium
OTU1300	0	0	0	0	0	39	0	0	0	11	0	0	0	0	0	37	0	0	0	0	0	0	0	93	0	0	0	0	0	0	0	0	0	0	0	0	0	d__Bacteria	p__Proteobacteria	c__Alphaproteobacteria	o__Rhizobiales	f__Beijerinckiaceae	g__Microvirga
OTU1318	10	0	0	0	0	0	23	44	5	0	0	0	0	0	4	3	0	0	0	0	0	0	0	0	0	6	20	0	6	11	0	11	16	5	0	6	9	d__Bacteria	p__Proteobacteria	c__Alphaproteobacteria	o__Rhizobiales	f__KF-JG30-B3	g__KF-JG30-B3	s__uncultured_bacterium
OTU1130	0	6	31	0	0	0	0	0	0	0	0	0	0	0	33	0	0	0	0	0	0	0	0	0	0	0	5	8	0	0	0	15	0	0	63	18	0	d__Bacteria	p__Chloroflexi	c__TK17	o__TK17	f__TK17	g__TK17	s__uncultured_bacterium
OTU1223	10	7	0	0	0	0	0	0	0	1	13	0	0	0	0	0	0	0	0	0	0	0	0	0	0	22	29	0	13	0	7	22	0	7	8	5	35	d__Bacteria	p__Planctomycetota	c__Pla4_lineage	o__Pla4_lineage	f__Pla4_lineage	g__Pla4_lineage	s__uncultured_bacterium
OTU1323	0	0	0	0	0	0	0	0	0	6	19	28	0	0	0	0	0	0	23	0	0	46	0	0	0	0	23	9	17	0	0	0	0	8	0	0	0	d__Bacteria	p__Planctomycetota	c__Phycisphaerae	o__CCM11a	f__CCM11a	g__CCM11a	s__uncultured_Planctomycetales
OTU1341	0	0	0	0	24	52	0	22	0	0	59	3	0	0	0	6	0	0	0	0	0	0	0	0	0	13	0	0	0	0	0	0	0	0	0	0	0	d__Bacteria	p__Chloroflexi	c__Dehalococcoidia	o__SAR202_clade	f__SAR202_clade	g__SAR202_clade
OTU1370	0	0	0	0	18	0	0	0	17	0	0	0	0	0	0	0	0	0	15	0	0	22	0	0	0	0	0	5	0	13	7	23	38	0	0	0	0	d__Bacteria	p__Proteobacteria	c__Gammaproteobacteria	o__Burkholderiales	f__Neisseriaceae	g__Neisseria
OTU1113	12	13	14	0	0	0	7	0	0	0	0	3	0	0	0	0	16	23	0	0	0	0	15	0	0	21	16	0	8	0	0	0	0	0	0	16	14	d__Bacteria	p__Acidobacteriota	c__Thermoanaerobaculia	o__Thermoanaerobaculales	f__Thermoanaerobaculaceae	g__Subgroup_10
OTU1171	4	7	0	0	0	0	0	0	0	0	0	16	0	21	0	9	0	0	0	0	0	5	46	0	0	16	18	0	1	16	4	0	9	0	0	6	0	d__Bacteria	p__Elusimicrobiota	c__Lineage_IIc	o__Lineage_IIc	f__Lineage_IIc	g__Lineage_IIc	s__uncultured_bacterium
OTU1204	0	0	0	0	0	0	7	0	4	0	0	0	0	0	0	62	64	0	0	0	0	0	14	0	0	0	13	0	9	0	0	0	0	0	0	0	5	d__Bacteria	p__Planctomycetota	c__Phycisphaerae	o__CCM11a	f__CCM11a	g__CCM11a	s__uncultured_bacterium
OTU1322	0	0	0	0	0	0	0	0	0	0	0	0	0	0	0	0	0	0	0	1	0	0	0	14	0	0	0	7	75	8	53	0	11	0	0	9	0	d__Bacteria	p__Firmicutes	c__Clostridia	o__Christensenellales	f__Christensenellaceae	g__Christensenellaceae_R-7_group
OTU1342	0	0	0	0	23	0	2	0	0	9	10	0	0	0	10	0	2	0	0	0	67	0	0	0	0	0	4	0	0	0	16	0	0	20	15	0	0	d__Bacteria	p__Chloroflexi	c__Anaerolineae	o__Anaerolineales	f__Anaerolineaceae	g__uncultured	s__uncultured_Chloroflexi
OTU1133	0	0	0	1	6	0	0	0	0	0	0	0	0	34	0	0	0	0	0	0	0	0	0	2	0	0	0	0	0	0	0	0	0	0	0	0	0	d__Bacteria	p__Proteobacteria	c__Alphaproteobacteria	o__Tistrellales	f__Tistrellaceae	g__Tistrella	s__Tistrella_mobilis
OTU1276	0	0	0	0	0	0	10	0	18	17	4	11	0	0	0	0	31	0	14	0	0	0	0	0	64	0	0	0	0	0	0	8	0	0	0	0	0	d__Bacteria	p__Myxococcota	c__Myxococcia	o__Myxococcales	f__Myxococcaceae	g__P3OB-42	s__uncultured_bacterium
OTU1284	0	0	0	0	0	0	0	0	0	0	0	5	0	0	0	0	0	0	0	44	0	0	0	0	0	3	0	0	3	12	10	22	37	0	14	11	16	d__Archaea
OTU1299	6	7	0	0	7	9	16	43	0	0	10	4	0	0	0	0	7	0	0	0	0	14	12	10	0	15	7	0	0	0	2	0	0	0	8	0	0	d__Archaea	p__Nanoarchaeota	c__Nanoarchaeia	o__Woesearchaeales	f__Woesearchaeales	g__Woesearchaeales	s__uncultured_euryarchaeote
OTU1358	0	0	0	0	0	0	0	0	0	13	0	0	0	0	0	0	18	0	0	0	0	0	0	0	53	5	10	0	6	0	0	12	49	0	0	0	11	d__Bacteria	p__Planctomycetota	c__Phycisphaerae	o__CCM11a	f__CCM11a	g__CCM11a
OTU0842	0	0	0	0	0	0	0	0	0	0	5	0	107	0	0	3	0	0	23	0	0	5	0	0	0	13	2	0	0	0	0	0	16	2	0	0	0	d__Bacteria	p__Chloroflexi	c__Dehalococcoidia	o__SAR202_clade	f__SAR202_clade	g__SAR202_clade	s__uncultured_Chloroflexi
OTU1317	0	0	0	0	0	0	19	0	0	0	0	0	0	0	0	8	0	0	0	0	0	0	33	30	0	0	0	7	11	0	12	0	0	24	0	0	32	d__Bacteria	p__Nitrospinota	c__Nitrospinia	o__Nitrospinales	f__Nitrospinaceae	g__Nitrospina	s__uncultured_bacterium
OTU1334	0	15	0	0	0	0	14	0	0	1	0	0	0	0	15	10	0	0	0	8	0	37	0	0	0	0	0	14	28	0	0	4	0	30	0	0	0	d__Bacteria	p__Planctomycetota	c__Phycisphaerae	o__Phycisphaerales	f__Phycisphaeraceae	g__SM1A02	s__uncultured_bacterium
OTU1385	0	0	0	0	0	0	0	0	0	0	0	0	0	0	0	0	0	0	0	0	0	0	0	36	0	0	0	5	34	13	86	0	2	0	0	0	0	d__Bacteria	p__Bacteroidota	c__Bacteroidia	o__Bacteroidales	f__F082	g__F082	s__uncultured_rumen
OTU1469	0	0	0	0	0	0	0	0	0	0	0	0	0	0	0	4	0	0	5	7	114	10	0	0	0	9	3	12	0	0	0	0	0	6	6	0	0	d__Bacteria	p__Patescibacteria	c__Parcubacteria	o__Candidatus_Jorgensenbacteria	f__Candidatus_Jorgensenbacteria	g__Candidatus_Jorgensenbacteria	s__Candidatus_Adlerbacteria
OTU1301	4	1	0	0	0	0	1	0	1	0	19	14	0	0	0	11	0	0	0	0	0	0	0	11	39	4	0	0	0	0	49	0	21	0	0	0	0	d__Bacteria	p__Firmicutes	c__Clostridia	o__Oscillospirales	f__Ruminococcaceae	g__Faecalibacterium
OTU1121	7	0	0	0	0	13	0	0	0	5	8	3	55	0	0	0	0	0	0	0	0	0	0	15	0	0	3	5	7	0	4	4	22	17	6	0	0	d__Bacteria	p__Planctomycetota	c__Phycisphaerae	o__CCM11a	f__CCM11a	g__CCM11a	s__uncultured_bacterium
OTU1244	20	0	0	0	0	12	0	0	6	0	0	0	0	0	0	4	0	0	0	0	0	9	0	0	0	0	0	0	0	0	0	0	0	6	8	0	0	d__Bacteria	p__Proteobacteria	c__Alphaproteobacteria	o__Rhizobiales	f__Hyphomicrobiaceae	g__Hyphomicrobium
OTU1312	0	0	0	0	33	0	0	0	9	0	0	7	4	0	4	4	0	11	0	0	0	0	0	51	23	0	13	0	0	0	0	0	0	3	7	3	0	d__Bacteria	p__Firmicutes	c__Clostridia	o__Lachnospirales	f__Lachnospiraceae	g__Agathobacter
OTU1394	0	0	0	0	0	0	0	0	0	0	7	0	0	0	0	0	25	0	59	5	56	0	22	0	0	0	0	0	0	0	0	0	0	0	0	0	0	d__Bacteria	p__Chloroflexi	c__Anaerolineae	o__SBR1031	f__A4b	g__A4b	s__uncultured_Chloroflexi
OTU0808	0	0	3	60	0	0	0	0	0	0	0	0	1	103	0	0	6	0	0	0	0	0	0	0	0	0	0	0	0	0	0	0	0	0	0	0	0	d__Bacteria	p__Proteobacteria	c__Gammaproteobacteria	o__Xanthomonadales	f__Xanthomonadaceae	g__Pseudoxanthomonas
OTU0844	0	0	51	6	0	0	0	0	0	0	0	0	7	109	0	0	0	0	0	0	0	0	0	0	0	0	0	0	0	0	0	0	0	0	0	0	0	d__Bacteria	p__Firmicutes	c__Clostridia	o__Peptostreptococcales-Tissierellales	f__Anaerovoracaceae	g__Anaerovorax	s__uncultured_bacterium
OTU1232	0	0	0	0	46	0	0	22	0	9	0	0	0	86	0	0	0	0	0	0	0	0	0	0	0	10	0	0	0	0	0	0	0	0	0	0	0	d__Bacteria	p__Chloroflexi	c__Dehalococcoidia	o__SAR202_clade	f__SAR202_clade	g__SAR202_clade	s__uncultured_bacterium
OTU1325	0	10	0	0	0	0	4	0	0	0	0	0	0	0	0	0	0	0	0	0	71	0	0	0	0	0	12	0	2	0	6	0	12	0	7	0	5	d__Bacteria	p__Proteobacteria	c__Alphaproteobacteria	o__Rhizobiales	f__Rhizobiales_Incertae_Sedis	g__Bauldia
OTU1218	0	0	0	11	0	0	11	6	48	7	9	0	0	0	0	27	0	0	0	0	0	0	0	23	0	0	0	6	6	9	1	5	0	3	0	0	0	d__Bacteria	p__Proteobacteria	c__Gammaproteobacteria	o__Burkholderiales	f__Alcaligenaceae	g__Bordetella
OTU1280	0	0	0	0	13	0	0	0	0	1	0	11	0	29	22	2	0	0	0	0	0	7	0	10	56	0	6	4	0	0	0	0	0	0	0	0	11	d__Bacteria	p__Actinobacteriota	c__Actinobacteria	o__Corynebacteriales	f__Corynebacteriaceae	g__Lawsonella	s__uncultured_bacterium
OTU1306	0	0	7	0	0	0	0	0	0	9	0	0	0	0	0	0	2	0	0	0	0	0	0	0	0	3	4	5	2	0	0	4	89	11	16	6	14	d__Bacteria	p__Dadabacteria	c__Dadabacteriia	o__Dadabacteriales	f__Dadabacteriales	g__Dadabacteriales	s__uncultured_bacterium
OTU1313	13	0	0	0	0	0	0	0	14	28	0	0	0	0	0	0	16	0	0	0	0	0	0	0	56	28	13	1	0	0	0	0	0	3	0	0	0	d__Archaea	p__Nanoarchaeota	c__Nanoarchaeia	o__Woesearchaeales	f__SCGC_AAA011-D5	g__SCGC_AAA011-D5	s__uncultured_archaeon
OTU1407	0	0	0	0	0	0	0	0	0	0	0	0	0	0	0	0	0	0	0	0	0	0	3	109	0	0	0	0	10	0	19	0	2	0	0	21	7	d__Bacteria	p__Proteobacteria	c__Gammaproteobacteria	o__Cellvibrionales	f__Cellvibrionaceae	g__Cellvibrio
OTU1574	0	0	0	0	0	0	0	112	0	0	0	0	0	0	0	0	5	0	0	55	0	0	0	0	0	0	0	0	0	0	0	0	0	0	0	0	0	d__Bacteria	p__Bacteroidota	c__Bacteroidia	o__Sphingobacteriales	f__Sphingobacteriaceae	g__Sphingobacterium	s__Sphingobacterium_faecium
OTU0790	0	0	3	4	0	0	0	0	0	0	0	0	153	3	0	0	0	0	0	0	0	0	0	0	0	0	0	0	0	0	8	0	0	0	0	0	0	d__Bacteria	p__SAR324_clade(Marine_group_B)	c__SAR324_clade(Marine_group_B)	o__SAR324_clade(Marine_group_B)	f__SAR324_clade(Marine_group_B)	g__SAR324_clade(Marine_group_B)	s__uncultured_soil
OTU1005	3	0	3	3	0	0	6	9	7	0	2	4	2	94	0	2	0	0	5	0	0	0	0	0	13	0	5	3	0	0	0	0	0	0	0	0	10	d__Bacteria	p__Firmicutes	c__Clostridia	o__Lachnospirales	f__Lachnospiraceae	g__Blautia
OTU1176	0	0	0	0	0	0	0	0	11	19	0	62	0	0	0	37	42	0	0	0	0	0	0	0	0	0	0	0	0	0	0	0	0	0	0	0	0	d__Bacteria	p__Patescibacteria	c__Parcubacteria	o__Candidatus_Portnoybacteria	f__Candidatus_Portnoybacteria	g__Candidatus_Portnoybacteria	s__uncultured_deep-sea
OTU1275	0	10	0	0	0	0	0	0	4	18	0	0	0	0	0	7	0	0	0	0	0	0	0	0	74	4	2	0	12	0	7	7	0	9	6	0	11	d__Bacteria	p__Proteobacteria	c__Gammaproteobacteria
OTU1335	0	0	0	0	0	0	0	0	0	0	0	0	0	0	0	0	0	0	0	0	0	0	0	0	0	0	0	0	34	49	87	0	0	0	0	0	0	d__Bacteria	p__Firmicutes	c__Clostridia	o__Lachnospirales	f__Lachnospiraceae	g__probable_genus_10
OTU1340	0	0	0	0	0	0	4	16	0	3	28	10	0	0	16	15	10	0	0	0	0	0	0	0	0	0	5	0	10	0	7	3	19	0	8	17	0	d__Bacteria	p__Myxococcota	c__Polyangia	o__Polyangiales	f__BIrii41	g__BIrii41	s__uncultured_bacterium
OTU1369	0	0	0	0	0	0	13	0	0	7	0	0	0	0	0	0	6	0	0	0	0	0	0	0	30	0	0	6	34	0	8	45	13	7	0	2	0	d__Bacteria	p__Proteobacteria	c__Gammaproteobacteria	o__Salinisphaerales	f__Solimonadaceae	g__Solimonadaceae	s__uncultured_bacterium
OTU1416	2	0	0	0	0	0	0	21	13	17	25	0	0	0	0	0	0	0	0	0	0	0	3	0	75	0	0	0	0	6	5	0	0	0	0	4	0	d__Archaea	p__Crenarchaeota	c__Nitrososphaeria	o__Marine_Benthic_Group_A	f__Marine_Benthic_Group_A	g__Marine_Benthic_Group_A	s__uncultured_Nitrosopumilales
OTU1332	0	0	0	0	0	0	0	0	0	0	0	0	0	0	142	11	0	0	0	0	0	0	0	0	17	0	0	0	0	0	0	0	0	0	0	0	0	d__Bacteria	p__Planctomycetota	c__OM190	o__OM190	f__OM190	g__OM190	s__uncultured_bacterium
OTU1364	23	7	0	0	0	0	3	0	6	0	10	0	0	0	12	0	0	0	0	0	0	0	0	0	43	3	11	0	3	0	10	4	9	10	0	0	16	d__Bacteria	p__Bacteroidota	c__Bacteroidia
OTU1408	0	0	0	0	0	0	6	0	0	10	10	0	0	0	0	7	0	8	0	0	0	0	0	0	0	0	0	0	10	19	6	0	43	14	17	0	20	d__Bacteria	p__Proteobacteria	c__Gammaproteobacteria	o__Salinisphaerales	f__Salinisphaeraceae	g__Salinisphaera	s__Salinisphaera_sp.
OTU1414	7	0	0	0	0	0	0	0	0	0	0	0	0	0	4	0	0	0	0	0	0	7	0	108	28	0	0	0	9	0	6	0	0	0	0	0	1	d__Bacteria	p__Acidobacteriota	c__Vicinamibacteria	o__Subgroup_17	f__Subgroup_17	g__Subgroup_17	s__uncultured_bacterium
OTU1351	0	0	0	0	0	66	0	28	0	0	7	0	0	0	0	7	21	5	0	0	0	0	0	0	0	8	4	4	4	0	0	8	0	4	0	0	3	d__Bacteria	p__Myxococcota	c__Polyangia	o__Haliangiales	f__Haliangiaceae	g__Haliangium	s__uncultured_bacterium
OTU1410	0	0	0	0	0	0	0	0	0	17	0	0	0	0	21	0	0	10	11	0	0	0	14	0	36	11	0	0	0	6	3	24	11	5	0	0	0	d__Bacteria	p__Chloroflexi	c__TK17	o__TK17	f__TK17	g__TK17
OTU1362	0	0	0	0	0	0	0	0	0	0	0	0	0	0	0	0	0	0	0	0	0	0	0	63	0	0	0	20	0	16	20	25	3	0	0	20	0	d__Bacteria	p__Myxococcota	c__Polyangia	o__Haliangiales	f__Haliangiaceae	g__Haliangium
OTU1371	0	0	0	0	0	0	17	0	24	0	0	0	0	0	19	1	0	0	0	0	0	0	0	0	70	7	0	0	5	15	0	0	0	0	0	10	0	d__Bacteria	p__Acidobacteriota	c__Subgroup_22	o__Subgroup_22	f__Subgroup_22	g__Subgroup_22	s__uncultured_bacterium
OTU1444	0	0	0	0	0	0	0	0	0	0	0	0	0	0	0	3	0	0	0	0	0	0	0	76	0	0	0	5	11	0	53	0	20	0	0	0	0	d__Bacteria	p__Chloroflexi	c__Anaerolineae	o__SBR1031	f__A4b	g__A4b
OTU1169	0	0	0	0	0	22	0	0	0	0	0	0	0	24	0	0	0	105	0	0	0	0	0	0	0	0	0	0	0	0	0	0	6	0	0	8	2	d__Bacteria	p__Proteobacteria	c__Gammaproteobacteria	o__Burkholderiales	f__Methylophilaceae	g__Methylotenera
OTU1386	0	0	0	0	0	0	0	0	0	0	0	4	0	0	0	0	0	0	0	0	0	0	0	0	0	0	0	14	13	8	49	0	10	0	0	9	9	d__Bacteria	p__Proteobacteria	c__Alphaproteobacteria	o__Rhizobiales	f__Rhizobiaceae	g__Mesorhizobium
OTU1059	0	0	0	47	0	0	32	9	0	0	0	0	0	0	3	0	3	0	11	0	0	22	0	0	0	8	31	0	0	0	0	0	0	0	0	0	0	d__Bacteria	p__Chloroflexi	c__Dehalococcoidia	o__SAR202_clade	f__SAR202_clade	g__SAR202_clade
OTU1213	0	0	0	67	0	0	0	0	0	0	0	0	0	0	0	0	0	0	0	0	92	0	0	0	0	0	0	0	0	0	7	0	0	0	0	0	0	d__Bacteria	p__Acidobacteriota	c__Blastocatellia	o__Pyrinomonadales	f__Pyrinomonadaceae	g__RB41
OTU1296	9	0	0	0	0	6	11	0	12	0	0	0	0	0	18	0	0	0	0	0	0	14	0	0	0	18	30	12	8	0	14	0	0	14	0	0	0	d__Bacteria	p__Actinobacteriota	c__Acidimicrobiia	o__Actinomarinales	f__uncultured	g__uncultured
OTU1349	8	25	0	0	9	0	0	0	0	0	0	0	0	0	0	0	0	0	0	0	0	42	0	40	0	9	28	0	0	0	0	0	0	0	0	0	5	d__Bacteria	p__Chloroflexi	c__Dehalococcoidia	o__SAR202_clade	f__SAR202_clade	g__SAR202_clade
OTU1388	7	10	0	0	0	0	7	0	26	0	23	27	0	0	0	4	0	0	0	0	0	0	0	0	0	3	0	0	0	0	35	0	10	0	0	0	14	d__Bacteria	p__Chloroflexi	c__Dehalococcoidia	o__SAR202_clade	f__SAR202_clade	g__SAR202_clade
OTU1294	3	0	19	0	16	6	7	11	0	0	3	13	0	0	0	20	8	0	0	0	0	7	0	11	0	3	8	0	0	0	2	4	0	3	0	7	14	d__Bacteria	p__Patescibacteria	c__Parcubacteria	o__Candidatus_Yanofskybacteria	f__Candidatus_Yanofskybacteria	g__Candidatus_Yanofskybacteria	s__uncultured_bacterium
OTU1360	0	0	0	0	0	26	22	31	5	0	23	0	0	0	0	0	13	0	0	0	0	0	0	0	0	0	1	8	10	0	26	0	0	0	0	0	0	d__Bacteria	p__Proteobacteria	c__Gammaproteobacteria	o__Pseudomonadales	f__Moraxellaceae	g__Psychrobacter
OTU1395	0	0	0	0	0	0	33	20	0	0	0	19	0	0	12	0	14	0	0	0	0	0	0	0	0	3	0	16	0	7	0	9	17	2	0	6	3	d__Bacteria	p__Verrucomicrobiota	c__Omnitrophia	o__Omnitrophales	f__Omnitrophaceae	g__Candidatus_Omnitrophus	s__Omnitrophica_bacterium
OTU1475	0	0	0	0	0	0	0	0	0	0	0	0	0	0	0	0	0	0	0	0	0	0	0	81	0	0	0	0	8	15	14	0	39	0	0	8	0	d__Bacteria	p__Bacteroidota	c__Bacteroidia	o__Sphingobacteriales	f__env.OPS_17	g__env.OPS_17
OTU1199	9	18	0	0	0	0	0	0	0	34	18	0	0	0	0	0	15	0	0	0	8	0	16	14	0	0	6	4	0	0	0	12	8	0	2	0	0	d__Bacteria	p__Patescibacteria	c__Gracilibacteria	o__Gracilibacteria	f__Gracilibacteria	g__Gracilibacteria	s__uncultured_Microgenomates
OTU1233	6	0	0	26	0	0	0	0	0	2	0	14	0	0	53	0	0	0	0	0	0	0	0	24	0	0	0	4	0	0	18	6	4	0	7	0	0	d__Bacteria	p__Firmicutes	c__Clostridia	o__Peptostreptococcales-Tissierellales	f__Peptostreptococcaceae	g__Romboutsia
OTU1282	0	0	1	0	0	0	0	0	0	3	0	0	1	0	20	7	3	0	0	0	0	0	0	0	0	15	10	25	3	0	0	4	0	9	32	12	18	d__Bacteria	p__Patescibacteria	c__Parcubacteria	o__Candidatus_Yanofskybacteria	f__Candidatus_Yanofskybacteria	g__Candidatus_Yanofskybacteria	s__uncultured_organism
OTU1459	0	0	0	0	0	54	20	0	0	0	0	0	0	0	0	0	0	0	0	0	68	0	0	0	0	2	0	0	0	0	13	0	7	0	0	0	0	d__Bacteria	p__Chloroflexi	c__Dehalococcoidia	o__SAR202_clade	f__SAR202_clade	g__SAR202_clade	s__uncultured_bacterium
OTU1311	4	0	0	0	0	0	10	0	0	0	3	0	0	0	0	7	0	0	80	0	0	0	12	12	0	3	0	0	8	9	15	0	0	0	0	0	0	d__Bacteria	p__Actinobacteriota	c__Thermoleophilia	o__Gaiellales
OTU1455	0	0	0	0	0	0	0	0	0	0	0	0	0	0	0	0	0	0	0	0	0	0	0	28	0	0	0	0	22	15	80	0	13	0	0	5	0	d__Bacteria	p__Bacteroidota	c__Bacteroidia	o__Bacteroidales	f__F082	g__F082	s__uncultured_bacterium
OTU1266	0	4	0	0	27	0	0	0	0	0	0	0	1	61	0	3	0	0	0	0	0	0	0	40	0	0	0	0	0	0	20	0	0	0	0	0	0	d__Bacteria	p__Proteobacteria	c__Gammaproteobacteria	o__Xanthomonadales	f__Xanthomonadaceae	g__Pseudoxanthomonas	s__Pseudoxanthomonas_mexicana
OTU1287	0	21	0	0	25	8	0	5	0	18	18	9	0	0	0	0	4	0	0	0	0	0	0	0	12	2	3	2	0	6	4	7	4	0	6	8	0	d__Bacteria	p__Chloroflexi	c__Dehalococcoidia	o__SAR202_clade	f__SAR202_clade	g__SAR202_clade	s__uncultured_bacterium
OTU1212	0	0	0	0	0	0	0	0	0	0	0	0	0	0	0	0	0	0	33	0	0	0	0	0	0	0	0	0	0	0	0	22	0	0	0	21	0	d__Bacteria	p__Firmicutes	c__Bacilli	o__Bacillales	f__Bacillaceae	g__Fictibacillus
OTU1285	29	14	0	0	0	0	0	0	0	0	4	0	0	0	27	0	0	0	0	0	0	0	37	0	0	7	11	0	0	0	0	0	28	0	2	0	0	d__Bacteria	p__Planctomycetota	c__Phycisphaerae	o__CCM11a	f__CCM11a	g__CCM11a	s__uncultured_bacterium
OTU1415	0	0	0	0	0	0	0	0	0	0	0	0	0	0	4	0	0	0	0	0	0	0	16	91	0	0	0	0	25	0	20	0	0	0	0	0	0	d__Bacteria	p__Proteobacteria	c__Alphaproteobacteria	o__Rhizobiales	f__Xanthobacteraceae
OTU1055	0	0	1	0	0	0	0	0	0	0	0	0	0	81	0	0	0	0	0	0	0	0	0	0	0	0	78	0	0	0	0	0	0	0	0	0	0	d__Bacteria	p__Proteobacteria	c__Alphaproteobacteria	o__Rhizobiales	f__Beijerinckiaceae	g__Methylobacterium-Methylorubrum	s__Methylobacterium_komagatae
OTU1129	0	5	34	0	0	0	7	0	0	8	5	27	1	0	10	4	20	0	0	0	0	0	13	0	0	0	7	0	5	0	0	10	0	0	0	0	4	d__Bacteria	p__Planctomycetota	c__vadinHA49	o__vadinHA49	f__vadinHA49	g__vadinHA49	s__uncultured_deep-sea
OTU1210	0	0	0	0	37	13	23	0	0	17	6	20	44	0	0	0	0	0	0	0	0	0	0	0	0	0	0	0	0	0	0	0	0	0	0	0	0	d__Bacteria	p__Chloroflexi	c__Dehalococcoidia	o__SAR202_clade	f__SAR202_clade	g__SAR202_clade	s__uncultured_Chloroflexi
OTU1374	0	0	0	0	0	0	0	0	0	0	0	0	0	0	0	0	0	0	0	0	0	0	0	114	0	0	0	0	18	0	15	8	0	0	0	5	0	d__Bacteria	p__Bacteroidota	c__Bacteroidia	o__Cytophagales	f__Microscillaceae	g__uncultured	s__uncultured_soil
OTU1396	0	0	0	0	0	5	0	0	0	22	0	0	0	0	2	1	0	15	0	0	22	0	13	0	0	0	25	0	12	0	0	23	4	0	16	0	0	d__Bacteria	p__Bacteroidota	c__Bacteroidia	o__Cytophagales	f__Cyclobacteriaceae	g__uncultured	s__uncultured_sediment
OTU1397	0	0	0	0	0	0	0	0	0	0	0	0	0	0	0	0	0	0	0	0	0	0	0	0	0	0	0	10	23	20	70	13	0	0	0	23	0	d__Bacteria	p__Bacteroidota	c__Bacteroidia	o__Bacteroidales	f__Bacteroidales_BS11_gut_group	g__Bacteroidales_BS11_gut_group	s__uncultured_rumen
OTU1450	0	0	0	0	0	0	0	0	0	0	0	0	0	0	0	0	0	0	0	0	0	0	0	0	0	0	0	0	36	41	57	0	24	0	0	0	0	d__Bacteria	p__Bacteroidota	c__Bacteroidia	o__Bacteroidales	f__Rikenellaceae	g__Rikenellaceae_RC9_gut_group	s__uncultured_rumen
OTU1503	0	0	0	0	0	0	0	0	0	0	0	0	0	0	0	0	0	0	0	0	0	0	0	78	0	0	0	0	19	11	38	0	14	0	0	0	0	d__Bacteria	p__Bacteroidota	c__Bacteroidia	o__Bacteroidales	f__Prevotellaceae	g__Prevotellaceae_UCG-003	s__uncultured_rumen
OTU1305	12	13	0	0	10	0	0	0	0	0	0	19	0	0	16	14	0	9	0	0	0	0	0	44	0	0	1	11	0	6	0	0	4	0	0	0	0	d__Bacteria	p__Planctomycetota	c__Planctomycetes	o__Planctomycetales	f__uncultured	g__uncultured
OTU1433	0	0	0	0	0	0	0	0	0	0	0	0	0	0	0	0	0	0	16	0	0	0	0	76	0	0	0	0	24	21	13	5	0	4	0	0	0	d__Bacteria	p__Actinobacteriota	c__MB-A2-108	o__MB-A2-108	f__MB-A2-108	g__MB-A2-108	s__uncultured_bacterium
OTU1187	0	0	0	0	0	33	0	0	9	0	8	0	0	0	0	0	0	0	0	0	0	0	0	0	0	107	0	0	0	1	0	0	0	0	0	0	0	d__Bacteria	p__Bacteroidota	c__Bacteroidia	o__Flavobacteriales	f__Weeksellaceae	g__Cloacibacterium
OTU1310	0	0	0	0	0	0	0	0	7	0	0	0	0	0	0	0	0	0	0	0	0	0	24	0	0	7	0	0	0	6	7	0	6	4	0	10	0	d__Bacteria	p__Bacteroidota	c__Bacteroidia	o__Flavobacteriales	f__Flavobacteriaceae	g__uncultured	s__uncultured_deep-sea
OTU1338	3	0	0	0	0	11	12	0	0	0	0	0	0	0	0	4	0	0	0	0	0	0	0	6	0	12	16	0	0	31	18	8	22	5	8	2	0	d__Bacteria	p__Elusimicrobiota	c__Elusimicrobia
OTU1448	0	0	0	0	0	0	0	0	0	0	16	0	0	0	7	0	0	0	0	0	0	0	0	41	0	0	0	10	0	16	25	0	3	5	0	15	16	d__Bacteria	p__Proteobacteria	c__Gammaproteobacteria	o__Burkholderiales	f__Nitrosomonadaceae	g__IS-44	s__uncultured_deep-sea
OTU1582	0	0	0	0	0	0	0	0	0	0	0	0	0	0	8	0	0	0	0	0	0	0	12	0	75	0	0	0	9	0	0	0	38	0	0	14	0	d__Bacteria	p__Myxococcota	c__bacteriap25	o__bacteriap25	f__bacteriap25	g__bacteriap25	s__uncultured_bacterium
OTU1302	0	0	0	0	0	0	0	0	0	0	0	0	29	0	5	9	0	0	0	27	32	14	18	0	0	0	6	9	0	0	0	0	0	6	0	0	0	d__Bacteria	p__Proteobacteria	c__Alphaproteobacteria	o__Sneathiellales	f__Sneathiellaceae	g__Sneathiella	s__uncultured_Alphaproteobacteria
OTU1326	0	0	0	0	28	0	0	0	0	0	10	0	0	0	29	5	29	19	0	0	0	0	8	0	0	2	0	0	0	0	25	0	0	0	0	0	0	d__Archaea	p__Nanoarchaeota	c__Nanoarchaeia	o__Woesearchaeales	f__SCGC_AAA011-D5	g__SCGC_AAA011-D5	s__uncultured_euryarchaeote
OTU1610	3	0	0	0	0	0	4	0	0	0	0	0	0	0	0	0	0	0	0	0	97	0	25	0	0	0	0	0	15	0	0	0	0	4	0	0	0	d__Bacteria	p__Proteobacteria	c__Alphaproteobacteria
OTU1327	13	16	0	0	0	0	0	0	26	59	40	0	0	0	0	0	0	0	0	0	0	0	0	0	0	0	0	0	0	0	0	0	0	0	0	0	0	d__Bacteria	p__Planctomycetota	c__vadinHA49	o__vadinHA49	f__vadinHA49	g__vadinHA49	s__uncultured_deep-sea
OTU1359	0	0	0	0	0	0	0	0	0	15	6	21	0	0	0	0	3	27	6	0	0	18	0	0	0	0	0	14	0	0	0	0	8	0	23	0	13	d__Bacteria	p__Elusimicrobiota	c__Elusimicrobia	o__Lineage_IV	f__Lineage_IV	g__Lineage_IV	s__Elusimicrobia_bacterium
OTU1428	0	0	0	0	0	23	0	0	19	24	0	3	0	0	0	0	5	0	29	0	12	12	0	0	0	9	5	0	0	0	0	4	6	3	0	0	0	d__Archaea	p__Nanoarchaeota	c__Nanoarchaeia	o__Woesearchaeales	f__Woesearchaeales	g__Woesearchaeales	s__uncultured_euryarchaeote
OTU1500	0	0	0	0	0	0	0	0	0	0	0	0	0	0	0	0	0	0	0	0	0	0	0	91	38	0	0	0	9	16	0	0	0	0	0	0	0	d__Bacteria	p__Chloroflexi	c__Anaerolineae	o__Anaerolineales	f__Anaerolineaceae	g__uncultured	s__uncultured_Anaerolineaceae
OTU1006	0	0	20	74	0	0	0	0	0	0	0	0	0	1	0	0	0	0	0	0	0	0	0	0	0	0	2	0	2	5	0	0	5	9	4	9	22	d__Bacteria	p__Patescibacteria	c__Parcubacteria	o__Candidatus_Kaiserbacteria	f__Candidatus_Kaiserbacteria	g__Candidatus_Kaiserbacteria	s__uncultured_bacterium
OTU1373	5	29	0	0	25	0	3	0	3	0	0	0	0	0	19	12	0	0	0	0	0	0	0	0	0	9	5	12	7	0	0	0	0	9	6	0	9	d__Bacteria	p__Myxococcota	c__Polyangia	o__Polyangiales	f__Eel-36e1D6	g__Eel-36e1D6	s__uncultured_bacterium
OTU1390	0	0	0	0	0	0	7	0	0	8	0	4	0	0	0	17	48	0	0	0	0	18	0	0	21	0	0	0	11	0	6	10	3	0	0	0	0	d__Bacteria	p__Actinobacteriota	c__Actinobacteria	o__Kineosporiales	f__Kineosporiaceae	g__Quadrisphaera
OTU1423	4	10	0	0	0	0	0	0	11	6	11	0	0	0	2	7	2	26	12	0	0	0	17	0	24	1	0	4	0	0	0	0	16	0	0	0	0	d__Bacteria	p__Proteobacteria	c__Alphaproteobacteria	o__Rhizobiales	f__KF-JG30-B3	g__KF-JG30-B3	s__uncultured_bacterium
OTU1453	0	0	0	8	0	0	4	0	0	2	13	7	0	0	6	5	0	0	0	0	0	33	0	0	0	3	0	0	18	0	3	0	5	0	18	14	14	d__Bacteria	p__Chloroflexi	c__Anaerolineae	o__Anaerolineales	f__Anaerolineaceae	g__uncultured	s__uncultured_bacterium
OTU1499	4	4	2	0	0	0	0	50	0	0	0	0	0	0	8	0	6	0	17	0	0	0	15	0	0	4	0	0	0	0	0	7	13	0	0	8	15	d__Bacteria	p__Proteobacteria	c__Alphaproteobacteria	o__Kiloniellales	f__Kiloniellaceae	g__uncultured
OTU1014	0	5	1	3	0	0	0	0	0	0	0	0	2	110	0	5	0	0	0	0	0	0	0	0	0	0	3	0	0	15	0	0	0	0	0	0	8	d__Bacteria	p__Actinobacteriota	c__Acidimicrobiia	o__IMCC26256	f__IMCC26256	g__IMCC26256
OTU1333	0	0	0	0	0	0	29	13	6	0	16	0	0	0	0	0	0	0	0	0	0	0	0	26	0	0	0	0	0	0	0	0	0	0	0	0	11	d__Bacteria	p__Proteobacteria	c__Gammaproteobacteria	o__Cellvibrionales	f__Halieaceae	g__OM60(NOR5)_clade	s__uncultured_Haliea
OTU1389	0	0	0	0	0	0	0	0	0	0	0	0	0	0	7	2	0	6	13	0	0	0	19	0	0	4	11	0	31	0	0	13	9	14	12	9	2	d__Bacteria	p__Acidobacteriota	c__Blastocatellia	o__Blastocatellales	f__Blastocatellaceae	g__Blastocatella	s__uncultured_bacterium
OTU1449	0	0	0	0	0	0	0	0	0	0	0	0	0	0	0	0	0	0	0	0	0	0	0	2	0	0	0	0	17	21	55	11	33	0	0	12	0	d__Bacteria	p__Bacteroidota	c__Bacteroidia	o__Bacteroidales	f__Prevotellaceae	g__Prevotella	s__uncultured_rumen
OTU1473	0	0	0	0	0	0	0	36	9	0	23	0	0	0	0	1	0	0	0	0	0	0	0	66	0	0	0	5	8	0	0	0	0	0	0	0	3	d__Bacteria	p__Firmicutes	c__Bacilli	o__Lactobacillales	f__Carnobacteriaceae	g__Trichococcus
OTU1507	0	0	0	0	0	0	0	0	0	0	0	0	0	0	0	0	0	0	0	0	0	0	0	54	0	0	0	4	11	10	61	0	0	0	0	9	0	d__Bacteria	p__Proteobacteria	c__Gammaproteobacteria	o__Aeromonadales	f__Aeromonadaceae	g__Zobellella	s__Zobellella_denitrificans
OTU0924	0	0	3	7	8	0	0	0	0	0	0	12	94	2	0	2	0	0	22	0	0	0	0	0	0	0	0	0	0	0	0	0	0	0	0	0	0	d__Bacteria	p__Bacteroidota	c__Bacteroidia	o__Flavobacteriales	f__Weeksellaceae	g__Moheibacter
OTU0992	0	0	4	5	0	0	0	0	0	0	0	0	87	4	0	0	0	0	0	0	0	0	0	50	0	0	0	0	0	0	0	0	0	0	0	0	0	d__Bacteria	p__Proteobacteria	c__Gammaproteobacteria	o__Xanthomonadales	f__Xanthomonadaceae	g__Thermomonas
OTU1283	0	0	0	0	0	4	0	0	0	0	0	0	0	0	0	0	0	0	0	0	0	0	0	0	0	49	22	0	6	39	3	5	0	0	18	0	4	d__Bacteria	p__Planctomycetota	c__Phycisphaerae	o__CCM11a	f__CCM11a	g__CCM11a	s__uncultured_bacterium
OTU1377	0	0	0	0	0	0	0	25	0	0	0	26	0	0	0	36	40	0	0	0	0	0	0	0	0	0	0	12	0	0	0	0	0	11	0	0	0	d__Bacteria	p__Patescibacteria	c__Parcubacteria	o__Candidatus_Kaiserbacteria	f__Candidatus_Kaiserbacteria	g__Candidatus_Kaiserbacteria	s__uncultured_deep-sea
OTU1458	0	0	0	0	0	0	0	0	0	0	0	0	0	0	0	10	0	0	35	0	0	0	0	40	0	0	0	0	14	36	10	0	5	0	0	0	0	d__Bacteria	p__Myxococcota	c__bacteriap25	o__bacteriap25	f__bacteriap25	g__bacteriap25
OTU1098	0	0	45	0	0	0	6	0	0	0	0	0	0	0	20	0	5	23	0	0	0	0	9	0	0	0	0	0	0	0	10	14	6	0	1	4	6	d__Bacteria	p__Proteobacteria	c__Alphaproteobacteria	o__Rhodospirillales	f__Magnetospiraceae	g__uncultured
OTU1128	0	0	0	5	0	0	0	0	0	0	0	0	0	84	0	0	0	0	0	0	0	0	0	60	0	0	0	0	0	0	0	0	0	0	0	0	0	d__Bacteria	p__Firmicutes	c__Negativicutes	o__Veillonellales-Selenomonadales	f__Veillonellaceae	g__Veillonella	s__uncultured_methanogenic
OTU1291	0	0	0	1	0	0	0	0	0	0	0	0	1	35	0	3	0	0	0	0	0	32	0	0	17	0	0	0	14	0	20	0	0	6	6	0	13	d__Bacteria	p__Bacteroidota	c__Bacteroidia	o__Cytophagales	f__Cyclobacteriaceae	g__Ekhidna	s__uncultured_deep-sea
OTU1427	9	3	0	0	0	0	0	0	0	0	0	0	0	0	6	0	0	0	0	0	0	0	44	22	0	5	0	2	0	0	18	0	24	8	8	0	0	d__Bacteria	p__Calditrichota	c__Calditrichia	o__Calditrichales	f__Calditrichaceae	g__Calorithrix
OTU1437	0	0	0	0	0	10	6	7	0	0	5	0	0	0	0	0	0	0	0	0	0	0	0	0	38	0	0	0	2	0	0	0	0	0	0	0	0	d__Bacteria	p__Bacteroidota	c__Bacteroidia	o__Flavobacteriales	f__Cryomorphaceae	g__uncultured	s__uncultured_Owenweeksia
OTU1490	0	0	0	0	9	0	5	0	5	0	0	0	0	0	0	13	6	0	36	0	52	0	0	19	0	0	4	0	0	0	0	0	0	0	0	0	0	d__Archaea	p__Nanoarchaeota	c__Nanoarchaeia	o__Woesearchaeales	f__SCGC_AAA011-D5	g__SCGC_AAA011-D5	s__uncultured_euryarchaeote
OTU1013	0	0	4	7	0	0	0	0	0	0	8	29	44	56	0	0	0	0	0	0	0	0	0	0	0	0	0	0	0	0	0	0	0	0	0	0	0	d__Bacteria	p__Dependentiae	c__Babeliae	o__Babeliales	f__Babeliales	g__Babeliales	s__uncultured_bacterium
OTU1181	40	0	0	59	0	0	0	0	0	0	0	0	0	0	0	0	0	0	0	0	0	0	0	0	0	0	0	0	0	29	1	0	0	6	0	0	13	d__Bacteria	p__Chloroflexi	c__TK17	o__TK17	f__TK17	g__TK17	s__uncultured_bacterium
OTU1367	0	0	0	0	35	0	0	0	8	0	0	0	0	0	0	10	10	36	0	0	0	0	0	0	0	0	5	0	7	21	0	9	0	0	0	0	7	d__Bacteria	p__Planctomycetota	c__Phycisphaerae	o__Phycisphaerales	f__Phycisphaeraceae	g__Urania-1B-19_marine_sediment_group	s__uncultured_bacterium
OTU1376	11	0	9	0	45	0	16	0	0	0	31	0	0	0	5	0	0	23	0	0	0	0	0	0	0	0	0	0	8	0	0	0	0	0	0	0	0	d__Bacteria	p__Firmicutes
OTU1468	0	0	0	0	0	0	15	26	0	17	0	0	0	0	0	6	0	2	0	0	0	0	0	0	0	15	0	2	28	0	0	0	0	10	0	9	16	d__Bacteria	p__Latescibacterota	c__Latescibacteria	o__Latescibacterales	f__Latescibacteraceae	g__Latescibacteraceae	s__bacterium_enrichment
OTU1481	0	0	0	0	0	0	0	0	0	0	0	0	0	0	0	2	0	0	0	0	0	0	0	32	0	0	0	0	32	28	27	0	10	0	0	17	0	d__Bacteria	p__Actinobacteriota	c__Acidimicrobiia	o__Actinomarinales	f__uncultured	g__uncultured	s__uncultured_compost
OTU1576	0	0	0	0	0	0	0	0	0	0	0	0	0	0	10	3	3	0	0	4	35	0	0	0	47	4	2	12	0	0	0	0	0	9	0	19	0	d__Bacteria	p__Dependentiae	c__Babeliae	o__Babeliales	f__Vermiphilaceae	g__Vermiphilaceae	s__uncultured_bacterium
OTU0807	0	0	0	2	0	0	0	0	0	0	0	0	131	4	0	0	0	0	0	0	0	0	0	0	0	0	0	0	6	0	0	0	0	0	0	0	4	d__Bacteria	p__Actinobacteriota	c__Thermoleophilia	o__Solirubrobacterales	f__67-14	g__67-14	s__uncultured_bacterium
OTU1068	0	0	3	4	0	0	0	0	0	0	0	0	0	122	0	0	0	0	0	0	0	0	0	0	0	0	0	0	0	0	0	0	0	14	4	0	0	d__Bacteria	p__Planctomycetota	c__vadinHA49	o__vadinHA49	f__vadinHA49	g__vadinHA49	s__uncultured_organism
OTU1430	0	0	0	0	0	0	0	0	0	3	7	0	0	0	0	6	0	10	0	0	0	0	24	0	19	0	0	6	6	14	0	12	14	12	9	0	5	d__Bacteria	p__Planctomycetota	c__OM190	o__OM190	f__OM190	g__OM190	s__uncultured_bacterium
OTU1482	9	0	0	0	0	0	0	0	0	0	0	0	0	0	0	0	0	0	0	0	0	0	0	0	0	0	0	5	0	15	41	0	27	6	0	33	11	d__Bacteria	p__Chloroflexi	c__Dehalococcoidia	o__SAR202_clade	f__SAR202_clade	g__SAR202_clade
OTU1528	0	0	0	0	0	0	0	0	0	0	0	0	0	0	0	0	0	0	0	0	0	0	0	79	0	0	0	0	0	0	40	0	24	0	0	4	0	d__Bacteria	p__Desulfobacterota	c__Desulfuromonadia	o__Bradymonadales	f__Bradymonadales	g__Bradymonadales	s__uncultured_rumen
OTU1560	6	0	0	0	0	0	0	42	26	0	0	0	0	0	0	0	0	0	0	0	0	0	0	0	0	0	8	3	17	5	4	7	3	0	0	20	6	d__Bacteria	p__Proteobacteria	c__Gammaproteobacteria	o__JTB23	f__JTB23	g__JTB23	s__uncultured_gamma
OTU1256	0	0	1	3	13	0	0	0	0	0	0	0	0	60	0	12	0	0	44	0	0	0	0	0	0	0	7	0	0	0	0	0	0	0	3	3	0	d__Bacteria	p__Firmicutes	c__Bacilli	o__Bacillales	f__Bacillaceae	g__Geobacillus
OTU1463	0	5	0	0	0	0	0	33	10	0	4	0	0	3	22	2	0	0	0	0	0	0	18	0	19	0	0	0	0	0	0	0	12	0	4	0	14	d__Bacteria	p__Chloroflexi	c__Dehalococcoidia	o__SAR202_clade	f__SAR202_clade	g__SAR202_clade
OTU1477	10	0	0	0	0	0	0	0	9	0	0	0	0	0	11	0	0	0	0	0	0	0	50	0	0	0	2	0	0	7	7	4	0	11	13	13	9	d__Bacteria	p__Latescibacterota	c__Latescibacteria	o__Latescibacterales	f__Latescibacteraceae	g__Latescibacteraceae
OTU1541	0	0	0	0	0	0	0	0	0	0	0	0	0	0	0	0	0	0	0	0	0	0	0	37	0	0	0	5	14	11	30	0	41	0	0	8	0	d__Bacteria	p__Bacteroidota	c__Bacteroidia	o__Bacteroidales	f__Prevotellaceae	g__Prevotella	s__uncultured_rumen
OTU1088	0	0	50	0	0	0	0	0	0	0	0	0	0	0	0	0	0	0	0	0	0	0	0	0	0	0	0	9	9	10	3	13	0	6	4	0	8	d__Bacteria	p__Proteobacteria	c__Gammaproteobacteria	o__MBAE14	f__MBAE14	g__MBAE14
OTU1445	3	14	0	0	0	22	0	12	7	0	0	0	0	0	0	13	5	0	0	0	0	0	15	0	0	0	11	13	0	0	0	8	13	0	9	0	0	d__Bacteria	p__NB1-j	c__NB1-j	o__NB1-j	f__NB1-j	g__NB1-j
OTU1447	8	16	0	0	0	0	14	8	16	2	0	0	0	0	0	0	9	1	0	0	0	0	0	0	21	6	10	4	10	0	3	0	11	0	0	0	6	d__Bacteria	p__Planctomycetota	c__OM190	o__OM190	f__OM190	g__OM190
OTU1515	2	0	0	0	0	18	0	0	0	13	0	18	0	0	0	2	11	0	0	0	0	0	17	46	0	0	7	0	0	0	0	0	8	0	0	0	3	d__Bacteria	p__Planctomycetota	c__Pla4_lineage	o__Pla4_lineage	f__Pla4_lineage	g__Pla4_lineage	s__uncultured_bacterium
OTU0914	0	0	0	0	0	0	0	0	0	0	0	0	100	0	0	12	10	8	0	0	0	0	0	0	0	0	4	0	0	0	0	0	0	0	0	0	10	d__Bacteria	p__Planctomycetota	c__Planctomycetes	o__Pirellulales	f__Pirellulaceae	g__Pir4_lineage	s__uncultured_bacterium
OTU1198	17	31	16	0	0	0	15	0	8	0	0	0	0	0	0	0	25	0	0	0	0	0	0	0	0	15	4	0	0	0	0	0	0	0	0	0	13	d__Bacteria	p__Chloroflexi	c__Dehalococcoidia	o__SAR202_clade	f__SAR202_clade	g__SAR202_clade
OTU1462	0	0	0	0	16	12	6	0	0	0	17	5	0	0	0	0	0	35	0	0	0	0	0	26	22	0	5	0	0	0	0	0	0	0	0	0	0	d__Bacteria	p__NB1-j	c__NB1-j	o__NB1-j	f__NB1-j	g__NB1-j
OTU1547	0	0	0	0	0	0	0	0	0	0	0	0	0	0	0	0	0	0	0	0	0	0	0	9	0	0	0	3	28	0	66	0	38	0	0	0	0	d__Bacteria	p__Bacteroidota	c__Bacteroidia	o__Bacteroidales	f__Prevotellaceae	g__Prevotellaceae_UCG-001	s__uncultured_rumen
OTU1589	0	0	0	0	0	0	0	0	0	0	0	0	0	0	0	0	0	0	0	0	0	0	0	129	0	0	0	13	0	2	0	0	0	0	0	0	0	d__Bacteria	p__Chloroflexi	c__Anaerolineae	o__Anaerolineales	f__Anaerolineaceae	g__uncultured	s__uncultured_Chloroflexi
OTU1617	0	0	0	0	0	0	0	0	0	0	0	0	0	0	0	0	0	0	0	0	36	0	0	53	0	0	0	6	31	0	8	10	0	0	0	0	0	d__Bacteria	p__Chloroflexi	c__Dehalococcoidia	o__S085	f__S085	g__S085	s__uncultured_soil
OTU1406	100	0	7	0	0	0	0	0	0	0	0	0	0	0	0	0	0	9	0	0	0	0	0	23	0	0	1	0	0	0	0	0	0	0	0	3	0	d__Bacteria	p__Patescibacteria	c__Saccharimonadia	o__Saccharimonadales	f__Saccharimonadaceae	g__TM7a	s__uncultured_bacterium
OTU1487	0	0	0	0	0	46	7	0	0	1	0	15	0	0	0	7	8	26	0	0	0	0	0	0	0	0	0	0	4	0	0	0	0	2	10	9	8	d__Bacteria	p__Chloroflexi	c__TK17	o__TK17	f__TK17	g__TK17	s__uncultured_bacterium
OTU0953	0	0	0	2	0	0	0	0	0	0	0	0	75	0	0	0	0	0	0	0	0	0	0	33	0	0	0	0	0	9	4	12	7	0	0	0	0	d__Bacteria	p__Actinobacteriota	c__Acidimicrobiia	o__IMCC26256	f__IMCC26256	g__IMCC26256
OTU1208	0	9	0	4	0	0	0	15	12	11	14	0	0	46	0	2	0	0	0	0	0	14	0	0	0	0	5	0	0	0	0	8	0	0	0	0	2	d__Bacteria	p__Proteobacteria	c__Gammaproteobacteria	o__Pseudomonadales	f__Moraxellaceae	g__Alkanindiges
OTU1224	0	0	30	0	24	0	0	0	0	7	24	40	0	13	0	0	0	0	0	0	0	0	0	0	0	3	0	0	0	0	0	0	0	1	0	0	0	d__Bacteria	p__Verrucomicrobiota	c__Omnitrophia	o__Omnitrophales	f__Omnitrophaceae	g__Candidatus_Omnitrophus	s__uncultured_Firmicutes
OTU1380	0	0	0	0	0	23	0	0	0	19	22	17	0	0	0	20	5	0	0	0	0	0	10	0	0	21	0	0	0	5	0	0	0	0	0	0	0	d__Bacteria	p__Myxococcota	c__Myxococcia	o__Myxococcales	f__Myxococcaceae	g__P3OB-42	s__uncultured_organism
OTU1417	0	0	18	0	0	0	0	11	0	16	0	0	0	0	0	8	0	0	0	0	0	0	0	0	65	0	15	0	6	0	0	0	0	0	3	0	0	d__Bacteria	p__Verrucomicrobiota	c__Omnitrophia	o__Omnitrophales
OTU1464	9	0	0	0	23	0	0	0	0	0	0	0	0	0	0	0	2	0	0	0	0	0	108	0	0	0	0	0	0	0	0	0	0	0	0	0	0	d__Bacteria	p__Proteobacteria	c__Gammaproteobacteria	o__Gammaproteobacteria_Incertae_Sedis	f__Unknown_Family	g__Acidibacter	s__uncultured_Steroidobacter
OTU1479	0	0	0	0	0	0	0	15	0	17	66	17	14	0	0	0	0	0	0	0	0	0	0	0	0	1	0	0	0	0	0	0	12	0	0	0	0	d__Bacteria	p__Patescibacteria	c__Parcubacteria	o__Candidatus_Yanofskybacteria	f__Candidatus_Yanofskybacteria	g__Candidatus_Yanofskybacteria	s__Candidatus_Jorgensenbacteria
OTU1529	0	0	0	0	0	0	0	0	0	0	0	0	0	0	0	0	0	0	0	0	0	0	0	78	0	0	0	0	26	32	6	0	0	0	0	0	0	d__Bacteria	p__Proteobacteria	c__Gammaproteobacteria	o__Burkholderiales	f__Nitrosomonadaceae	g__MND1
OTU1532	0	0	0	0	0	0	0	0	0	0	0	0	0	0	0	0	0	0	0	0	0	0	0	75	0	0	0	7	4	25	24	0	7	0	0	0	0	d__Bacteria	p__Proteobacteria	c__Gammaproteobacteria	o__Burkholderiales	f__Nitrosomonadaceae	g__MND1	s__uncultured_bacterium
OTU1536	3	0	0	0	0	34	0	0	0	0	0	13	0	0	0	0	8	0	0	0	0	0	0	0	54	2	11	0	4	0	0	0	0	0	5	0	8	d__Bacteria	p__Verrucomicrobiota	c__Omnitrophia	o__Omnitrophales
OTU1365	24	55	0	0	0	0	0	18	13	0	10	14	0	0	0	0	0	0	0	0	0	0	0	0	0	3	0	0	0	0	0	0	0	0	0	0	4	d__Bacteria	p__Chloroflexi	c__Dehalococcoidia	o__SAR202_clade	f__SAR202_clade	g__SAR202_clade	s__uncultured_Thermomicrobium
OTU1387	6	2	0	0	0	0	17	0	25	7	0	28	0	8	0	0	0	0	0	0	0	0	0	0	0	0	0	0	6	0	10	5	12	0	0	0	10	d__Bacteria	p__Proteobacteria	c__Gammaproteobacteria	o__OM182_clade	f__OM182_clade	g__OM182_clade	s__uncultured_gamma
OTU1443	0	4	7	0	0	0	8	0	0	0	0	0	0	10	0	0	0	0	0	0	0	0	0	0	65	0	0	0	9	14	9	0	0	2	13	0	0	d__Bacteria	p__Proteobacteria	c__Gammaproteobacteria	o__Xanthomonadales	f__Xanthomonadaceae	g__Lysobacter	s__Xanthomonadaceae_bacterium
OTU1542	0	0	0	0	0	0	0	0	10	2	11	0	0	0	0	0	0	23	0	0	0	0	0	0	71	5	0	0	0	0	0	0	6	0	0	0	13	d__Bacteria	p__Actinobacteriota	c__Acidimicrobiia	o__Actinomarinales	f__uncultured	g__uncultured	s__uncultured_actinobacterium
OTU1544	0	0	0	0	0	0	0	0	0	0	0	0	0	0	0	0	0	0	0	0	0	0	0	16	0	0	0	12	26	35	28	16	5	0	0	3	0	d__Bacteria	p__Bacteroidota	c__Bacteroidia	o__Bacteroidales	f__F082	g__F082	s__uncultured_rumen
OTU1729	0	0	0	0	0	0	0	0	0	0	0	0	0	0	0	0	3	0	0	0	72	30	0	20	0	7	9	0	0	0	0	0	0	0	0	0	0	d__Bacteria	p__Chloroflexi	c__Dehalococcoidia	o__SAR202_clade	f__SAR202_clade	g__SAR202_clade	s__uncultured_bacterium
OTU1180	0	0	0	0	0	0	0	0	10	2	1	0	40	0	0	8	0	0	6	11	0	31	0	0	0	9	0	5	0	0	2	10	0	5	0	0	0	d__Bacteria	p__Planctomycetota	c__Planctomycetes	o__Planctomycetales	f__Gimesiaceae	g__uncultured	s__uncultured_bacterium
OTU1211	0	0	0	49	0	15	0	22	20	0	0	0	2	5	0	0	0	12	0	0	0	0	0	0	8	2	0	0	0	0	0	0	0	0	0	5	0	d__Bacteria	p__Firmicutes	c__Clostridia	o__Lachnospirales	f__Lachnospiraceae	g__[Eubacterium]_hallii_group
OTU1315	0	0	0	6	0	0	0	0	0	0	0	0	25	0	0	0	0	0	0	0	0	9	0	0	0	0	0	10	0	78	0	0	0	0	0	2	10	d__Bacteria	p__Firmicutes	c__Bacilli	o__Bacillales	f__Bacillaceae	g__Bacillus
OTU1372	0	0	0	0	0	0	9	0	8	25	0	0	0	0	0	3	0	0	0	0	0	4	11	0	0	0	0	3	5	0	4	18	0	4	16	15	15	d__Bacteria	p__Proteobacteria	c__Alphaproteobacteria	o__Sphingomonadales	f__Sphingomonadaceae	g__Altererythrobacter	s__Porphyrobacter_mercurialis
OTU1492	6	0	0	0	0	0	24	0	14	9	0	0	0	0	2	6	0	0	0	0	0	0	0	0	43	6	0	0	12	0	4	0	14	0	0	0	0	d__Bacteria	p__Planctomycetota	c__Planctomycetes	o__Pirellulales	f__Pirellulaceae	g__Pir4_lineage
OTU1504	0	0	0	0	48	16	0	0	20	0	20	9	0	15	0	0	0	0	0	0	0	0	0	0	0	0	0	0	3	0	0	0	0	9	0	0	0	d__Bacteria	p__Dependentiae	c__Babeliae	o__Babeliales	f__Babeliales	g__Babeliales	s__uncultured_bacterium
OTU1527	0	0	0	0	0	0	0	0	0	0	0	0	0	0	0	0	0	0	0	0	0	0	0	89	0	0	0	6	11	0	8	1	0	0	7	17	0	d__Bacteria	p__Gemmatimonadota	c__S0134_terrestrial_group	o__S0134_terrestrial_group	f__S0134_terrestrial_group	g__S0134_terrestrial_group	s__uncultured_bacterium
OTU1546	0	0	0	0	0	0	0	0	0	0	0	0	0	0	0	0	0	0	0	0	0	0	0	57	0	0	0	0	32	0	30	0	0	0	0	20	0	d__Bacteria	p__Proteobacteria	c__Gammaproteobacteria	o__Diplorickettsiales	f__Diplorickettsiaceae	g__Aquicella
OTU1549	0	8	0	0	0	0	0	0	0	0	0	0	0	0	0	0	0	0	24	0	0	0	0	0	66	0	0	0	0	19	19	0	0	2	0	0	0	d__Bacteria	p__Actinobacteriota	c__Thermoleophilia	o__Gaiellales	f__Gaiellaceae	g__Gaiella
OTU1559	0	3	0	0	0	0	0	0	0	0	0	0	0	0	0	12	18	0	0	0	0	36	0	46	0	0	0	0	0	0	0	0	0	0	0	10	15	d__Bacteria	p__Bacteroidota	c__Bacteroidia	o__Flavobacteriales	f__Cryomorphaceae	g__Vicingus	s__uncultured_Bacteroidetes
OTU1570	6	0	0	0	0	0	1	0	18	5	25	0	0	0	0	0	0	0	0	0	0	0	0	0	0	0	17	8	4	0	12	0	11	16	0	0	17	d__Bacteria	p__Bacteroidota	c__Rhodothermia	o__Rhodothermales	f__Rhodothermaceae	g__uncultured
OTU0963	0	0	0	125	0	0	0	0	0	0	0	0	2	5	0	0	0	0	0	0	0	0	0	0	0	0	0	0	7	0	0	0	0	0	0	0	0	d__Bacteria	p__Chloroflexi	c__Dehalococcoidia	o__SAR202_clade	f__SAR202_clade	g__SAR202_clade	s__uncultured_sediment
OTU1525	0	0	0	0	0	0	0	0	0	0	0	0	0	0	0	0	0	0	0	0	0	0	0	80	0	0	0	0	13	6	16	0	11	0	0	13	0	d__Bacteria	p__Firmicutes	c__Clostridia	o__Lachnospirales	f__Lachnospiraceae	g__Pseudobutyrivibrio
OTU1625	0	0	0	0	0	0	0	0	0	0	0	0	0	0	0	0	0	0	0	0	0	0	0	84	0	0	0	0	7	0	19	0	29	0	0	0	0	d__Bacteria	p__Firmicutes	c__Clostridia	o__Clostridia_UCG-014	f__Clostridia_UCG-014	g__Clostridia_UCG-014
OTU1731	0	0	0	0	0	0	0	0	0	0	0	0	0	0	0	0	9	0	0	0	115	0	0	0	0	0	0	0	0	0	0	0	0	0	0	0	15	d__Archaea	p__Nanoarchaeota	c__Nanoarchaeia	o__Woesearchaeales	f__Woesearchaeales	g__Woesearchaeales
OTU1011	0	0	0	2	0	0	0	0	0	0	0	0	3	133	0	0	0	0	0	0	0	0	0	0	0	0	0	0	0	0	0	0	0	0	0	0	0	d__Bacteria	p__Acidobacteriota	c__Acidobacteriae	o__Bryobacterales	f__Bryobacteraceae	g__Bryobacter
OTU1168	0	0	0	0	0	0	0	0	8	0	0	0	0	104	0	0	0	0	0	0	0	0	6	0	0	0	0	0	6	0	0	0	0	0	5	9	0	d__Bacteria	p__Firmicutes	c__Bacilli	o__Staphylococcales	f__Staphylococcaceae	g__Macrococcus
OTU1272	0	0	20	0	0	0	0	0	9	0	0	0	0	1	0	76	0	22	0	0	0	0	0	0	0	0	10	0	0	0	0	0	0	0	0	0	0	d__Archaea	p__Nanoarchaeota	c__Nanoarchaeia	o__Woesearchaeales	f__SCGC_AAA011-D5	g__SCGC_AAA011-D5	s__uncultured_archaeon
OTU1513	0	0	0	0	0	0	0	0	0	0	5	0	0	0	0	0	4	0	0	0	0	0	0	0	7	0	0	0	0	0	0	0	5	0	0	0	0	d__Bacteria	p__Verrucomicrobiota	c__Verrucomicrobiae	o__Verrucomicrobiales	f__DEV007	g__DEV007	s__uncultured_marine
OTU1524	0	0	0	0	0	0	0	7	0	0	0	0	0	0	0	0	62	0	0	0	0	0	0	0	0	10	0	5	11	10	16	0	0	0	0	17	0	d__Bacteria	p__Bacteroidota	c__Bacteroidia	o__Flavobacteriales	f__Flavobacteriaceae	g__Flavobacterium
OTU1538	13	16	0	0	0	0	0	0	0	0	0	9	0	21	0	0	0	0	0	0	0	0	0	0	0	0	0	5	7	36	0	0	0	10	12	9	0	d__Bacteria	p__Bdellovibrionota	c__Oligoflexia	o__Oligoflexales	f__uncultured	g__uncultured
OTU1583	0	4	0	0	17	0	2	22	0	0	0	0	0	0	0	0	0	9	26	0	0	0	11	13	0	2	6	0	0	0	0	0	0	0	0	25	1	d__Bacteria
OTU1599	5	6	0	0	34	0	12	0	0	0	7	9	0	0	0	0	5	0	0	0	18	13	0	0	20	9	0	0	0	0	0	0	0	0	0	0	0	d__Archaea	p__Nanoarchaeota	c__Nanoarchaeia	o__Woesearchaeales	f__Woesearchaeales	g__Woesearchaeales	s__uncultured_euryarchaeote
OTU1346	20	0	0	2	0	0	28	4	22	0	8	21	7	0	0	0	0	0	0	0	0	0	0	0	0	2	0	0	9	0	4	0	0	0	0	0	10	d__Bacteria	p__Chloroflexi	c__Dehalococcoidia	o__SAR202_clade	f__SAR202_clade	g__SAR202_clade	s__uncultured_bacterium
OTU1429	4	16	0	0	0	0	0	0	0	18	17	0	0	0	0	0	0	0	0	0	0	0	0	0	0	21	5	0	0	17	0	0	0	17	6	0	16	d__Bacteria	p__Proteobacteria	c__Alphaproteobacteria
OTU1467	18	6	0	0	0	0	0	0	0	0	0	0	0	0	0	19	17	0	0	8	0	0	0	0	0	0	0	0	3	0	5	5	0	14	0	28	14	d__Bacteria	p__Sumerlaeota	c__Sumerlaeia	o__Sumerlaeales	f__Sumerlaeaceae	g__Sumerlaea	s__uncultured_delta
OTU1402	8	0	0	0	0	0	0	0	0	0	0	0	0	0	0	0	0	18	0	0	0	0	0	0	0	0	0	15	8	0	0	0	0	11	18	0	12	d__Bacteria	p__Actinobacteriota	c__Actinobacteria	o__Corynebacteriales	f__Nocardiaceae	g__Gordonia
OTU1405	4	6	0	0	0	24	0	0	19	0	0	5	0	0	0	0	14	0	0	0	0	0	0	0	0	6	0	7	0	0	16	0	0	35	0	0	0	d__Archaea	p__Nanoarchaeota	c__Nanoarchaeia	o__Woesearchaeales	f__Woesearchaeales	g__Woesearchaeales
OTU1420	0	0	0	0	0	0	0	0	3	0	0	19	0	0	0	0	0	3	0	0	0	22	81	0	0	4	0	0	0	0	0	0	0	4	0	0	0	d__Bacteria	p__Proteobacteria	c__Alphaproteobacteria	o__Acetobacterales	f__Acetobacteraceae	g__Roseomonas	s__Roseomonas_gilardii
OTU1436	0	0	0	0	0	0	0	0	0	17	37	4	0	0	0	17	7	0	10	0	0	0	20	0	0	16	0	0	0	0	0	8	0	0	0	0	0	d__Archaea	p__Nanoarchaeota	c__Nanoarchaeia	o__Woesearchaeales	f__SCGC_AAA011-D5	g__SCGC_AAA011-D5
OTU1489	0	0	0	0	0	0	0	0	0	0	0	0	0	0	0	11	0	48	33	0	0	0	0	0	0	4	5	0	8	0	0	0	17	0	0	0	10	d__Bacteria	p__Acidobacteriota	c__Vicinamibacteria	o__Subgroup_9	f__Subgroup_9	g__Subgroup_9	s__uncultured_bacterium
OTU1508	10	0	0	0	0	39	0	0	29	0	0	0	0	0	0	8	0	0	0	0	0	0	0	0	0	0	0	6	0	0	20	0	0	4	20	0	0	d__Bacteria	p__Chloroflexi	c__Dehalococcoidia	o__SAR202_clade	f__SAR202_clade	g__SAR202_clade	s__uncultured_bacterium
OTU1645	0	0	0	0	0	0	0	0	0	0	0	0	0	0	0	0	0	0	0	0	0	0	0	121	0	0	0	0	9	0	0	0	0	0	0	6	0	d__Bacteria	p__Firmicutes	c__Clostridia	o__Oscillospirales	f__Oscillospiraceae	g__V9D2013_group	s__uncultured_rumen
OTU1440	0	0	11	1	0	0	0	0	0	0	0	0	0	0	0	0	0	0	0	0	0	0	0	52	0	0	0	0	11	22	25	0	4	0	0	9	0	d__Bacteria	p__Proteobacteria	c__Gammaproteobacteria	o__Steroidobacterales	f__Steroidobacteraceae	g__Steroidobacter
OTU1456	14	41	0	0	31	0	0	0	11	0	0	0	0	0	4	8	14	0	0	0	0	0	0	0	0	0	12	0	0	0	0	0	0	0	0	0	0	d__Archaea	p__Nanoarchaeota	c__Nanoarchaeia	o__Woesearchaeales	f__Woesearchaeales	g__Woesearchaeales
OTU1510	0	0	0	0	19	0	31	13	0	0	13	0	0	0	0	5	12	9	4	0	0	0	0	0	0	16	8	0	5	0	0	0	0	0	0	0	0	d__Archaea	p__Nanoarchaeota	c__Nanoarchaeia	o__Woesearchaeales	f__SCGC_AAA011-D5	g__SCGC_AAA011-D5	s__uncultured_archaeon
OTU1554	6	0	0	0	0	0	0	4	2	5	9	13	0	0	22	0	0	0	0	0	0	0	18	0	0	5	22	0	7	0	3	7	4	0	5	0	3	d__Bacteria	p__Sumerlaeota	c__Sumerlaeia	o__Sumerlaeales	f__Sumerlaeaceae	g__Sumerlaea	s__uncultured_bacterium
OTU1557	20	0	0	0	0	32	0	0	11	0	0	0	0	0	0	9	0	0	0	0	0	0	50	0	0	0	0	0	0	7	0	6	0	0	0	0	0	d__Bacteria	p__Proteobacteria	c__Alphaproteobacteria	o__Rhizobiales	f__Beijerinckiaceae	g__Methylobacterium-Methylorubrum
OTU1571	0	0	0	0	28	10	0	18	34	42	3	0	0	0	0	0	0	0	0	0	0	0	0	0	0	0	0	0	0	0	0	0	0	0	0	0	0	d__Bacteria	p__Patescibacteria	c__ABY1	o__Candidatus_Kuenenbacteria	f__Candidatus_Kuenenbacteria	g__Candidatus_Kuenenbacteria	s__uncultured_bacterium
OTU1623	0	0	0	0	0	0	0	0	0	0	0	0	0	0	0	0	8	0	9	0	0	0	0	118	0	0	0	0	0	0	0	0	0	0	0	0	0	d__Bacteria	p__Actinobacteriota	c__Acidimicrobiia	o__IMCC26256	f__IMCC26256	g__IMCC26256
OTU1636	0	14	0	0	0	0	0	0	14	0	0	0	0	0	0	0	0	0	0	0	89	0	0	0	0	0	0	0	3	0	0	8	0	0	0	0	6	d__Bacteria	p__Acidobacteriota	c__Thermoanaerobaculia	o__Thermoanaerobaculales	f__Thermoanaerobaculaceae	g__Subgroup_10	s__uncultured_bacterium
OTU1074	0	0	2	5	0	0	0	0	0	0	0	0	7	120	0	0	0	0	0	0	0	0	0	0	0	0	0	0	0	0	0	0	0	0	0	0	0	d__Bacteria	p__Acidobacteriota	c__Acidobacteriae	o__Bryobacterales	f__Bryobacteraceae	g__Bryobacter
OTU1086	0	0	0	0	0	0	0	0	0	0	0	0	60	0	0	0	0	0	0	0	0	0	14	5	30	0	0	0	0	0	16	0	9	0	0	0	0	d__Bacteria	p__Actinobacteriota	c__Thermoleophilia	o__Gaiellales	f__uncultured	g__uncultured	s__uncultured_actinobacterium
OTU1384	3	0	0	0	0	3	0	39	0	0	0	11	2	58	0	0	0	0	0	0	0	0	0	0	0	0	0	0	0	0	5	0	13	0	0	0	0	d__Bacteria	p__Bacteroidota	c__Bacteroidia	o__Cytophagales	f__Cytophagales	g__Cytophagales	s__uncultured_bacterium
OTU1391	119	0	8	0	0	0	0	0	0	0	0	0	0	0	0	0	0	0	0	0	0	0	0	0	0	0	0	0	0	0	0	0	0	0	0	0	7	d__Bacteria	p__Patescibacteria	c__Saccharimonadia	o__Saccharimonadales	f__Saccharimonadales	g__Saccharimonadales
OTU1401	31	24	11	2	0	11	5	0	21	6	2	0	1	0	13	0	0	0	0	0	0	0	0	0	0	0	0	0	0	0	0	0	0	5	2	0	0	d__Bacteria	p__Proteobacteria	c__Gammaproteobacteria	o__Nitrosococcales	f__Nitrosococcaceae	g__SZB85	s__uncultured_bacterium
OTU1485	0	0	0	0	38	22	18	0	0	0	1	6	0	0	6	4	0	0	0	0	0	0	0	0	0	5	0	0	0	0	0	0	12	0	18	4	0	d__Bacteria	p__Myxococcota	c__Polyangia	o__Polyangiales	f__Sandaracinaceae	g__Sandaracinus	s__uncultured_bacterium
OTU1494	0	0	0	0	0	0	0	0	0	0	0	0	0	0	0	0	0	0	26	0	0	0	0	47	0	0	0	0	5	0	21	0	16	9	0	10	0	d__Bacteria	p__Actinobacteriota	c__Thermoleophilia	o__Gaiellales	f__Gaiellaceae	g__Gaiella
OTU1512	0	0	0	0	19	18	0	43	2	15	8	5	0	21	0	0	0	0	0	0	0	0	0	0	0	0	2	0	0	0	0	0	0	0	0	0	0	d__Bacteria
OTU1534	0	0	0	0	0	0	8	10	0	6	0	0	0	0	0	7	6	21	0	0	0	0	0	0	27	0	0	0	8	0	7	7	8	0	4	3	0	d__Bacteria	p__Proteobacteria	c__Gammaproteobacteria	o__Alteromonadales	f__Alteromonadaceae	g__Alishewanella
OTU1297	0	0	20	0	0	0	0	0	0	0	0	10	0	0	63	0	0	0	0	0	0	0	0	25	0	0	0	0	0	7	0	6	0	0	0	0	0	d__Bacteria	p__Firmicutes	c__Clostridia	o__Clostridiales	f__Clostridiaceae	g__Clostridium_sensu_stricto_1
OTU1319	7	0	27	0	0	0	0	0	7	0	0	0	0	0	0	0	0	0	0	0	0	0	26	0	0	0	14	0	0	0	23	15	0	3	0	10	0	d__Bacteria	p__Planctomycetota	c__Phycisphaerae	o__Phycisphaerales	f__Phycisphaeraceae	g__Urania-1B-19_marine_sediment_group	s__uncultured_bacterium
OTU1579	0	0	0	0	0	0	0	0	0	0	0	0	0	0	0	0	0	0	0	0	0	0	0	0	0	0	0	0	29	6	86	0	12	0	0	0	0	d__Bacteria	p__Bacteroidota	c__Bacteroidia	o__Bacteroidales	f__Prevotellaceae	g__Prevotella	s__uncultured_rumen
OTU1604	8	0	0	0	0	0	0	0	0	0	0	0	0	0	0	0	2	0	0	0	0	0	0	0	115	0	0	0	0	0	0	7	0	0	0	0	0	d__Bacteria	p__Proteobacteria	c__Alphaproteobacteria
OTU1632	12	0	0	0	0	0	0	0	6	0	0	0	0	0	0	11	0	0	0	0	0	0	0	48	12	0	0	2	0	0	37	0	0	0	0	5	0	d__Bacteria	p__Proteobacteria	c__Gammaproteobacteria	o__Burkholderiales	f__Nitrosomonadaceae	g__MND1
OTU1637	0	0	0	0	0	0	0	0	0	0	0	0	0	0	0	0	0	0	0	0	0	0	0	38	0	0	0	0	12	44	25	0	0	0	0	13	0	d__Bacteria	p__Firmicutes	c__Negativicutes	o__Veillonellales-Selenomonadales	f__Selenomonadaceae	g__Selenomonas
OTU1241	0	51	11	0	0	0	0	18	0	0	0	0	0	0	11	0	11	0	0	0	0	0	0	0	0	4	0	0	0	0	4	0	0	0	12	10	0	d__Bacteria	p__Proteobacteria	c__Gammaproteobacteria
OTU1480	0	7	0	0	0	23	0	0	0	0	0	0	0	0	0	11	0	0	0	0	0	0	0	26	0	0	0	0	11	24	23	0	0	0	7	0	0	d__Bacteria	p__Firmicutes	c__Bacilli	o__Bacillales	f__Planococcaceae
OTU1509	0	17	0	0	0	0	0	0	0	0	0	0	0	0	6	5	0	22	0	0	0	0	0	0	48	0	7	0	8	0	0	19	0	0	0	0	0	d__Bacteria	p__Planctomycetota
OTU1522	0	0	0	0	0	0	0	0	0	0	0	0	0	0	0	0	0	0	0	0	0	0	0	0	0	0	0	23	18	0	72	0	7	0	0	12	0	d__Bacteria	p__Deinococcota	c__Deinococci	o__Deinococcales	f__Trueperaceae	g__Truepera	s__uncultured_bacterium
OTU1748	0	0	0	0	0	23	38	50	0	0	0	0	0	0	0	0	0	0	0	0	0	0	0	0	0	0	8	0	0	0	13	0	0	0	0	0	0	d__Archaea
OTU1331	0	0	0	1	0	0	0	0	0	0	36	0	0	50	0	0	0	0	0	21	0	2	0	0	0	0	7	0	0	14	0	0	0	0	0	0	0	d__Bacteria	p__Planctomycetota	c__Pla4_lineage	o__Pla4_lineage	f__Pla4_lineage	g__Pla4_lineage	s__uncultured_bacterium
OTU1472	0	0	0	0	0	0	0	0	0	12	0	0	0	0	0	0	0	0	0	0	0	0	0	0	32	0	0	0	0	12	0	0	0	0	0	0	0	d__Bacteria	p__Proteobacteria	c__Alphaproteobacteria	o__Rhodobacterales	f__Rhodobacteraceae
OTU1491	0	3	0	0	0	0	0	0	17	0	0	0	0	0	0	0	15	0	0	22	0	0	0	0	21	0	15	10	0	0	8	0	0	13	2	0	0	d__Bacteria	p__Calditrichota	c__Calditrichia	o__Calditrichales	f__Calditrichaceae	g__SM23-31	s__uncultured_bacterium
OTU1040	0	0	6	69	0	0	0	0	0	0	0	0	0	55	0	0	0	0	0	0	0	0	0	0	0	0	0	0	0	0	0	0	0	0	0	0	0	d__Bacteria	p__Proteobacteria	c__Alphaproteobacteria	o__Caulobacterales	f__Caulobacteraceae	g__Asticcacaulis	s__Asticcacaulis_endophyticus
OTU1540	4	0	0	0	0	0	6	0	0	0	0	0	0	0	7	3	3	0	0	0	0	0	0	0	0	0	0	3	15	0	2	17	23	6	3	24	14	d__Bacteria	p__Patescibacteria	c__Parcubacteria	o__Candidatus_Jorgensenbacteria	f__Candidatus_Jorgensenbacteria	g__Candidatus_Jorgensenbacteria	s__Candidatus_Adlerbacteria
OTU1056	0	0	0	104	0	0	0	0	0	0	0	0	2	1	0	0	0	0	0	0	0	0	0	0	0	0	0	0	0	0	0	0	0	5	0	17	0	d__Bacteria	p__Proteobacteria	c__Alphaproteobacteria	o__Sphingomonadales	f__Sphingomonadaceae	g__Sphingomonas
OTU1616	0	0	0	0	0	0	0	0	0	0	0	0	0	0	0	0	0	0	0	0	0	0	0	28	0	0	0	12	33	12	21	22	0	0	0	0	0	d__Bacteria	p__Proteobacteria	c__Gammaproteobacteria	o__R7C24	f__R7C24	g__R7C24	s__uncultured_bacterium
OTU1654	0	0	0	0	0	0	0	0	0	0	0	0	0	0	0	0	0	0	0	0	0	0	0	34	0	0	0	2	16	11	32	0	16	0	8	10	0	d__Bacteria	p__Bacteroidota	c__Bacteroidia	o__Bacteroidales	f__Prevotellaceae	g__Prevotellaceae_UCG-003	s__unidentified_rumen
OTU1246	0	0	38	3	0	0	0	0	0	0	21	0	1	2	23	16	4	0	0	0	0	0	0	0	0	0	0	0	0	20	0	0	0	0	0	0	0	d__Archaea	p__Nanoarchaeota	c__Nanoarchaeia	o__Woesearchaeales	f__SCGC_AAA011-D5	g__SCGC_AAA011-D5	s__uncultured_euryarchaeote
OTU1363	4	0	0	0	0	0	0	0	0	0	0	0	0	0	4	0	0	0	0	0	0	0	0	0	0	60	0	0	17	0	21	11	7	0	0	4	0	d__Bacteria	p__Proteobacteria	c__Gammaproteobacteria	o__Cellvibrionales	f__Cellvibrionaceae	g__Cellvibrio	s__uncultured_bacterium
OTU1419	0	0	0	0	0	0	12	0	0	0	0	0	14	0	0	0	0	0	0	24	0	0	23	0	15	7	0	14	9	8	2	0	0	0	0	0	0	d__Bacteria	p__Chloroflexi	c__Dehalococcoidia	o__SAR202_clade	f__SAR202_clade	g__SAR202_clade	s__uncultured_bacterium
OTU1562	0	0	0	0	18	0	0	0	0	0	4	0	0	0	25	0	0	10	5	0	0	13	0	0	0	0	5	0	0	0	14	0	29	5	0	0	0	d__Bacteria	p__NB1-j	c__NB1-j	o__NB1-j	f__NB1-j	g__NB1-j
OTU1587	0	4	0	0	0	0	0	0	0	0	0	0	0	0	0	0	0	0	0	92	0	0	0	0	0	0	0	0	0	0	0	32	0	0	0	0	0	d__Bacteria	p__Proteobacteria	c__Gammaproteobacteria	o__Xanthomonadales	f__Xanthomonadaceae	g__Thermomonas	s__Thermomonas_hydrothermalis
OTU1631	5	0	0	0	0	0	3	0	32	8	0	0	0	0	0	0	0	0	4	0	0	0	0	0	71	0	0	0	0	0	0	2	0	3	0	0	0	d__Bacteria	p__Planctomycetota	c__OM190	o__OM190	f__OM190	g__OM190	s__uncultured_deep-sea
OTU1672	0	0	0	0	0	0	0	0	0	0	0	0	0	0	0	0	0	0	0	0	0	0	0	79	0	0	0	0	10	11	7	0	9	0	4	8	0	d__Bacteria	p__Proteobacteria	c__Gammaproteobacteria	o__R7C24	f__R7C24	g__R7C24	s__uncultured_bacterium
OTU0907	0	0	3	0	0	0	0	0	0	0	0	0	117	3	0	0	0	0	0	0	0	0	0	0	0	0	0	0	0	0	4	0	0	0	0	0	0	d__Bacteria	p__Proteobacteria	c__Alphaproteobacteria	o__Sphingomonadales	f__Sphingomonadaceae	g__Altererythrobacter
OTU1116	0	0	3	3	0	0	0	0	0	0	0	0	1	120	0	0	0	0	0	0	0	0	0	0	0	0	0	0	0	0	0	0	0	0	0	0	0	d__Bacteria	p__Proteobacteria	c__Alphaproteobacteria	o__Rickettsiales	f__Rickettsiaceae	g__uncultured	s__uncultured_bacterium
OTU1251	6	0	0	0	0	0	0	0	0	0	0	0	35	0	0	13	0	0	0	0	0	0	0	0	0	0	0	0	0	66	0	0	0	0	0	7	0	d__Bacteria	p__Bacteroidota	c__Bacteroidia	o__Bacteroidales	f__Bacteroidaceae	g__Bacteroides	s__Bacteroides_fragilis
OTU1425	0	3	10	0	0	0	0	0	10	0	0	0	0	0	0	0	0	0	0	0	0	0	0	0	0	2	0	2	0	0	0	5	23	9	0	6	0	d__Archaea	p__Thermoplasmatota	c__Thermoplasmata	o__Marine_Group_II	f__Marine_Group_II	g__Marine_Group_II
OTU1519	19	28	0	0	0	0	0	0	6	0	28	0	0	0	0	0	0	0	0	0	0	0	0	0	0	22	24	0	0	0	0	0	0	0	0	0	0	d__Bacteria	p__Verrucomicrobiota	c__Chlamydiae	o__Chlamydiales	f__Simkaniaceae	g__uncultured
OTU1537	0	0	0	0	0	0	0	0	0	0	0	0	0	0	0	0	11	0	0	0	0	0	24	0	25	0	0	0	12	0	0	6	0	0	0	0	19	d__Bacteria	p__Bacteroidota	c__Bacteroidia	o__Flavobacteriales	f__Cryomorphaceae	g__Vicingus
OTU1572	13	0	0	0	0	10	17	0	0	0	8	0	0	0	0	4	0	19	0	0	0	0	31	0	0	0	3	0	6	0	0	5	0	0	0	0	0	d__Bacteria	p__Actinobacteriota	c__Actinobacteria	o__Micrococcales	f__Micrococcaceae	g__Rothia
OTU1501	3	3	0	0	0	12	0	0	0	0	0	0	0	0	0	0	0	0	0	0	0	0	0	0	0	0	0	0	0	0	0	0	0	0	0	0	0	d__Archaea	p__Crenarchaeota	c__Nitrososphaeria	o__Nitrosopumilales	f__Nitrosopumilaceae	g__Nitrosopumilaceae	s__uncultured_thaumarchaeote
OTU1514	0	0	13	0	0	0	0	0	0	0	0	0	0	0	23	0	0	0	0	0	0	0	0	0	55	9	3	4	4	0	0	0	0	11	0	0	4	d__Bacteria	p__Proteobacteria	c__Alphaproteobacteria	o__Defluviicoccales	f__uncultured	g__uncultured	s__uncultured_bacterium
OTU1526	0	0	0	0	0	0	0	0	0	0	0	9	0	0	0	0	0	43	0	0	0	0	0	0	0	0	0	6	6	0	4	16	0	8	19	11	0	d__Bacteria	p__Bacteroidota	c__Bacteroidia	o__Sphingobacteriales	f__Sphingobacteriaceae	g__Sphingobacterium	s__Sphingobacterium_mizutaii
OTU1566	26	34	0	0	0	0	0	0	0	0	0	0	0	0	0	0	0	0	0	0	0	0	0	0	0	0	6	0	16	22	0	16	0	0	0	0	6	d__Bacteria	p__Chloroflexi	c__KD4-96	o__KD4-96	f__KD4-96	g__KD4-96	s__uncultured_bacterium
OTU1580	0	0	0	0	0	14	0	0	0	0	0	0	0	0	0	0	0	0	0	0	0	0	0	0	71	7	2	0	12	0	0	13	0	0	0	0	7	d__Bacteria	p__Myxococcota	c__bacteriap25	o__bacteriap25	f__bacteriap25	g__bacteriap25
OTU1594	0	4	0	0	0	13	7	14	0	15	0	0	0	0	15	0	0	10	0	0	0	0	0	0	20	0	12	0	0	0	0	4	0	5	7	0	0	d__Bacteria	p__Planctomycetota	c__Pla4_lineage	o__Pla4_lineage	f__Pla4_lineage	g__Pla4_lineage
OTU1612	0	0	0	0	0	0	0	0	0	0	0	0	0	0	0	0	0	0	0	0	0	0	0	66	0	0	0	0	6	17	28	0	9	0	0	0	0	d__Bacteria	p__Acidobacteriota	c__Vicinamibacteria	o__Vicinamibacterales	f__uncultured	g__uncultured	s__uncultured_Acidobacteria
OTU1648	0	0	0	0	0	0	0	0	0	0	0	0	0	0	0	0	0	0	0	0	0	0	0	0	0	0	0	0	8	15	54	0	27	0	0	22	0	d__Bacteria	p__Bacteroidota	c__Bacteroidia	o__Bacteroidales	f__Marinilabiliaceae	g__Ruminofilibacter
OTU1687	0	0	0	0	0	0	0	0	0	0	0	0	0	0	0	0	0	0	0	0	0	0	0	23	0	0	0	4	16	22	39	2	0	0	0	17	0	d__Bacteria	p__Proteobacteria	c__Alphaproteobacteria	o__Sphingomonadales	f__Sphingomonadaceae	g__Altererythrobacter	s__Altererythrobacter_oceanensis
OTU1692	0	0	0	0	0	0	0	0	0	0	0	0	0	0	0	0	0	0	0	20	0	0	26	0	51	0	0	10	0	0	0	0	0	19	0	0	0	d__Archaea	p__Nanoarchaeota	c__Nanoarchaeia	o__Woesearchaeales	f__Woesearchaeales	g__Woesearchaeales	s__uncultured_archaeon
OTU1418	8	7	0	0	0	0	0	0	0	0	0	0	0	0	18	0	0	0	0	0	0	0	0	0	0	3	0	18	0	0	0	0	0	22	17	8	24	d__Bacteria	p__Acidobacteriota	c__Subgroup_22	o__Subgroup_22	f__Subgroup_22	g__Subgroup_22	s__uncultured_bacterium
OTU1615	0	0	0	0	0	0	0	0	0	0	0	0	0	0	0	0	0	0	0	0	0	0	0	83	0	0	0	0	0	3	24	0	11	0	4	0	0	d__Bacteria	p__Bacteroidota	c__Bacteroidia	o__Bacteroidales	f__Prevotellaceae	g__Prevotella	s__uncultured_rumen
OTU1678	0	0	0	0	60	17	23	0	9	0	0	0	0	0	10	0	0	0	0	0	0	0	0	0	0	0	0	0	0	0	0	6	0	0	0	0	0	d__Bacteria	p__Proteobacteria	c__Alphaproteobacteria	o__Defluviicoccales	f__uncultured	g__uncultured
OTU1716	0	0	0	0	0	0	0	0	0	0	0	0	0	0	0	0	0	0	0	0	0	0	0	26	57	0	0	0	0	0	0	36	0	0	0	6	0	d__Bacteria	p__Chloroflexi	c__Anaerolineae	o__Anaerolineales	f__Anaerolineaceae	g__uncultured	s__uncultured_Chloroflexi
OTU1736	0	0	0	0	54	0	0	0	0	0	0	0	0	0	0	6	0	0	0	0	0	0	7	0	0	0	0	17	14	0	0	0	0	0	5	11	11	d__Archaea	p__Halobacterota	c__Halobacteria	o__Halobacterales	f__Haloferacaceae	g__Halolamina
OTU1080	0	0	2	96	0	0	0	0	0	0	0	0	0	0	0	0	0	0	0	0	0	0	0	0	0	0	0	0	0	0	12	0	0	5	0	0	9	d__Bacteria	p__Proteobacteria	c__Alphaproteobacteria	o__Kiloniellales	f__Kiloniellaceae
OTU1196	63	0	0	56	0	0	0	0	0	0	0	1	2	0	0	0	0	0	0	0	0	0	0	0	0	0	0	0	0	0	2	0	0	0	0	0	0	d__Bacteria	p__Proteobacteria	c__Gammaproteobacteria	o__Burkholderiales	f__SC-I-84	g__SC-I-84
OTU1353	0	0	19	2	0	0	0	0	0	0	0	0	0	0	0	0	0	0	58	0	0	0	0	0	0	0	0	0	0	0	0	0	0	6	0	0	0	d__Bacteria	p__Proteobacteria	c__Gammaproteobacteria	o__Burkholderiales	f__Burkholderiaceae	g__Cupriavidus
OTU1381	0	0	0	0	17	0	0	0	2	35	0	15	0	55	0	0	0	0	0	0	0	0	0	0	0	0	0	0	0	0	0	0	0	0	0	0	0	d__Bacteria	p__Patescibacteria	c__Parcubacteria
OTU1497	0	0	0	0	2	0	3	0	0	13	40	0	0	0	0	4	14	0	0	0	0	0	14	0	6	6	10	0	0	12	0	0	0	0	0	0	0	d__Bacteria	p__Planctomycetota	c__Phycisphaerae	o__CCM11a	f__CCM11a	g__CCM11a	s__uncultured_bacterium
OTU1498	0	0	0	0	0	0	33	0	0	0	0	0	0	0	22	14	0	15	0	0	0	0	15	0	0	0	0	10	0	0	0	0	8	7	0	0	0	d__Archaea	p__Nanoarchaeota	c__Nanoarchaeia	o__Woesearchaeales	f__Woesearchaeales	g__Woesearchaeales	s__uncultured_euryarchaeote
OTU1649	31	0	0	0	0	0	0	0	0	0	0	0	0	0	0	0	0	0	0	0	0	0	0	0	0	0	0	9	9	16	5	0	0	3	0	0	0	d__Bacteria	p__Proteobacteria	c__Alphaproteobacteria	o__Caulobacterales	f__Hyphomonadaceae	g__SWB02
OTU1675	0	4	0	0	0	0	0	0	15	0	0	0	0	0	0	0	0	0	0	0	0	0	22	0	26	0	0	6	0	14	0	10	0	6	0	0	19	d__Bacteria	p__NB1-j	c__NB1-j	o__NB1-j	f__NB1-j	g__NB1-j	s__uncultured_bacterium
OTU1831	0	0	0	0	0	0	0	0	0	0	0	0	0	0	0	0	0	0	4	0	35	19	5	0	37	3	3	0	0	0	0	0	18	0	0	0	0	d__Bacteria	p__Patescibacteria	c__Parcubacteria	o__Candidatus_Nomurabacteria	f__Candidatus_Nomurabacteria	g__Candidatus_Nomurabacteria	s__Candidatus_Nomurabacteria
OTU1072	0	0	68	0	0	0	0	0	15	0	0	0	0	5	0	0	0	0	0	0	0	0	0	0	0	0	11	15	0	0	0	0	0	4	5	0	0	d__Bacteria	p__Patescibacteria	c__Parcubacteria	o__Candidatus_Kaiserbacteria	f__Candidatus_Kaiserbacteria	g__Candidatus_Kaiserbacteria	s__uncultured_deep-sea
OTU1321	0	9	46	2	0	0	0	0	19	0	0	0	1	2	0	0	0	0	0	0	0	0	0	0	0	0	0	0	14	0	0	0	23	7	0	0	0	d__Bacteria	p__Myxococcota	c__Polyangia	o__Polyangiales	f__BIrii41	g__BIrii41
OTU1465	6	42	0	0	11	12	0	0	5	0	0	0	0	0	0	19	0	0	0	0	0	0	0	0	0	0	0	0	5	0	0	9	0	0	5	0	9	d__Bacteria	p__Planctomycetota	c__Planctomycetes	o__Pirellulales	f__Pirellulaceae	g__Rhodopirellula
OTU1596	0	0	0	0	0	0	0	0	0	0	0	0	0	0	9	0	0	0	0	0	0	0	13	0	0	0	0	10	7	0	13	0	14	8	11	20	18	d__Bacteria	p__Patescibacteria	c__Parcubacteria
OTU1608	5	0	0	0	18	0	7	0	0	0	0	39	0	0	10	10	11	7	0	0	0	0	0	0	0	0	0	0	0	0	0	7	0	0	0	9	0	d__Bacteria	p__Bacteroidota	c__Bacteroidia
OTU1621	0	0	0	2	0	16	0	0	0	6	0	0	0	0	0	8	0	0	0	0	0	0	0	0	34	0	5	0	4	15	0	3	0	11	0	19	0	d__Bacteria	p__Verrucomicrobiota	c__Kiritimatiellae	o__WCHB1-41	f__WCHB1-41	g__WCHB1-41	s__uncultured_Verrucomicrobia
OTU1626	0	0	0	0	0	0	14	0	0	0	0	0	0	0	0	0	2	0	0	0	0	0	0	0	57	5	0	6	0	0	13	0	0	3	0	5	18	d__Bacteria	p__Planctomycetota	c__Phycisphaerae	o__Phycisphaerales	f__Phycisphaeraceae	g__Urania-1B-19_marine_sediment_group
OTU1650	0	0	0	0	0	0	0	0	0	0	0	0	0	0	0	0	0	0	15	0	0	0	0	67	0	0	0	0	6	0	4	24	7	0	0	0	0	d__Bacteria	p__Chloroflexi	c__Anaerolineae	o__SBR1031	f__A4b	g__OLB13
OTU1735	0	0	0	0	0	0	0	0	0	0	0	0	0	0	0	1	0	0	0	0	0	0	0	0	44	0	2	0	0	0	14	0	26	4	9	7	16	d__Bacteria	p__Acidobacteriota	c__Thermoanaerobaculia	o__Thermoanaerobaculales	f__Thermoanaerobaculaceae	g__Subgroup_10	s__uncultured_deep-sea
OTU1454	0	0	0	0	0	0	0	0	15	0	0	0	0	0	0	0	9	18	0	0	0	0	0	0	0	0	0	0	0	0	0	1	0	0	0	0	0	d__Bacteria	p__Proteobacteria	c__Alphaproteobacteria	o__Thalassobaculales	f__uncultured	g__uncultured	s__uncultured_bacterium
OTU1466	0	0	4	0	0	0	0	0	16	0	3	0	0	14	0	0	0	0	0	0	34	0	15	0	0	0	0	0	0	0	0	26	0	4	0	6	0	d__Bacteria	p__Actinobacteriota	c__Acidimicrobiia	o__Microtrichales	f__Microtrichaceae	g__Sva0996_marine_group	s__uncultured_bacterium
OTU1478	0	0	0	0	0	0	0	9	0	0	20	0	8	0	0	0	21	0	0	0	0	0	0	27	0	0	3	0	0	6	4	24	0	0	0	0	0	d__Bacteria	p__Firmicutes	c__Bacilli	o__Lactobacillales	f__Streptococcaceae	g__Lactococcus
OTU1606	0	0	0	0	0	0	0	0	0	0	0	0	0	0	0	0	0	0	0	0	0	0	0	59	0	0	0	0	0	13	33	0	12	0	0	5	0	d__Bacteria	p__Gemmatimonadota	c__S0134_terrestrial_group	o__S0134_terrestrial_group	f__S0134_terrestrial_group	g__S0134_terrestrial_group	s__uncultured_bacterium
OTU1618	0	0	0	0	0	17	0	10	6	10	0	0	0	0	0	0	13	0	0	0	0	0	0	31	0	0	0	0	0	0	5	0	0	0	0	0	8	d__Bacteria	p__Proteobacteria	c__Alphaproteobacteria	o__Rhizobiales	f__Rhizobiaceae	g__Allorhizobium-Neorhizobium-Pararhizobium-Rhizobium
OTU1668	0	0	0	0	0	0	0	0	0	0	0	0	0	0	0	0	43	0	0	0	31	0	0	0	0	0	0	0	0	11	13	0	15	0	0	0	9	d__Bacteria	p__Proteobacteria	c__Gammaproteobacteria	o__Alteromonadales	f__Shewanellaceae	g__Shewanella
OTU1694	0	0	0	0	24	0	0	0	0	0	0	0	0	0	0	0	11	0	2	0	0	0	0	0	0	7	0	0	5	0	27	0	26	0	15	5	0	d__Bacteria	p__Planctomycetota	c__vadinHA49	o__vadinHA49	f__vadinHA49	g__vadinHA49	s__uncultured_bacterium
OTU1724	14	0	0	0	0	0	0	11	1	0	3	0	0	0	0	4	0	0	6	53	11	0	0	0	0	4	6	0	4	0	0	0	0	0	0	5	0	d__Archaea	p__Nanoarchaeota	c__Nanoarchaeia	o__Woesearchaeales
OTU1771	0	0	0	0	0	0	0	0	0	0	0	0	0	0	0	0	0	0	0	0	0	0	0	109	0	0	0	0	5	0	0	0	0	0	8	0	0	d__Bacteria	p__Proteobacteria	c__Alphaproteobacteria	o__Rhizobiales	f__Rhizobiaceae
OTU1786	0	0	0	0	0	0	0	0	0	0	0	0	0	0	0	0	0	0	0	0	0	0	0	36	0	0	0	7	23	19	21	0	8	0	7	0	0	d__Bacteria	p__Firmicutes	c__Clostridia
OTU1912	0	0	0	0	0	0	0	82	0	0	0	4	0	0	0	0	0	0	0	0	0	0	0	0	0	0	0	0	0	0	0	18	0	0	0	0	18	d__Bacteria	p__Chloroflexi	c__Dehalococcoidia	o__SAR202_clade	f__SAR202_clade	g__SAR202_clade
OTU1354	8	25	0	39	0	0	0	0	0	0	0	0	0	0	18	0	0	0	0	0	0	0	0	0	0	0	0	0	5	0	0	10	0	7	4	0	5	d__Bacteria	p__Gemmatimonadota	c__Gemmatimonadetes	o__Gemmatimonadales	f__Gemmatimonadaceae	g__uncultured	s__uncultured_actinobacterium
OTU1476	0	0	0	0	0	0	0	0	0	0	0	0	0	23	0	8	0	0	0	0	0	0	40	0	0	0	0	0	16	0	0	15	0	0	8	11	0	d__Bacteria	p__Proteobacteria	c__Gammaproteobacteria	o__Xanthomonadales	f__Xanthomonadaceae	g__Lysobacter
OTU1597	9	0	0	0	8	0	0	0	14	0	0	0	0	0	18	0	6	0	0	0	0	0	17	0	0	0	3	0	0	0	0	18	9	0	0	12	7	d__Bacteria	p__Proteobacteria	c__Gammaproteobacteria	o__Gammaproteobacteria_Incertae_Sedis	f__Unknown_Family	g__uncultured	s__uncultured_deep-sea
OTU1702	0	0	0	0	0	0	0	0	0	12	0	0	0	0	0	0	0	0	55	0	0	0	0	0	0	0	0	0	6	18	0	0	0	14	0	0	16	d__Bacteria	p__Firmicutes	c__Bacilli	o__Bacillales	f__Bacillaceae	g__Bacillus
OTU1709	0	0	0	0	50	0	0	0	6	0	0	0	0	0	1	0	0	0	0	0	0	0	0	0	41	0	0	0	16	0	0	0	0	0	0	0	7	d__Bacteria	p__Nitrospinota	c__P9X2b3D02	o__P9X2b3D02	f__P9X2b3D02	g__P9X2b3D02	s__uncultured_bacterium
OTU1726	0	0	0	0	0	0	0	0	0	0	0	0	0	0	0	0	0	0	0	0	0	0	0	106	0	0	0	0	0	0	7	0	6	0	0	0	0	d__Bacteria	p__Actinobacteriota	c__Rubrobacteria	o__Rubrobacterales	f__Rubrobacteriaceae	g__Rubrobacter
OTU1778	0	0	0	0	0	0	0	0	0	0	0	0	0	0	0	0	0	0	0	0	0	0	0	30	0	0	0	0	8	4	41	0	38	0	0	0	0	d__Bacteria	p__Bacteroidota	c__Bacteroidia	o__Bacteroidales	f__Rikenellaceae	g__SP3-e08	s__uncultured_rumen
OTU1403	0	0	22	0	35	0	5	0	0	0	12	0	0	0	0	0	0	0	8	0	0	0	12	0	0	0	0	0	0	0	0	0	0	0	26	0	0	d__Bacteria	p__Firmicutes	c__Bacilli	o__Lactobacillales	f__Enterococcaceae	g__Enterococcus
OTU1521	0	0	5	0	0	0	0	0	0	12	0	0	0	0	15	0	18	0	17	0	0	0	0	0	0	8	0	0	0	0	0	13	20	0	0	0	12	d__Bacteria	p__SAR324_clade(Marine_group_B)	c__SAR324_clade(Marine_group_B)	o__SAR324_clade(Marine_group_B)	f__SAR324_clade(Marine_group_B)	g__SAR324_clade(Marine_group_B)	s__uncultured_bacterium
OTU1555	0	15	0	0	0	27	0	0	0	0	0	0	0	0	0	0	19	0	11	0	0	0	4	0	0	19	18	0	0	0	0	7	0	0	0	0	0	d__Archaea	p__Nanoarchaeota	c__Nanoarchaeia	o__Woesearchaeales	f__SCGC_AAA011-D5	g__SCGC_AAA011-D5
OTU1593	0	0	0	0	0	0	0	0	6	5	0	0	0	0	0	6	0	8	0	0	0	0	0	0	0	0	9	0	0	31	0	19	0	0	28	8	0	d__Bacteria	p__Patescibacteria	c__ABY1	o__Candidatus_Buchananbacteria	f__Candidatus_Buchananbacteria	g__Candidatus_Buchananbacteria
OTU1607	0	0	0	0	0	0	0	0	0	0	0	0	0	0	0	0	0	0	13	0	0	0	0	66	0	0	0	0	15	0	22	0	0	0	0	2	0	d__Bacteria	p__Actinobacteriota	c__Acidimicrobiia	o__Microtrichales	f__Iamiaceae	g__Iamia
OTU1674	0	0	0	0	0	0	0	0	0	0	0	0	0	0	0	0	0	0	0	0	0	0	0	0	0	0	0	10	42	0	25	35	8	0	0	0	0	d__Bacteria	p__Myxococcota	c__Polyangia	o__Polyangiales	f__BIrii41	g__BIrii41
OTU1703	0	0	0	0	0	0	0	0	0	0	0	0	0	0	0	0	0	0	0	0	0	0	0	31	0	0	0	0	6	16	37	0	30	0	0	0	0	d__Bacteria	p__Bacteroidota	c__Bacteroidia	o__Bacteroidales	f__Rikenellaceae	g__Rikenellaceae_RC9_gut_group	s__uncultured_rumen
OTU1753	0	0	0	0	39	0	0	0	0	0	4	0	0	0	41	0	0	0	0	0	0	0	0	0	2	0	0	0	0	0	0	11	0	5	18	0	0	d__Bacteria	p__Calditrichota	c__Calditrichia	o__Calditrichales	f__Calditrichaceae	g__Calditrichaceae	s__uncultured_bacterium
OTU1356	8	16	21	0	13	1	25	0	0	5	0	2	0	0	0	0	0	0	7	0	0	0	0	0	0	0	0	8	0	0	0	9	0	0	0	4	0	d__Bacteria	p__Chloroflexi	c__Dehalococcoidia	o__SAR202_clade	f__SAR202_clade	g__SAR202_clade	s__uncultured_bacterium
OTU1357	6	5	0	0	0	0	0	12	0	6	0	0	22	0	0	0	0	30	0	0	0	0	0	0	0	15	0	3	0	0	0	0	0	0	17	0	3	d__Bacteria	p__Planctomycetota	c__Phycisphaerae	o__CCM11a	f__CCM11a	g__CCM11a
OTU1558	0	0	0	0	17	4	0	0	14	0	0	0	0	0	0	28	4	4	0	5	0	0	0	0	0	0	0	22	0	0	0	0	0	21	0	0	0	d__Bacteria	p__Patescibacteria	c__ABY1	o__Candidatus_Kuenenbacteria	f__Candidatus_Kuenenbacteria	g__Candidatus_Kuenenbacteria	s__uncultured_bacterium
OTU1564	0	0	0	0	0	0	0	0	0	0	0	0	0	0	0	11	23	0	20	16	0	0	0	0	0	0	8	11	0	0	3	12	0	15	0	0	0	d__Bacteria	p__Patescibacteria	c__ABY1	o__Candidatus_Kuenenbacteria	f__Candidatus_Kuenenbacteria	g__Candidatus_Kuenenbacteria	s__uncultured_deep-sea
OTU1575	0	0	0	0	13	0	32	0	16	0	12	0	0	0	0	0	0	0	0	0	0	0	0	0	0	0	0	0	2	0	9	2	0	2	22	0	9	d__Bacteria	p__Acidobacteriota	c__Subgroup_22	o__Subgroup_22	f__Subgroup_22	g__Subgroup_22
OTU1590	0	0	0	0	0	0	0	0	0	0	0	0	0	0	0	15	13	0	0	0	0	0	41	0	0	0	0	0	0	0	0	0	11	12	27	0	0	d__Bacteria	p__Planctomycetota	c__Planctomycetes	o__Pirellulales	f__Pirellulaceae	g__Rhodopirellula	s__uncultured_planctomycete
OTU1591	0	0	0	0	0	0	18	0	7	0	0	0	0	0	0	0	0	0	13	27	0	0	0	0	28	6	4	0	4	0	0	12	0	0	0	0	0	d__Bacteria	p__Patescibacteria	c__Parcubacteria	o__Candidatus_Terrybacteria	f__Candidatus_Terrybacteria	g__Candidatus_Terrybacteria	s__uncultured_deep-sea
OTU1628	0	5	0	0	15	0	4	0	0	5	0	0	3	0	0	0	9	0	0	30	0	0	0	7	0	0	0	0	5	0	18	0	18	0	0	0	0	d__Bacteria	p__Actinobacteriota	c__Actinobacteria	o__Propionibacteriales	f__Nocardioidaceae	g__Marmoricola
OTU1635	0	0	0	0	0	30	0	0	0	0	0	0	0	0	0	0	0	0	0	0	0	0	0	0	36	0	0	0	0	0	0	0	0	0	0	0	15	d__Bacteria	p__Verrucomicrobiota	c__Verrucomicrobiae	o__Verrucomicrobiales	f__DEV007	g__DEV007
OTU1670	0	0	0	0	0	0	0	0	0	0	0	0	0	0	0	0	1	19	0	0	17	0	0	0	0	4	0	0	18	0	8	2	15	0	0	18	17	d__Bacteria	p__Chloroflexi	c__TK17	o__TK17	f__TK17	g__TK17	s__uncultured_bacterium
OTU1728	0	10	0	0	0	0	0	36	0	12	0	0	0	0	0	0	0	0	0	0	0	0	12	0	0	9	0	0	15	11	0	6	5	0	0	0	3	d__Bacteria	p__Bacteroidota	c__Kryptonia	o__Kryptoniales	f__BSV26	g__BSV26	s__uncultured_bacterium
OTU1742	4	0	0	0	0	0	0	29	0	0	0	0	0	0	0	0	0	14	0	0	0	0	0	0	13	8	3	0	8	0	14	26	0	0	0	0	0	d__Bacteria	p__Planctomycetota	c__Pla3_lineage	o__Pla3_lineage	f__Pla3_lineage	g__Pla3_lineage	s__uncultured_deep-sea
OTU1164	0	0	0	0	38	0	0	0	0	0	0	0	53	3	0	0	0	0	0	0	0	0	0	0	0	9	15	0	0	0	0	0	0	0	0	0	0	d__Bacteria	p__Planctomycetota	c__Planctomycetes	o__Planctomycetales	f__uncultured	g__uncultured	s__uncultured_bacterium
OTU1259	42	0	53	0	0	0	0	0	0	0	0	0	0	0	0	0	0	7	0	0	0	8	0	0	0	0	0	0	0	0	0	0	5	0	0	0	0	d__Bacteria	p__Proteobacteria	c__Alphaproteobacteria	o__Rhodobacterales	f__Rhodobacteraceae
OTU1277	0	0	3	0	0	0	15	0	0	0	0	0	0	88	0	0	0	0	0	0	0	0	0	0	0	0	0	0	0	0	0	7	0	0	2	0	3	d__Bacteria	p__Myxococcota	c__bacteriap25	o__bacteriap25	f__bacteriap25	g__bacteriap25	s__uncultured_organism
OTU1502	26	31	0	0	0	0	0	0	0	0	0	0	0	0	0	0	14	0	0	0	0	0	0	0	32	0	0	0	0	0	4	0	0	2	0	2	7	d__Bacteria	p__Planctomycetota	c__OM190	o__OM190	f__OM190	g__OM190	s__uncultured_Planctomyces
OTU1639	0	0	0	0	0	0	0	0	0	0	0	13	0	0	0	0	10	0	0	32	0	0	0	0	0	0	0	0	0	0	0	63	0	0	0	0	0	d__Bacteria	p__Firmicutes	c__Bacilli	o__Lactobacillales	f__Aerococcaceae	g__Aerococcus
OTU1651	15	6	0	0	0	29	6	0	3	9	0	12	0	0	0	7	0	0	0	0	0	0	0	0	0	11	0	0	0	0	0	0	12	0	0	8	0	d__Bacteria	p__Chloroflexi	c__Dehalococcoidia	o__SAR202_clade	f__SAR202_clade	g__SAR202_clade	s__uncultured_bacterium
OTU1696	0	0	0	0	0	0	0	0	0	0	0	0	0	0	0	0	0	0	0	0	0	0	0	35	0	0	0	0	24	0	19	0	33	0	0	7	0	d__Bacteria	p__Bacteroidota	c__Bacteroidia	o__Bacteroidales	f__Prevotellaceae	g__Prevotellaceae_UCG-003	s__uncultured_rumen
OTU1732	0	0	0	0	0	0	0	0	0	0	0	0	0	4	0	0	0	0	0	0	0	0	0	48	0	0	0	0	4	15	18	12	0	0	0	17	0	d__Bacteria	p__Methylomirabilota	c__Methylomirabilia	o__Rokubacteriales	f__Rokubacteriales	g__Rokubacteriales	s__uncultured_bacterium
OTU1785	0	0	0	0	0	0	0	0	10	0	0	0	0	0	4	0	6	0	0	26	0	0	0	0	65	0	0	0	0	0	0	7	0	0	0	0	0	d__Bacteria	p__Planctomycetota	c__Phycisphaerae	o__Phycisphaerales	f__Phycisphaeraceae	g__Urania-1B-19_marine_sediment_group	s__uncultured_bacterium
OTU1065	14	0	2	2	0	0	0	0	0	0	1	0	59	1	0	20	0	0	0	0	0	0	0	0	0	0	2	0	0	5	0	0	0	4	7	0	0	d__Bacteria	p__Bacteroidota	c__Bacteroidia	o__Flavobacteriales	f__Weeksellaceae	g__Riemerella	s__Riemerella_anatipestifer
OTU1078	0	0	0	102	0	0	0	0	0	0	0	0	1	0	0	0	0	0	0	0	0	0	0	0	0	0	0	0	2	0	12	0	0	0	0	0	0	d__Bacteria	p__Planctomycetota	c__Planctomycetes	o__Isosphaerales	f__Isosphaeraceae	g__uncultured	s__uncultured_Planctomycetales
OTU1309	0	0	3	3	0	0	0	0	1	9	0	0	2	89	0	0	0	0	0	7	0	0	0	3	0	0	0	0	0	0	0	0	0	0	0	0	0	d__Bacteria	p__Proteobacteria	c__Alphaproteobacteria	o__Sphingomonadales	f__Sphingomonadaceae	g__uncultured
OTU1496	8	1	0	0	0	0	3	0	20	0	0	0	0	0	0	3	0	30	0	0	0	0	31	0	0	6	0	0	0	0	0	10	5	0	0	0	0	d__Bacteria	p__Planctomycetota	c__Phycisphaerae	o__mle1-8	f__mle1-8	g__mle1-8
OTU1642	0	0	0	0	0	0	0	0	0	0	0	0	0	0	0	0	0	0	7	0	0	0	12	21	0	0	0	0	5	29	22	0	0	0	11	5	0	d__Bacteria	p__Acidobacteriota	c__Vicinamibacteria	o__Vicinamibacterales	f__uncultured	g__uncultured
OTU1710	0	0	0	0	0	7	0	29	0	0	0	0	0	0	6	0	0	0	0	0	0	18	7	0	0	5	4	6	8	0	0	0	0	5	0	16	6	d__Bacteria	p__Chloroflexi	c__TK10	o__TK10	f__TK10	g__TK10	s__marine_metagenome
OTU1739	0	0	0	0	40	0	0	0	0	0	0	0	0	0	0	0	0	0	0	34	0	0	43	0	0	0	0	0	0	0	0	0	0	0	0	0	0	d__Bacteria	p__Actinobacteriota	c__Actinobacteria	o__Catenulisporales	f__Catenulisporaceae	g__Catenulispora	s__Catenulispora_acidiphila
OTU1741	0	0	0	0	6	5	0	38	18	24	23	3	0	0	0	0	0	0	0	0	0	0	0	0	0	0	0	0	0	0	0	0	0	0	0	0	0	d__Bacteria	p__Patescibacteria	c__Parcubacteria	o__Candidatus_Kaiserbacteria	f__Candidatus_Kaiserbacteria	g__Candidatus_Kaiserbacteria	s__uncultured_bacterium
OTU1743	0	0	0	0	0	0	0	0	0	0	0	0	0	0	0	0	0	0	0	0	0	0	0	40	0	0	0	0	13	0	37	0	27	0	0	0	0	d__Bacteria	p__Firmicutes	c__Clostridia	o__Clostridia_UCG-014	f__Clostridia_UCG-014	g__Clostridia_UCG-014
OTU1461	0	0	0	0	0	0	10	0	2	0	0	0	0	0	0	0	2	0	13	0	0	0	0	10	0	3	0	0	0	0	0	0	0	0	5	0	0	d__Bacteria	p__Proteobacteria	c__Alphaproteobacteria	o__Rhizobiales	f__Beijerinckiaceae	g__Bosea
OTU1548	7	2	0	0	0	0	0	0	46	48	0	0	0	0	0	0	0	0	0	0	0	0	0	0	0	0	0	0	0	0	0	13	0	0	0	0	0	d__Bacteria
OTU1573	0	0	0	0	0	0	0	7	0	0	14	10	0	0	0	0	0	0	0	11	0	0	0	25	0	12	0	4	0	0	2	31	0	0	0	0	0	d__Archaea	p__Nanoarchaeota	c__Nanoarchaeia	o__Woesearchaeales
OTU1592	0	0	0	0	0	0	0	0	0	0	0	0	0	0	8	0	0	0	12	0	0	0	0	0	0	8	19	0	0	0	0	21	0	30	3	0	15	d__Bacteria	p__Planctomycetota	c__Phycisphaerae	o__Phycisphaerales	f__Phycisphaeraceae	g__uncultured	s__uncultured_bacterium
OTU1620	0	0	0	0	0	0	12	0	0	3	0	0	0	0	27	0	37	0	0	0	0	0	0	6	0	0	0	9	0	0	0	11	0	0	0	11	0	d__Bacteria	p__Proteobacteria	c__Alphaproteobacteria	o__Azospirillales	f__Azospirillaceae	g__Skermanella
OTU1706	0	0	0	0	0	0	0	0	0	0	0	0	0	0	0	0	0	0	0	0	0	0	0	31	0	0	0	0	5	20	36	0	24	0	0	0	0	d__Bacteria	p__Bacteroidota	c__Bacteroidia	o__Bacteroidales	f__Bacteroidales_UCG-001	g__Bacteroidales_UCG-001	s__uncultured_rumen
OTU1768	0	0	0	0	0	0	0	0	0	0	0	0	0	0	0	0	0	0	0	0	0	0	0	12	0	0	0	9	29	15	39	0	7	0	0	5	0	d__Bacteria	p__Firmicutes	c__Negativicutes	o__Veillonellales-Selenomonadales	f__Selenomonadaceae	g__Selenomonas	s__Selenomonas_ruminantium
OTU1493	0	35	0	0	0	0	0	0	0	0	0	0	0	0	0	0	46	0	0	0	0	0	0	0	0	29	0	0	0	0	0	0	0	5	0	0	0	d__Archaea	p__Nanoarchaeota	c__Nanoarchaeia	o__Woesearchaeales
OTU1495	16	22	0	0	0	0	0	0	0	0	5	0	0	0	30	12	0	0	0	0	0	0	0	0	0	0	0	0	0	6	0	24	0	0	0	0	0	d__Bacteria	p__Planctomycetota	c__Planctomycetes	o__Pirellulales	f__Pirellulaceae	g__Pir4_lineage
OTU1531	19	7	0	0	12	0	19	0	0	3	4	3	0	0	9	29	7	0	0	0	0	0	0	0	0	2	0	0	0	0	0	0	0	1	0	0	0	d__Bacteria	p__Sumerlaeota	c__Sumerlaeia	o__Sumerlaeales	f__Sumerlaeaceae	g__Sumerlaea
OTU1611	0	2	0	0	0	0	6	13	18	12	3	11	0	0	5	11	0	0	0	0	0	0	0	0	0	0	7	2	0	0	0	0	17	2	6	0	0	d__Bacteria	p__Acidobacteriota	c__Acidobacteriae	o__Subgroup_2	f__Subgroup_2	g__Subgroup_2	s__uncultured_bacterium
OTU1627	9	26	0	0	0	0	0	0	28	0	22	0	0	0	0	0	0	0	0	0	0	0	0	0	0	0	0	0	0	16	0	0	0	0	8	0	6	d__Bacteria	p__Planctomycetota	c__Pla4_lineage	o__Pla4_lineage	f__Pla4_lineage	g__Pla4_lineage	s__uncultured_bacterium
OTU1704	3	9	0	0	0	0	0	0	0	0	0	0	0	0	0	0	0	0	0	0	0	0	0	0	97	3	3	0	0	0	0	0	0	0	0	0	0	d__Bacteria	p__Planctomycetota	c__vadinHA49	o__vadinHA49	f__vadinHA49	g__vadinHA49	s__uncultured_deep-sea
OTU1711	0	0	0	0	16	0	0	0	15	0	72	0	0	0	0	0	0	0	0	0	0	0	0	0	0	0	3	0	7	0	0	0	0	0	2	0	0	d__Bacteria	p__Chloroflexi	c__Dehalococcoidia	o__SAR202_clade	f__SAR202_clade	g__SAR202_clade	s__uncultured_bacterium
OTU1774	0	0	0	0	0	0	3	0	0	0	0	0	0	0	0	0	6	0	0	0	0	0	0	0	0	0	0	0	102	0	0	0	0	0	0	4	0	d__Bacteria	p__Proteobacteria	c__Alphaproteobacteria	o__Acetobacterales	f__Acetobacteraceae	g__Roseomonas
OTU1940	0	0	0	0	0	0	0	0	0	0	0	0	0	0	0	0	0	0	0	0	0	0	0	0	52	0	0	52	0	0	0	0	0	11	0	0	0	d__Bacteria	p__Proteobacteria	c__Alphaproteobacteria	o__Parvibaculales	f__PS1_clade	g__PS1_clade	s__uncultured_bacterium
OTU0945	0	0	0	2	0	0	0	0	0	0	0	0	111	1	0	0	0	0	0	0	0	0	0	0	0	0	0	0	0	0	0	0	0	0	0	0	0	d__Bacteria	p__Actinobacteriota	c__Acidimicrobiia	o__Microtrichales	f__Ilumatobacteraceae	g__uncultured	s__uncultured_bacterium
OTU1565	3	41	0	0	0	0	0	0	0	4	0	0	0	0	7	0	0	0	0	0	0	0	0	0	0	6	0	0	7	0	0	0	0	0	0	46	0	d__Bacteria	p__Planctomycetota
OTU1666	0	0	0	0	0	0	0	0	0	0	0	0	0	0	0	0	7	0	0	0	0	0	0	89	0	0	0	0	0	0	0	0	18	0	0	0	0	d__Bacteria	p__Cyanobacteria	c__Cyanobacteriia	o__Cyanobacteriales	f__Phormidiaceae	g__Tychonema_CCAP_1459-11B
OTU1740	0	0	0	0	0	0	0	0	0	0	0	0	0	0	0	0	0	0	0	0	0	0	0	33	0	0	0	5	23	15	38	0	0	0	0	0	0	d__Bacteria	p__Firmicutes	c__Clostridia	o__Oscillospirales	f__[Eubacterium]_coprostanoligenes_group	g__[Eubacterium]_coprostanoligenes_group	s__Clostridiales_bacterium
OTU1760	0	0	0	0	0	0	0	0	0	0	0	0	0	0	0	0	0	0	0	0	0	0	0	53	0	0	0	6	20	0	24	0	0	0	0	0	11	d__Bacteria	p__Chloroflexi	c__Anaerolineae	o__Anaerolineales	f__Anaerolineaceae	g__uncultured	s__uncultured_Chloroflexi
OTU1788	0	0	0	0	0	0	0	0	0	0	0	0	0	0	0	0	0	0	0	0	0	0	0	39	0	0	0	0	4	19	42	0	5	0	0	0	0	d__Bacteria	p__Proteobacteria	c__Gammaproteobacteria	o__Xanthomonadales	f__Xanthomonadaceae	g__Arenimonas	s__uncultured_bacterium
OTU1820	0	0	0	0	0	0	0	0	0	0	0	0	0	0	0	0	0	0	0	0	0	0	0	94	0	0	0	0	0	0	4	0	15	0	0	0	0	d__Bacteria	p__Chloroflexi	c__Anaerolineae	o__SBR1031	f__SBR1031	g__SBR1031	s__uncultured_soil
OTU1841	0	0	0	0	0	0	0	0	0	0	0	0	0	0	0	0	0	0	0	0	0	0	0	80	0	0	0	2	11	0	21	0	0	0	0	0	0	d__Bacteria	p__Verrucomicrobiota	c__Verrucomicrobiae	o__Pedosphaerales	f__Pedosphaeraceae	g__uncultured	s__uncultured_bacterium
OTU1661	0	9	0	0	0	11	0	0	20	0	0	0	0	0	0	3	0	0	0	0	0	0	0	0	0	0	0	2	13	4	7	8	3	0	0	8	25	d__Bacteria	p__Verrucomicrobiota	c__Omnitrophia	o__Omnitrophales	f__Omnitrophaceae	g__Candidatus_Omnitrophus
OTU1671	0	0	0	0	0	0	0	0	0	0	0	0	0	0	0	0	0	0	0	0	0	0	0	27	0	0	0	0	15	0	53	0	18	0	0	0	0	d__Bacteria	p__Bacteroidota	c__Bacteroidia	o__Bacteroidales	f__Prevotellaceae	g__Prevotella	s__uncultured_rumen
OTU1738	0	0	0	0	0	16	0	35	0	0	0	10	0	0	0	0	18	0	0	0	0	8	0	0	0	5	0	0	0	0	0	4	0	10	0	0	7	d__Bacteria	p__Proteobacteria	c__Alphaproteobacteria	o__Sphingomonadales	f__Sphingomonadaceae	g__Sphingomonas
OTU1845	0	0	0	0	0	0	0	0	0	0	0	0	0	0	0	0	0	0	0	0	0	0	0	25	71	0	0	0	9	0	0	0	8	0	0	0	0	d__Bacteria	p__Chloroflexi	c__KD4-96	o__KD4-96	f__KD4-96	g__KD4-96
OTU1950	0	0	0	0	0	0	0	0	0	0	0	0	0	0	0	0	0	0	27	0	26	40	0	0	0	0	8	0	0	0	0	0	0	0	0	0	12	d__Bacteria	p__SAR324_clade(Marine_group_B)	c__SAR324_clade(Marine_group_B)	o__SAR324_clade(Marine_group_B)	f__SAR324_clade(Marine_group_B)	g__SAR324_clade(Marine_group_B)	s__Candidatus_Nitrosoarchaeum
OTU1197	0	0	1	0	0	0	6	0	0	0	7	14	30	42	0	7	0	0	0	0	0	0	0	0	0	0	0	0	0	0	5	0	0	0	0	0	0	d__Bacteria	p__NB1-j	c__NB1-j	o__NB1-j	f__NB1-j	g__NB1-j
OTU1392	0	0	0	2	0	0	0	0	0	8	0	0	3	64	0	0	0	0	0	27	0	0	0	0	0	0	0	0	6	0	0	0	0	0	0	0	2	d__Bacteria	p__Firmicutes	c__Bacilli	o__Staphylococcales	f__Gemellaceae	g__Gemella
OTU1400	5	0	0	0	0	0	0	0	0	4	0	0	0	65	19	6	0	0	0	0	0	0	0	0	0	0	0	0	8	0	5	0	0	0	0	0	0	d__Bacteria	p__Proteobacteria	c__Gammaproteobacteria	o__Burkholderiales	f__Rhodocyclaceae	g__Azoarcus	s__uncultured_bacterium
OTU1641	19	19	0	0	0	25	11	0	0	10	0	0	0	0	0	10	0	0	0	0	0	0	0	0	0	7	4	5	0	0	0	0	0	0	0	0	2	d__Bacteria	p__Planctomycetota	c__Phycisphaerae	o__CCM11a	f__CCM11a	g__CCM11a	s__uncultured_deep-sea
OTU1794	0	0	0	0	0	0	0	0	0	0	0	0	0	0	0	2	0	0	0	0	0	0	1	12	0	0	0	0	41	0	22	0	7	0	0	11	14	d__Bacteria	p__Proteobacteria	c__Alphaproteobacteria	o__Kiloniellales	f__Fodinicurvataceae	g__uncultured	s__uncultured_Rhodospirillaceae
OTU1834	0	0	0	0	0	0	0	0	0	0	6	5	0	0	0	0	0	0	72	0	0	0	0	0	11	0	0	0	0	0	9	0	0	0	0	9	0	d__Bacteria	p__Actinobacteriota	c__Actinobacteria	o__Frankiales	f__Geodermatophilaceae	g__Blastococcus	s__Geodermatophilaceae_bacterium
OTU1863	0	0	0	0	0	0	0	0	0	0	0	0	0	0	0	0	0	0	0	0	0	0	0	58	0	0	0	6	0	7	14	0	24	0	0	0	0	d__Bacteria	p__Desulfobacterota	c__Desulfuromonadia	o__Bradymonadales	f__Bradymonadales	g__Bradymonadales	s__uncultured_rumen
OTU1883	0	0	0	0	0	0	0	0	0	0	0	0	0	0	0	0	0	0	0	41	43	12	16	0	0	0	0	0	0	0	0	0	0	0	0	0	0	d__Bacteria	p__Nitrospirota	c__Leptospirillia	o__Leptospirillales	f__Leptospirillaceae	g__Leptospirillum
OTU1236	0	0	0	62	0	0	0	0	0	0	0	0	0	0	12	1	0	0	0	0	0	0	0	0	0	0	12	7	0	0	9	0	0	8	0	0	0	d__Bacteria	p__Hydrogenedentes	c__Hydrogenedentia	o__Hydrogenedentiales	f__Hydrogenedensaceae	g__Hydrogenedensaceae	s__uncultured_bacterium
OTU1253	0	0	0	6	0	0	0	0	0	0	0	0	2	103	0	0	0	0	0	0	0	0	0	0	0	0	0	0	0	0	0	0	0	0	0	0	0	d__Bacteria	p__Bacteroidota	c__Bacteroidia	o__Chitinophagales	f__Chitinophagaceae	g__Flavitalea
OTU1308	0	0	3	1	0	0	0	0	0	0	0	0	0	66	0	13	7	0	0	0	0	0	0	0	0	0	0	0	0	0	0	0	0	0	12	0	9	d__Bacteria	p__Verrucomicrobiota	c__Verrucomicrobiae	o__Chthoniobacterales	f__Chthoniobacteraceae	g__Candidatus_Udaeobacter
OTU1366	0	0	0	0	0	0	0	0	0	0	0	0	2	88	0	16	0	0	0	0	0	0	0	0	0	0	0	0	0	0	0	0	0	0	0	0	5	d__Bacteria	p__Firmicutes	c__Bacilli	o__Lactobacillales	f__Streptococcaceae	g__Streptococcus	s__Streptococcus_anginosus
OTU1568	0	7	0	0	0	0	0	0	0	0	0	0	0	0	20	0	0	0	0	0	0	0	0	0	0	0	0	0	0	0	0	2	0	0	0	0	0	d__Bacteria	p__Bacteroidota	c__Bacteroidia	o__Flavobacteriales	f__NS9_marine_group	g__NS9_marine_group
OTU1613	2	5	0	0	0	0	6	0	0	0	0	1	0	0	0	0	0	0	0	0	0	0	0	0	0	7	10	24	6	0	5	10	17	11	0	0	7	d__Bacteria	p__Patescibacteria	c__ABY1	o__Candidatus_Kuenenbacteria	f__Candidatus_Kuenenbacteria	g__Candidatus_Kuenenbacteria	s__uncultured_deep-sea
OTU1652	5	0	0	0	0	0	0	0	32	0	0	0	0	0	0	4	10	0	0	0	0	0	0	0	0	2	4	5	16	0	8	0	11	5	0	7	2	d__Bacteria	p__Proteobacteria	c__Gammaproteobacteria	o__UBA10353_marine_group	f__UBA10353_marine_group	g__UBA10353_marine_group
OTU1734	0	0	0	0	0	3	11	12	0	0	9	15	0	0	0	0	17	9	9	19	0	7	0	0	0	0	0	0	0	0	0	0	0	0	0	0	0	d__Archaea	p__Nanoarchaeota	c__Nanoarchaeia	o__Woesearchaeales	f__Woesearchaeales	g__Woesearchaeales	s__uncultured_euryarchaeote
OTU1756	0	0	0	0	47	0	0	0	0	0	0	8	0	0	0	3	1	0	0	0	0	0	12	23	0	0	0	0	17	0	0	0	0	0	0	0	0	d__Bacteria	p__Actinobacteriota	c__Actinobacteria	o__Streptosporangiales	f__Nocardiopsaceae	g__Nocardiopsis
OTU1801	0	0	0	0	0	0	0	0	0	0	0	0	0	0	0	0	0	0	0	0	0	0	0	94	0	0	0	0	11	0	0	0	0	0	0	6	0	d__Bacteria	p__Firmicutes	c__Bacilli	o__Lactobacillales	f__Lactobacillaceae	g__Lactobacillus	s__Lactobacillus_buchneri
OTU1824	7	0	0	0	0	32	0	0	0	0	0	10	0	0	0	0	10	0	25	0	0	0	0	0	0	0	0	0	0	0	8	14	5	0	0	0	0	d__Bacteria	p__Chloroflexi	c__Dehalococcoidia	o__SAR202_clade	f__SAR202_clade	g__SAR202_clade
OTU1856	0	0	0	0	0	0	0	0	0	0	0	0	0	0	0	0	0	0	0	0	0	0	0	62	0	0	0	0	14	10	17	0	8	0	0	0	0	d__Bacteria	p__Bacteroidota	c__Bacteroidia	o__Chitinophagales	f__Saprospiraceae	g__uncultured	s__uncultured_Bacteroidetes
OTU1917	0	10	0	0	0	0	0	0	0	0	0	0	0	0	0	0	6	0	0	0	0	0	0	37	0	0	0	0	19	5	18	5	0	0	0	6	5	d__Bacteria	p__Actinobacteriota	c__Thermoleophilia	o__Solirubrobacterales
OTU1134	0	0	1	0	0	0	0	0	0	0	0	0	77	0	0	0	0	0	0	0	0	0	0	0	0	0	0	4	0	0	6	0	10	0	0	12	0	d__Bacteria	p__Actinobacteriota	c__Thermoleophilia	o__Solirubrobacterales	f__67-14	g__67-14
OTU1245	0	0	0	2	0	0	0	0	0	0	0	0	1	83	0	0	0	0	0	0	0	0	0	0	0	0	8	2	0	0	0	0	7	0	0	7	0	d__Bacteria
OTU1271	0	0	2	2	0	0	12	0	0	0	0	0	1	87	0	0	0	0	0	0	0	0	0	0	0	0	0	0	0	0	0	6	0	0	0	0	0	d__Bacteria	p__Proteobacteria	c__Alphaproteobacteria	o__Sphingomonadales	f__Sphingomonadaceae	g__DSSF69	s__uncultured_bacterium
OTU1695	0	0	0	0	0	0	0	0	0	0	0	0	0	0	17	8	26	0	0	0	0	0	0	0	0	0	6	20	0	0	6	0	0	6	0	0	21	d__Archaea	p__Nanoarchaeota	c__Nanoarchaeia	o__Woesearchaeales	f__Woesearchaeales	g__Woesearchaeales	s__uncultured_bacterium
OTU1701	0	0	0	0	0	0	0	0	11	12	0	0	0	0	0	0	36	0	0	0	0	22	0	0	0	12	17	0	0	0	0	0	0	0	0	0	0	d__Bacteria	p__Chloroflexi	c__Dehalococcoidia	o__SAR202_clade	f__SAR202_clade	g__SAR202_clade	s__uncultured_Chloroflexi
OTU1761	0	0	0	0	0	0	0	0	0	0	0	0	0	0	0	0	0	0	0	0	0	0	0	0	0	0	0	0	51	0	46	0	13	0	0	0	0	d__Bacteria	p__Bacteroidota	c__Bacteroidia	o__Bacteroidales	f__Prevotellaceae	g__Prevotella
OTU1791	0	0	0	0	0	0	0	0	0	0	0	0	0	0	0	0	5	0	0	0	0	0	0	58	0	0	0	0	30	0	17	0	0	0	0	0	0	d__Bacteria	p__Acidobacteriota	c__Blastocatellia	o__Blastocatellales	f__Blastocatellaceae
OTU1859	0	0	0	0	0	0	0	0	0	0	0	0	0	0	0	0	0	0	0	0	0	0	0	65	0	0	0	0	0	0	43	2	0	0	0	0	0	d__Bacteria	p__Planctomycetota	c__Planctomycetes	o__Pirellulales	f__Pirellulaceae	g__Roseimaritima
OTU1177	0	0	33	35	0	0	0	0	0	0	0	0	1	4	14	0	0	0	0	0	0	0	0	0	0	0	0	6	0	0	0	11	0	5	0	0	0	d__Bacteria	p__Proteobacteria	c__Gammaproteobacteria	o__JTB23	f__JTB23	g__JTB23
OTU1293	0	0	0	3	0	0	0	0	0	0	0	0	44	0	0	0	3	28	28	0	0	0	0	0	0	1	0	0	0	0	0	0	0	0	2	0	0	d__Bacteria	p__Proteobacteria	c__Alphaproteobacteria	o__Rhizobiales	f__Beijerinckiaceae	g__Microvirga
OTU1411	0	0	0	2	0	0	0	0	0	0	0	0	0	45	0	0	0	17	0	44	0	0	0	0	0	0	0	0	0	0	0	0	0	0	0	0	0	d__Bacteria	p__Planctomycetota	c__Pla3_lineage	o__Pla3_lineage	f__Pla3_lineage	g__Pla3_lineage
OTU1517	0	0	0	0	0	0	0	0	0	0	4	7	0	0	0	0	0	3	0	0	0	0	0	0	0	0	0	0	0	0	0	0	0	0	0	0	0	d__Bacteria	p__Proteobacteria	c__Alphaproteobacteria	o__Defluviicoccales	f__uncultured	g__uncultured
OTU1646	0	0	0	0	0	0	0	0	5	0	30	15	0	7	0	0	7	12	0	0	0	15	18	0	0	0	0	0	0	0	0	0	0	0	0	0	0	d__Bacteria	p__Patescibacteria	c__Parcubacteria	o__Candidatus_Yanofskybacteria	f__Candidatus_Yanofskybacteria	g__Candidatus_Yanofskybacteria	s__uncultured_bacterium
OTU1719	0	0	0	0	41	0	26	0	0	20	0	0	0	0	0	0	0	0	0	0	0	0	0	21	0	1	0	0	0	0	0	0	0	0	0	0	0	d__Bacteria	p__Dependentiae	c__Babeliae	o__Babeliales
OTU1783	0	0	0	0	0	0	0	0	0	0	0	0	0	0	0	0	0	0	0	0	0	0	0	0	69	0	0	8	12	0	10	0	0	0	10	0	0	d__Bacteria	p__Proteobacteria	c__Alphaproteobacteria	o__Dongiales	f__Dongiaceae	g__Dongia
OTU1799	0	0	0	0	0	0	0	0	0	0	0	0	0	0	0	0	0	0	0	0	0	0	0	40	0	0	0	0	17	16	20	11	5	0	0	0	0	d__Bacteria	p__Proteobacteria	c__Gammaproteobacteria	o__EPR3968-O8a-Bc78	f__EPR3968-O8a-Bc78	g__EPR3968-O8a-Bc78	s__uncultured_bacterium
OTU1945	0	0	0	0	0	0	0	0	0	0	0	0	0	0	0	0	8	0	0	0	90	0	0	0	0	0	6	0	0	0	5	0	0	0	0	0	0	d__Bacteria	p__Proteobacteria	c__Gammaproteobacteria	o__Cellvibrionales	f__Halieaceae	g__Halioglobus
OTU1421	0	0	30	0	0	0	0	0	0	0	0	0	0	0	17	0	0	0	0	0	0	0	0	0	0	0	0	0	0	24	8	21	0	8	0	0	0	d__Bacteria	p__Proteobacteria	c__Gammaproteobacteria
OTU1602	0	0	0	0	0	0	0	0	0	0	0	0	0	0	0	23	13	31	0	0	0	0	26	0	0	0	0	0	0	0	0	15	0	0	0	0	0	d__Bacteria	p__Planctomycetota	c__OM190	o__OM190	f__OM190	g__OM190	s__uncultured_bacterium
OTU1798	0	0	0	0	0	0	0	0	10	7	7	38	0	0	0	0	0	0	0	39	0	0	0	0	0	0	0	0	0	0	0	0	0	0	0	7	0	d__Bacteria	p__Actinobacteriota	c__Actinobacteria	o__Micrococcales	f__Micrococcaceae	g__Rothia
OTU1809	0	0	0	0	0	0	0	0	0	0	0	0	0	0	0	0	0	0	23	0	0	0	0	16	0	0	0	0	26	0	20	0	16	0	0	7	0	d__Bacteria	p__Myxococcota	c__bacteriap25	o__bacteriap25	f__bacteriap25	g__bacteriap25
OTU1813	0	0	0	0	0	0	0	0	0	0	0	0	0	0	0	23	0	0	0	0	0	0	0	0	0	0	0	17	14	0	26	0	12	12	0	0	4	d__Archaea	p__Halobacterota	c__Halobacteria	o__Halobacterales	f__Halobacteriaceae	g__Halocalculus	s__Halocalculus_aciditolerans
OTU1849	0	0	0	0	0	0	0	0	0	0	0	0	0	0	0	0	0	0	0	0	0	0	0	18	0	0	0	0	41	7	37	0	0	0	0	5	0	d__Bacteria	p__Verrucomicrobiota	c__Verrucomicrobiae	o__Verrucomicrobiales	f__Rubritaleaceae	g__Luteolibacter	s__uncultured_Verrucomicrobiales
OTU1630	0	0	0	0	0	0	0	0	0	14	0	0	0	0	0	10	55	0	0	0	18	0	0	0	0	0	0	0	0	0	8	0	0	0	0	0	0	d__Bacteria	p__Patescibacteria	c__Gracilibacteria	o__Gracilibacteria	f__Gracilibacteria	g__Gracilibacteria	s__uncultured_sediment
OTU1705	0	0	0	0	0	0	0	0	0	0	0	0	0	0	0	0	0	0	0	0	0	0	0	0	0	0	0	0	12	22	66	7	0	0	0	0	0	d__Bacteria	p__Bacteroidota	c__Bacteroidia	o__Bacteroidales	f__Prevotellaceae	g__Paraprevotella	s__uncultured_rumen
OTU1765	0	0	0	0	0	0	0	0	10	0	0	3	0	0	0	5	0	3	0	0	0	14	18	0	0	6	0	0	0	9	7	0	28	0	4	0	0	d__Bacteria	p__Actinobacteriota	c__Acidimicrobiia	o__Microtrichales	f__Microtrichaceae	g__IMCC26207	s__uncultured_bacterium
OTU1814	0	0	0	0	0	0	6	0	0	0	0	0	0	0	28	0	0	0	29	0	0	0	0	16	0	0	14	0	14	0	0	0	0	0	0	0	0	d__Bacteria	p__Planctomycetota	c__Phycisphaerae	o__CCM11a	f__CCM11a	g__CCM11a	s__uncultured_bacterium
OTU1828	0	0	0	0	0	0	13	0	0	0	0	0	0	0	0	0	0	0	0	0	0	0	0	0	54	0	8	0	0	6	0	0	0	7	0	0	19	d__Bacteria	p__Planctomycetota	c__OM190	o__OM190	f__OM190	g__OM190
OTU1850	0	0	0	0	0	0	0	0	0	7	0	0	0	0	0	0	0	0	0	0	0	0	0	0	0	0	0	5	8	0	10	23	21	8	0	22	3	d__Bacteria	p__Proteobacteria	c__Alphaproteobacteria	o__Sphingomonadales	f__Sphingomonadaceae
OTU1563	3	0	0	0	0	0	0	0	21	0	0	0	0	0	0	0	14	0	0	0	0	0	16	0	0	9	6	0	0	0	0	11	0	26	0	0	0	d__Bacteria	p__Chloroflexi	c__Dehalococcoidia	o__SAR202_clade	f__SAR202_clade	g__SAR202_clade
OTU1595	0	0	0	0	0	0	0	0	0	0	0	0	0	0	17	20	33	0	0	18	0	0	15	3	0	0	0	0	0	0	0	0	0	0	0	0	0	d__Bacteria	p__Firmicutes	c__Bacilli	o__Paenibacillales	f__Paenibacillaceae	g__Ammoniphilus
OTU1816	14	0	0	0	0	0	0	0	0	0	0	0	0	0	0	0	0	0	0	0	0	0	0	85	0	0	0	0	0	0	7	0	0	0	0	0	0	d__Bacteria	p__Armatimonadota	c__Fimbriimonadia	o__Fimbriimonadales	f__Fimbriimonadaceae	g__Fimbriimonadaceae
OTU1838	45	0	0	0	0	0	0	0	0	0	0	0	0	0	0	0	0	0	0	0	0	0	0	0	0	0	0	0	11	2	0	18	30	0	0	0	0	d__Bacteria	p__Bacteroidota	c__Bacteroidia	o__Chitinophagales	f__Saprospiraceae	g__uncultured	s__uncultured_Saprospiraceae
OTU1847	22	0	0	0	35	0	0	0	0	2	0	0	0	0	15	0	0	0	0	0	0	0	0	0	26	0	6	0	0	0	0	0	0	0	0	0	0	d__Bacteria	p__Patescibacteria	c__Parcubacteria	o__Candidatus_Terrybacteria	f__Candidatus_Terrybacteria	g__Candidatus_Terrybacteria	s__uncultured_deep-sea
OTU1854	0	0	0	0	11	0	0	0	4	0	10	15	0	0	0	0	0	0	0	0	0	0	13	0	39	0	0	0	0	0	0	0	12	0	0	0	1	d__Bacteria	p__Acidobacteriota	c__AT-s3-28	o__AT-s3-28	f__AT-s3-28	g__AT-s3-28	s__uncultured_bacterium
OTU1885	0	0	0	0	0	0	0	0	0	0	0	0	0	0	0	0	0	0	0	0	0	0	0	87	0	0	0	0	0	6	13	0	0	0	0	0	0	d__Bacteria	p__Acidobacteriota	c__Holophagae	o__Subgroup_7	f__Subgroup_7	g__Subgroup_7
OTU1932	0	0	0	0	0	0	0	0	0	0	0	0	0	0	0	0	6	0	37	0	0	0	0	10	0	0	0	0	11	0	0	0	19	0	0	3	0	d__Bacteria	p__Actinobacteriota	c__Acidimicrobiia	o__Microtrichales	f__Ilumatobacteraceae	g__Ilumatobacter	s__uncultured_bacterium
OTU1964	0	0	0	0	0	0	0	0	0	0	0	0	0	0	0	0	0	0	0	0	0	0	0	0	90	0	0	0	0	0	0	0	11	0	0	0	5	d__Bacteria	p__Planctomycetota	c__OM190	o__OM190	f__OM190	g__OM190	s__uncultured_bacterium
OTU1166	0	3	68	0	0	0	0	0	0	0	0	0	0	0	23	0	0	0	0	0	0	0	0	0	0	0	0	0	0	0	11	0	0	0	0	0	0	d__Bacteria	p__Proteobacteria	c__Alphaproteobacteria	o__Kiloniellales	f__Kiloniellaceae	g__uncultured	s__uncultured_bacterium
OTU1545	0	8	1	0	5	0	0	0	1	10	0	0	6	0	12	0	8	0	0	0	0	0	8	0	0	0	20	7	12	0	0	0	0	5	0	0	0	d__Bacteria	p__Bacteroidota	c__Bacteroidia	o__Chitinophagales	f__Saprospiraceae	g__Portibacter
OTU1622	0	0	0	0	0	0	0	0	0	19	0	0	0	25	0	0	0	0	0	0	0	0	0	0	0	0	0	1	4	0	8	6	18	0	0	8	16	d__Bacteria	p__Patescibacteria	c__Microgenomatia	o__Candidatus_Woesebacteria	f__Candidatus_Woesebacteria	g__Candidatus_Woesebacteria	s__uncultured_bacterium
OTU1676	6	6	0	0	3	0	0	0	0	7	0	0	0	0	0	0	15	0	5	55	0	0	0	0	0	4	0	0	0	0	4	0	0	0	0	0	0	d__Bacteria	p__Chloroflexi	c__Dehalococcoidia	o__SAR202_clade	f__SAR202_clade	g__SAR202_clade	s__uncultured_SAR202
OTU1730	0	0	0	0	0	0	0	0	0	0	0	4	0	0	0	0	0	0	0	0	0	0	0	0	0	4	10	0	11	15	0	4	0	12	10	24	9	d__Bacteria	p__Margulisbacteria	c__Margulisbacteria	o__Margulisbacteria	f__Margulisbacteria	g__Margulisbacteria	s__uncultured_bacterium
OTU1772	0	0	0	0	0	0	0	0	0	0	0	0	0	0	0	0	0	0	0	0	0	0	0	47	0	0	0	0	16	12	27	3	0	0	0	0	0	d__Bacteria	p__Firmicutes	c__Bacilli	o__RF39	f__RF39	g__RF39	s__uncultured_rumen
OTU1779	16	0	0	0	0	0	19	0	0	0	0	0	0	0	0	0	0	0	0	0	0	0	0	0	0	12	0	0	0	46	0	0	0	6	3	3	0	d__Bacteria	p__Proteobacteria	c__Alphaproteobacteria	o__Defluviicoccales	f__uncultured	g__uncultured	s__uncultured_bacterium
OTU1780	22	0	0	0	0	0	0	0	5	0	0	5	0	0	0	0	8	0	0	0	0	0	0	0	56	0	0	0	0	0	0	7	0	0	2	0	0	d__Bacteria	p__Sumerlaeota	c__Sumerlaeia	o__Sumerlaeales	f__Sumerlaeaceae	g__Sumerlaea	s__uncultured_delta
OTU1815	21	0	0	0	0	9	0	0	0	0	10	35	0	0	0	0	0	0	0	0	0	0	0	0	0	0	11	0	0	0	0	0	0	4	5	0	10	d__Bacteria	p__Chloroflexi	c__Dehalococcoidia	o__SAR202_clade	f__SAR202_clade	g__SAR202_clade	s__uncultured_Thermomicrobium
OTU1819	0	0	0	0	0	0	0	0	0	0	0	36	0	0	0	0	0	0	0	0	28	0	24	0	0	0	8	0	0	0	0	0	0	0	0	0	9	d__Archaea	p__Nanoarchaeota	c__Nanoarchaeia	o__Woesearchaeales	f__Woesearchaeales	g__Woesearchaeales
OTU1842	0	0	0	0	0	0	0	0	0	0	0	0	0	0	0	0	0	0	0	0	0	0	0	34	0	0	0	0	18	22	22	0	0	0	0	9	0	d__Bacteria	p__Proteobacteria	c__Alphaproteobacteria	o__Rhizobiales	f__Amb-16S-1323	g__Amb-16S-1323	s__uncultured_bacterium
OTU1857	0	0	0	0	0	0	0	0	0	0	0	0	0	0	0	0	0	0	0	0	0	0	0	47	0	0	0	0	20	0	34	0	4	0	0	0	0	d__Bacteria	p__Bacteroidota	c__Bacteroidia	o__Bacteroidales	f__F082	g__F082	s__uncultured_rumen
OTU2027	0	0	0	0	0	0	0	0	0	0	0	0	0	0	0	0	0	0	0	0	0	0	0	0	0	0	0	13	12	6	16	0	44	0	0	14	0	d__Bacteria	p__Bacteroidota	c__Bacteroidia	o__Cytophagales	f__Microscillaceae	g__Chryseolinea	s__uncultured_Bacteroidetes
OTU1149	0	0	0	3	0	0	0	0	0	11	0	0	75	1	0	5	0	0	0	0	0	0	0	0	0	2	0	0	0	0	0	0	0	0	0	7	0	d__Bacteria	p__Bacteroidota	c__Bacteroidia	o__Chitinophagales	f__uncultured	g__uncultured	s__uncultured_deep-sea
OTU1426	0	0	42	0	0	31	0	0	0	0	0	0	0	0	0	0	0	0	0	0	0	0	0	0	0	0	0	0	0	0	0	0	22	6	0	0	3	d__Bacteria	p__Acidobacteriota	c__Acidobacteriae
OTU1657	10	20	0	0	0	14	0	0	20	0	0	0	0	0	16	6	0	0	0	0	0	0	0	0	0	5	0	0	0	0	10	0	0	3	0	0	0	d__Bacteria	p__Verrucomicrobiota	c__Kiritimatiellae	o__WCHB1-41	f__WCHB1-41	g__WCHB1-41	s__uncultured_Verrucomicrobia
OTU1659	0	0	1	0	0	0	8	0	0	0	0	0	0	0	0	0	3	14	0	0	0	0	27	0	0	0	12	0	0	0	0	0	9	12	0	0	18	d__Bacteria	p__Chloroflexi	c__Dehalococcoidia	o__SAR202_clade	f__SAR202_clade	g__SAR202_clade	s__uncultured_bacterium
OTU1707	11	0	0	0	17	0	0	0	0	2	0	0	0	0	0	23	0	0	0	0	0	0	0	0	0	0	0	0	0	2	0	0	6	9	12	0	22	d__Bacteria	p__Planctomycetota	c__Phycisphaerae	o__CCM11a	f__CCM11a	g__CCM11a	s__uncultured_planctomycete
OTU1766	0	0	0	0	0	0	0	0	0	0	0	0	0	0	0	0	0	0	0	0	0	0	0	16	0	0	0	0	33	0	29	0	0	0	11	15	0	d__Bacteria	p__Bacteroidota	c__Bacteroidia	o__Bacteroidales	f__F082	g__F082	s__uncultured_rumen
OTU1902	0	0	0	0	0	0	26	7	0	0	25	7	0	0	0	0	0	0	4	4	0	0	0	0	0	0	0	0	0	0	11	4	13	0	0	0	3	d__Bacteria	p__Patescibacteria	c__Microgenomatia	o__Candidatus_Woesebacteria	f__Candidatus_Woesebacteria	g__Candidatus_Woesebacteria	s__uncultured_bacterium
OTU1908	0	0	0	0	0	0	0	0	0	0	0	0	0	0	0	0	0	0	0	0	0	0	0	42	0	0	0	3	23	0	36	0	0	0	0	0	0	d__Bacteria	p__Bacteroidota	c__Bacteroidia	o__Bacteroidales	f__Prevotellaceae	g__Prevotella
OTU1488	0	0	0	0	0	9	0	0	9	19	11	31	6	18	0	0	0	0	0	0	0	0	0	0	0	0	0	0	0	0	0	0	0	0	0	0	0	d__Bacteria	p__Patescibacteria	c__Microgenomatia	o__Candidatus_Woykebacteria	f__Candidatus_Woykebacteria	g__Candidatus_Woykebacteria	s__uncultured_bacterium
OTU1600	10	14	0	0	0	0	28	0	0	0	0	0	0	0	0	7	0	0	0	0	0	0	0	0	0	1	26	9	0	0	0	6	0	0	2	0	0	d__Bacteria	p__Proteobacteria	c__Alphaproteobacteria	o__Kiloniellales	f__Kiloniellaceae	g__uncultured	s__uncultured_organism
OTU1833	0	0	0	0	0	19	4	0	10	0	0	0	0	0	7	0	0	3	15	0	0	10	0	0	0	0	0	4	0	0	0	11	0	7	0	13	0	d__Bacteria	p__Bdellovibrionota	c__Bdellovibrionia	o__Bdellovibrionales	f__Bdellovibrionaceae	g__OM27_clade	s__uncultured_bacterium
OTU1843	0	0	0	0	0	0	0	0	0	0	59	0	0	0	0	0	0	0	0	0	0	0	0	0	0	0	0	0	0	16	0	5	20	0	0	3	0	d__Bacteria	p__Proteobacteria	c__Gammaproteobacteria	o__Burkholderiales	f__Burkholderiaceae	g__Lautropia
OTU1862	0	0	0	0	0	0	0	0	0	0	0	0	0	0	0	0	0	0	0	0	0	0	0	32	0	0	0	0	10	9	30	0	16	0	0	6	0	d__Bacteria	p__Bacteroidota	c__Bacteroidia	o__Bacteroidales	f__Prevotellaceae	g__Prevotellaceae_NK3B31_group	s__uncultured_rumen
OTU1914	0	0	0	0	0	0	0	0	0	0	0	0	0	0	0	0	0	0	0	0	0	0	0	55	0	0	0	0	0	0	15	0	33	0	0	0	0	d__Bacteria	p__Bacteroidota	c__Bacteroidia	o__Bacteroidales	f__Prevotellaceae	g__Prevotella	s__uncultured_rumen
OTU1924	0	0	0	0	0	0	0	0	0	0	0	0	0	0	0	14	0	0	0	41	0	34	0	0	0	0	0	0	0	6	0	0	0	0	4	0	4	d__Bacteria
OTU1929	0	0	0	0	0	0	0	0	0	0	0	0	0	0	0	0	0	0	0	0	0	0	0	0	61	0	10	0	0	0	12	13	0	0	0	7	0	d__Bacteria	p__Planctomycetota	c__BD7-11	o__BD7-11	f__BD7-11	g__BD7-11	s__uncultured_bacterium
OTU1205	0	0	0	60	0	0	0	0	23	0	0	0	1	3	0	0	0	0	0	0	0	0	0	0	0	0	0	0	0	0	0	0	0	0	0	15	0	d__Bacteria	p__Proteobacteria	c__Alphaproteobacteria	o__Rhizobiales	f__Rhizobiaceae	g__Ochrobactrum
OTU1398	69	0	30	0	0	0	0	0	0	0	0	0	3	0	0	0	0	0	0	0	0	0	0	0	0	0	0	0	0	0	0	0	0	0	0	0	0	d__Bacteria	p__Myxococcota	c__Polyangia	o__Haliangiales	f__Haliangiaceae	g__Haliangium	s__uncultured_bacterium
OTU1698	0	0	0	0	0	0	0	0	0	14	0	0	0	10	0	0	0	0	41	0	0	0	0	0	0	1	11	0	10	0	0	0	2	0	0	7	0	d__Bacteria	p__Actinobacteriota	c__Actinobacteria	o__Micrococcales	f__Brevibacteriaceae	g__Brevibacterium
OTU1699	0	0	0	0	0	0	0	0	0	0	0	0	0	0	0	0	8	0	0	0	0	0	0	59	0	0	0	8	7	0	0	0	0	0	0	7	13	d__Bacteria	p__Actinobacteriota	c__Thermoleophilia	o__Gaiellales	f__uncultured	g__uncultured	s__uncultured_Rubrobacteria
OTU1758	8	0	0	0	0	0	0	0	0	0	0	0	0	0	0	0	0	0	0	0	0	0	0	24	0	0	0	0	0	7	32	0	0	0	6	0	0	d__Bacteria	p__Actinobacteriota	c__Acidimicrobiia	o__Microtrichales	f__Ilumatobacteraceae
OTU1784	0	6	0	0	0	0	0	0	21	0	0	0	0	0	8	0	0	0	0	0	0	0	0	0	0	4	2	0	0	28	0	12	0	0	0	10	11	d__Bacteria	p__NB1-j	c__NB1-j	o__NB1-j	f__NB1-j	g__NB1-j
OTU1796	2	5	0	0	0	0	0	0	0	0	0	7	0	0	50	0	0	0	0	0	0	0	0	0	0	0	0	7	13	0	5	0	0	8	0	0	5	d__Bacteria	p__Planctomycetota	c__Phycisphaerae	o__Phycisphaerales	f__Phycisphaeraceae	g__SM1A02
OTU1853	0	18	0	0	0	0	0	0	0	0	0	0	0	0	10	0	2	0	0	0	0	0	0	0	18	8	0	0	0	0	0	0	0	0	19	0	27	d__Bacteria	p__Latescibacterota	c__Latescibacteria	o__Latescibacterales	f__Latescibacteraceae	g__Latescibacteraceae	s__uncultured_Latescibacteria
OTU1864	0	7	0	0	0	0	0	11	0	0	0	0	0	0	0	6	0	0	0	0	0	0	0	0	0	0	0	12	0	10	2	17	10	12	0	0	12	d__Bacteria	p__Actinobacteriota	c__Thermoleophilia	o__Gaiellales	f__uncultured	g__uncultured
OTU1867	6	11	0	0	0	26	28	27	0	0	0	0	3	0	0	0	0	0	0	0	0	0	0	0	0	1	0	0	0	0	0	0	0	0	0	0	0	d__Archaea	p__Nanoarchaeota	c__Nanoarchaeia	o__Woesearchaeales	f__Woesearchaeales	g__Woesearchaeales	s__uncultured_archaeon
OTU1723	0	0	0	0	29	0	0	0	0	0	7	0	0	0	0	0	0	6	0	0	0	0	0	0	0	5	0	0	0	0	0	17	0	0	0	0	0	d__Bacteria	p__Proteobacteria	c__Alphaproteobacteria	o__Rhizobiales	f__Xanthobacteraceae	g__Xanthobacter
OTU1744	6	10	0	0	0	12	0	0	0	0	0	0	0	0	18	0	0	0	0	0	0	0	0	0	0	3	3	0	4	0	27	0	0	0	12	4	2	d__Bacteria	p__Planctomycetota	c__Phycisphaerae	o__MSBL9	f__SM23-30	g__SM23-30	s__uncultured_deep-sea
OTU1747	0	26	0	0	0	0	0	0	0	13	0	0	0	0	0	0	0	0	0	0	0	0	0	0	0	11	16	3	0	0	0	12	14	0	0	0	6	d__Bacteria	p__Chloroflexi	c__N9D0	o__N9D0	f__N9D0	g__N9D0	s__uncultured_bacterium
OTU1762	0	0	0	0	0	0	0	0	0	0	0	0	0	0	0	0	0	0	0	0	0	0	0	16	0	0	0	5	0	31	49	0	0	0	0	0	0	d__Bacteria	p__Bacteroidota	c__Bacteroidia	o__Bacteroidales	f__F082	g__F082	s__uncultured_rumen
OTU1808	9	0	0	0	0	0	6	0	0	0	0	0	0	0	0	0	0	0	0	0	0	0	0	0	34	12	38	0	0	0	0	2	0	0	0	0	0	d__Bacteria	p__Patescibacteria	c__Gracilibacteria	o__Gracilibacteria	f__Gracilibacteria	g__Gracilibacteria	s__uncultured_bacterium
OTU1875	0	0	0	0	0	0	0	0	0	0	7	18	0	0	22	15	0	12	0	0	0	0	0	0	0	2	0	5	0	0	0	0	0	0	8	0	12	d__Bacteria	p__Desulfobacterota	c__uncultured	o__uncultured	f__uncultured	g__uncultured	s__uncultured_bacterium
OTU1942	0	0	4	0	0	0	0	0	0	0	0	0	0	0	0	30	0	0	0	0	0	0	0	0	0	0	0	0	0	0	0	0	67	0	0	0	0	d__Bacteria	p__Bacteroidota	c__Bacteroidia	o__Bacteroidales	f__Dysgonomonadaceae	g__Dysgonomonas	s__uncultured_bacterium
OTU1303	0	0	0	82	0	0	0	0	0	0	0	0	4	0	0	0	0	0	0	0	0	0	0	14	0	0	0	0	0	0	0	0	0	0	0	0	0	d__Bacteria	p__Bacteroidota	c__Bacteroidia	o__Chitinophagales	f__Chitinophagaceae	g__Segetibacter	s__uncultured_bacterium
OTU1404	0	0	0	0	0	24	0	15	0	0	0	0	1	49	0	0	0	11	0	0	0	0	0	0	0	0	0	0	0	0	0	0	0	0	0	0	0	d__Archaea	p__Nanoarchaeota	c__Nanoarchaeia	o__Woesearchaeales	f__SCGC_AAA011-D5	g__SCGC_AAA011-D5	s__uncultured_archaeon
OTU1767	11	0	0	0	0	0	17	0	21	0	0	0	0	0	19	0	0	0	0	0	0	16	0	0	0	0	5	0	6	0	0	0	0	5	0	0	0	d__Bacteria	p__Zixibacteria	c__Zixibacteria	o__Zixibacteria	f__Zixibacteria	g__Zixibacteria	s__uncultured_bacterium
OTU1825	0	0	0	0	0	0	0	0	0	0	0	0	0	0	0	0	0	0	0	0	0	0	0	19	0	0	0	5	25	25	26	0	0	0	0	0	0	d__Bacteria	p__Bacteroidota	c__Bacteroidia	o__Bacteroidales	f__Bacteroidales_RF16_group	g__Bacteroidales_RF16_group	s__uncultured_bacterium
OTU1860	0	0	0	0	0	0	0	0	0	0	0	0	0	0	0	0	0	0	0	0	0	0	0	30	0	0	0	0	12	0	35	0	10	0	13	0	0	d__Bacteria	p__Firmicutes	c__Clostridia	o__Lachnospirales	f__Lachnospiraceae	g__Butyrivibrio
OTU1865	7	0	0	0	0	13	21	0	0	0	0	0	0	0	0	5	0	0	0	0	0	0	20	0	0	0	6	6	0	0	0	0	0	0	10	0	12	d__Bacteria	p__Chloroflexi	c__Dehalococcoidia	o__SAR202_clade	f__SAR202_clade	g__SAR202_clade
OTU1886	21	0	0	0	0	0	0	0	0	0	0	0	0	0	22	0	6	0	28	0	0	0	11	0	0	0	0	0	0	0	0	0	0	0	9	0	0	d__Bacteria	p__Acidobacteriota	c__Subgroup_22	o__Subgroup_22	f__Subgroup_22	g__Subgroup_22
OTU1916	0	0	0	0	0	10	0	11	0	0	0	0	0	0	0	0	0	18	0	0	0	0	0	0	51	0	10	0	0	0	0	0	0	0	0	0	0	d__Bacteria	p__Desulfobacterota	c__Desulfuromonadia	o__PB19	f__PB19	g__PB19
OTU1927	0	0	0	0	0	0	0	0	0	0	0	0	0	0	0	0	0	0	0	0	0	0	0	30	0	0	0	0	20	0	25	0	25	0	0	0	0	d__Bacteria	p__Bacteroidota	c__Bacteroidia	o__Bacteroidales	f__Rikenellaceae	g__Rikenellaceae_RC9_gut_group	s__uncultured_rumen
OTU1981	7	0	0	0	0	0	16	0	0	0	17	0	0	0	0	0	0	0	0	0	0	8	0	0	42	0	5	0	0	0	0	0	0	0	0	0	5	d__Bacteria	p__Proteobacteria	c__Gammaproteobacteria	o__Oceanospirillales	f__Nitrincolaceae	g__uncultured	s__uncultured_bacterium
OTU1982	0	8	0	0	17	2	0	0	0	0	0	2	0	0	0	0	0	0	35	0	0	0	0	0	30	0	0	0	0	0	5	0	0	0	0	0	0	d__Bacteria	p__Firmicutes	c__Clostridia	o__Lachnospirales	f__Lachnospiraceae	g__Blautia
OTU1170	0	0	0	94	0	0	0	0	0	0	0	0	2	0	0	0	0	0	0	0	0	0	0	0	0	0	0	0	0	0	0	0	3	0	0	0	0	d__Bacteria	p__Firmicutes	c__Limnochordia	o__Limnochordales	f__Limnochordaceae	g__Limnochordaceae	s__uncultured_compost
OTU1207	0	0	48	49	0	0	0	0	0	0	0	0	0	2	0	0	0	0	0	0	0	0	0	0	0	0	0	0	0	0	0	0	0	0	0	0	0	d__Archaea	p__Nanoarchaeota	c__Nanoarchaeia	o__Woesearchaeales	f__SCGC_AAA011-D5	g__SCGC_AAA011-D5
OTU1337	0	0	1	0	0	25	4	0	0	0	3	0	45	0	0	0	0	0	0	0	0	0	0	0	0	0	3	0	0	0	18	0	0	0	0	0	0	d__Bacteria	p__Planctomycetota	c__Planctomycetes	o__Planctomycetales	f__Rubinisphaeraceae	g__SH-PL14	s__uncultured_bacterium
OTU1409	0	0	1	2	0	0	0	0	0	0	3	0	0	59	0	0	0	0	29	0	0	0	0	0	0	0	5	0	0	0	0	0	0	0	0	0	0	d__Bacteria	p__Margulisbacteria	c__Margulisbacteria	o__Margulisbacteria	f__Margulisbacteria	g__Margulisbacteria	s__uncultured_bacterium
OTU1470	4	0	9	16	0	0	0	0	0	0	0	0	0	0	0	14	0	19	0	0	0	0	0	0	0	6	19	0	0	0	0	0	0	0	6	0	0	d__Bacteria	p__Schekmanbacteria	c__Schekmanbacteria	o__Schekmanbacteria	f__Schekmanbacteria	g__Schekmanbacteria	s__uncultured_proteobacterium
OTU1634	0	0	0	0	0	30	0	24	2	3	8	0	9	18	0	0	0	0	0	0	0	0	0	0	0	0	0	0	0	5	0	0	0	0	0	0	0	d__Bacteria	p__Patescibacteria	c__Parcubacteria
OTU1717	0	0	0	0	0	0	0	0	9	0	0	0	0	0	0	0	0	23	0	0	0	0	0	0	0	15	16	0	0	0	0	14	15	7	0	0	0	d__Bacteria	p__Chloroflexi	c__Dehalococcoidia	o__SAR202_clade	f__SAR202_clade	g__SAR202_clade	s__uncultured_Chloroflexi
OTU1782	0	4	0	0	0	0	0	0	0	15	14	0	0	0	2	0	8	0	0	0	0	0	0	0	0	7	12	0	0	10	0	0	0	4	14	0	9	d__Bacteria	p__Chloroflexi	c__Dehalococcoidia	o__SAR202_clade	f__SAR202_clade	g__SAR202_clade	s__uncultured_bacterium
OTU1787	0	4	0	0	0	0	13	0	0	0	0	15	0	0	21	0	0	10	0	0	0	0	0	0	36	0	0	0	0	0	0	0	0	0	0	0	0	d__Bacteria	p__Planctomycetota	c__Phycisphaerae	o__Pla1_lineage	f__Pla1_lineage	g__Pla1_lineage	s__uncultured_bacterium
OTU1803	0	0	0	0	0	0	0	0	0	0	0	0	0	0	0	0	0	0	52	0	0	0	36	0	0	0	0	0	0	0	0	0	0	0	0	11	0	d__Archaea	p__Crenarchaeota	c__Nitrososphaeria	o__Nitrososphaerales	f__Nitrososphaeraceae	g__Nitrososphaeraceae	s__uncultured_euryarchaeote
OTU1866	0	0	0	0	0	0	0	0	0	0	0	0	0	0	0	0	0	0	0	0	0	0	0	47	0	0	0	6	0	16	20	0	0	0	0	10	0	d__Bacteria	p__Proteobacteria	c__Gammaproteobacteria	o__Xanthomonadales	f__Xanthomonadaceae	g__Lysobacter
OTU1931	0	0	0	0	0	0	0	0	0	29	0	0	0	0	0	0	0	0	0	0	0	14	0	25	0	3	0	0	0	28	0	0	0	0	0	0	0	d__Bacteria	p__Proteobacteria	c__Alphaproteobacteria	o__Rhizobiales	f__Beijerinckiaceae	g__Psychroglaciecola	s__uncultured_bacterium
OTU1937	14	0	0	0	14	0	0	0	0	0	21	0	0	0	16	0	0	0	0	0	0	0	0	0	0	3	0	0	6	17	0	0	0	0	0	0	8	d__Bacteria	p__Myxococcota	c__Polyangia	o__Polyangia	f__Polyangia	g__Polyangia	s__uncultured_bacterium
OTU1954	0	0	0	0	41	0	11	0	0	0	0	0	0	0	10	1	0	0	0	0	0	13	0	0	0	0	7	0	0	0	0	0	0	0	13	0	3	d__Bacteria	p__Planctomycetota	c__Phycisphaerae	o__Phycisphaerales	f__Phycisphaeraceae	g__uncultured	s__uncultured_bacterium
OTU2003	0	0	0	0	0	0	0	0	0	0	0	0	0	0	0	0	0	0	0	0	0	0	0	45	0	0	0	7	0	30	10	0	0	0	0	7	0	d__Bacteria	p__Gemmatimonadota	c__Gemmatimonadetes	o__Gemmatimonadales	f__Gemmatimonadaceae
OTU2121	5	12	0	0	0	0	0	45	0	0	0	0	0	0	20	0	0	0	0	0	0	0	0	0	0	0	0	0	0	0	0	0	17	0	0	0	0	d__Bacteria	p__Planctomycetota	c__Planctomycetes	o__uncultured	f__uncultured	g__uncultured
OTU1155	0	0	0	93	0	0	0	0	0	0	0	0	3	2	0	0	0	0	0	0	0	0	0	0	0	0	0	0	0	0	0	0	0	0	0	0	0	d__Bacteria	p__Bacteroidota	c__Bacteroidia	o__Chitinophagales	f__Chitinophagaceae	g__Edaphobaculum	s__uncultured_soil
OTU1603	20	56	0	0	0	0	3	0	3	5	0	0	0	0	0	0	0	0	0	0	0	0	0	0	0	0	0	0	0	0	0	0	0	7	0	0	4	d__Bacteria	p__Verrucomicrobiota	c__Omnitrophia	o__Omnitrophales	f__Omnitrophaceae	g__Candidatus_Omnitrophus	s__uncultured_bacterium
OTU1826	0	0	0	0	0	0	0	0	0	0	0	0	0	0	0	0	0	0	0	0	0	0	0	38	0	0	0	3	0	14	17	0	6	0	0	20	0	d__Bacteria	p__Actinobacteriota	c__Rubrobacteria	o__Rubrobacterales	f__Rubrobacteriaceae	g__Rubrobacter	s__metagenome
OTU1869	0	0	0	0	0	0	0	0	0	0	0	0	0	0	0	0	0	0	30	0	0	0	0	57	0	0	0	0	0	0	11	0	0	0	0	0	0	d__Bacteria	p__Acidobacteriota	c__Holophagae	o__Subgroup_7	f__Subgroup_7	g__Subgroup_7	s__uncultured_bacterium
OTU1878	4	16	0	0	0	0	5	0	0	5	0	0	0	0	0	0	0	0	0	0	0	29	0	0	0	4	10	0	11	0	4	0	0	0	0	0	10	d__Bacteria	p__Proteobacteria	c__Gammaproteobacteria	o__Oceanospirillales	f__Pseudohongiellaceae	g__Pseudohongiella	s__uncultured_bacterium
OTU1892	0	0	0	0	0	0	0	0	0	0	0	0	0	0	0	0	0	0	0	0	0	0	0	14	0	0	0	8	0	9	52	0	10	0	0	5	0	d__Bacteria	p__Bacteroidota	c__Bacteroidia	o__Bacteroidales	f__Prevotellaceae	g__Prevotella	s__unidentified_rumen
OTU1936	0	0	0	0	0	0	0	0	10	6	5	6	0	0	0	0	0	0	0	0	0	0	10	0	30	0	0	0	0	0	0	0	0	6	0	0	0	d__Bacteria	p__Bacteroidota	c__Bacteroidia	o__Flavobacteriales	f__NS7_marine_group	g__NS7_marine_group	s__uncultured_organism
OTU1953	0	0	0	0	0	0	0	15	0	0	0	0	0	0	0	0	13	0	0	0	25	38	0	0	0	1	4	0	0	0	0	0	0	0	0	0	0	d__Bacteria	p__Proteobacteria	c__Alphaproteobacteria	o__Sneathiellales	f__Sneathiellaceae	g__uncultured	s__uncultured_Alphaproteobacteria
OTU2001	0	0	0	0	0	0	0	0	0	0	0	0	0	0	0	0	0	0	20	0	0	0	0	17	0	0	0	0	38	14	6	0	0	0	0	3	0	d__Bacteria	p__Proteobacteria	c__Gammaproteobacteria	o__Burkholderiales	f__TRA3-20	g__TRA3-20
OTU1203	0	0	2	93	0	0	0	0	0	0	0	0	0	2	0	0	0	0	0	0	0	0	0	0	0	0	0	0	0	0	0	0	0	0	0	0	0	d__Bacteria	p__Patescibacteria	c__Saccharimonadia	o__Saccharimonadales	f__LWQ8	g__LWQ8	s__uncultured_bacterium
OTU1486	0	0	2	4	0	0	0	0	0	0	0	0	2	89	0	0	0	0	0	0	0	0	0	0	0	0	0	0	0	0	0	0	0	0	0	0	0	d__Bacteria	p__Cyanobacteria	c__Cyanobacteriia	o__Synechococcales	f__Cyanobiaceae	g__Cyanobium_PCC-6307	s__uncultured_cyanobacterium
OTU1569	0	0	36	0	0	0	0	0	0	7	0	0	0	0	0	8	0	0	0	0	0	0	0	0	0	0	4	18	0	0	0	0	16	0	0	0	8	d__Bacteria	p__NB1-j	c__NB1-j	o__NB1-j	f__NB1-j	g__NB1-j
OTU1677	0	0	9	0	0	0	0	0	10	0	0	0	0	0	13	0	12	0	0	0	0	0	0	0	5	0	0	0	8	5	0	26	0	0	9	0	0	d__Bacteria	p__Acidobacteriota	c__Acidobacteriae	o__PAUC26f	f__PAUC26f	g__PAUC26f
OTU1759	5	0	0	0	0	0	0	0	4	0	0	0	0	0	0	0	0	0	0	0	0	0	0	0	0	0	0	11	0	0	0	0	0	0	0	0	0	d__Bacteria	p__Marinimicrobia_(SAR406_clade)	c__Marinimicrobia_(SAR406_clade)	o__Marinimicrobia_(SAR406_clade)	f__Marinimicrobia_(SAR406_clade)	g__Marinimicrobia_(SAR406_clade)	s__hydrothermal_vent
OTU1802	0	0	0	0	0	0	0	0	0	0	0	0	0	0	0	0	0	0	0	0	0	0	0	34	0	0	0	0	0	25	13	16	0	0	9	0	0	d__Bacteria	p__Chloroflexi	c__Dehalococcoidia	o__S085	f__S085	g__S085	s__metagenome
OTU1858	9	0	0	0	0	0	0	0	0	0	0	0	0	0	0	15	0	2	0	0	0	20	0	0	0	0	0	0	0	0	17	0	11	4	0	0	0	d__Bacteria	p__Proteobacteria	c__Gammaproteobacteria	o__Burkholderiales	f__Comamonadaceae
OTU1861	0	0	0	0	0	0	0	0	0	16	0	0	0	0	0	4	8	0	0	0	0	14	20	0	0	0	13	0	11	0	0	0	0	0	0	0	11	d__Bacteria	p__Planctomycetota	c__Phycisphaerae	o__Phycisphaerales	f__Phycisphaeraceae	g__uncultured	s__uncultured_bacterium
OTU1870	0	0	0	0	0	55	0	0	0	0	0	0	0	0	0	0	24	0	0	0	0	18	0	0	0	0	0	0	0	0	0	0	0	0	0	0	0	d__Bacteria	p__Proteobacteria	c__Alphaproteobacteria	o__Rhodospirillales	f__Magnetospiraceae	g__uncultured	s__uncultured_proteobacterium
OTU1888	0	0	0	0	0	0	0	0	0	0	6	0	0	0	0	4	17	0	52	0	0	0	0	0	0	0	0	0	5	9	0	0	0	4	0	0	0	d__Bacteria	p__Chloroflexi	c__Anaerolineae	o__SBR1031	f__SBR1031	g__SBR1031	s__uncultured_bacterium
OTU1913	5	0	0	0	11	0	0	0	0	0	0	0	0	0	0	0	0	0	0	0	0	0	26	38	0	0	0	0	11	0	6	0	0	0	0	0	0	d__Bacteria	p__Proteobacteria	c__Alphaproteobacteria	o__Caulobacterales	f__Hyphomonadaceae	g__Hirschia	s__metagenome
OTU2152	0	0	0	0	0	0	0	0	0	0	0	0	0	0	0	0	0	0	0	0	0	0	0	0	0	0	0	0	31	25	15	0	26	0	0	0	0	d__Bacteria	p__Bacteroidota	c__Bacteroidia	o__Bacteroidales	f__uncultured	g__uncultured	s__uncultured_rumen
OTU1438	0	0	0	65	6	9	0	0	0	0	0	0	0	0	0	8	1	0	0	0	0	0	0	0	0	0	0	0	0	0	0	0	6	1	0	0	0	d__Bacteria	p__NB1-j	c__NB1-j	o__NB1-j	f__NB1-j	g__NB1-j
OTU1561	0	0	35	2	0	0	0	0	0	0	0	0	0	0	0	0	0	0	0	0	0	0	0	0	0	14	0	0	0	6	0	0	38	0	1	0	0	d__Bacteria	p__Patescibacteria	c__Microgenomatia	o__Candidatus_Chisholmbacteria	f__Candidatus_Chisholmbacteria	g__Candidatus_Chisholmbacteria	s__uncultured_bacterium
OTU1721	18	5	0	0	0	0	3	0	0	6	0	0	0	0	9	0	18	9	0	0	0	0	0	0	0	5	1	0	0	0	0	9	13	0	0	0	0	d__Bacteria	p__Patescibacteria	c__Gracilibacteria	o__Candidatus_Peribacteria	f__Candidatus_Peribacteria	g__Candidatus_Peribacteria	s__uncultured_Microgenomates
OTU1839	39	0	0	0	0	0	0	0	0	0	0	0	0	0	0	0	0	0	0	0	0	0	0	0	31	0	0	0	0	0	15	0	0	0	11	0	0	d__Bacteria	p__Planctomycetota	c__OM190	o__OM190	f__OM190	g__OM190	s__uncultured_bacterium
OTU1909	0	0	0	0	0	0	0	0	0	0	10	0	0	0	0	0	0	30	0	0	0	0	0	0	33	0	0	0	0	0	0	0	9	0	9	5	0	d__Archaea	p__Nanoarchaeota	c__Nanoarchaeia	o__Woesearchaeales
OTU1928	0	0	0	0	0	0	0	0	0	0	0	0	0	0	0	0	0	0	0	0	0	0	0	44	0	0	0	4	7	5	36	0	0	0	0	0	0	d__Bacteria	p__Firmicutes	c__Negativicutes	o__Veillonellales-Selenomonadales	f__Selenomonadaceae	g__Veillonellaceae_UCG-001
OTU1960	0	0	0	0	7	0	14	3	11	9	0	52	0	0	0	0	0	0	0	0	0	0	0	0	0	0	0	0	0	0	0	0	0	0	0	0	0	d__Archaea	p__Nanoarchaeota	c__Nanoarchaeia	o__Woesearchaeales	f__SCGC_AAA011-D5	g__SCGC_AAA011-D5	s__uncultured_euryarchaeote
OTU1961	0	0	0	0	0	0	0	0	0	0	0	0	0	0	0	0	0	0	0	0	0	0	0	64	0	0	0	0	20	0	7	0	0	5	0	0	0	d__Bacteria	p__Proteobacteria	c__Gammaproteobacteria	o__Burkholderiales	f__TRA3-20	g__TRA3-20
OTU1996	0	0	0	0	0	0	0	0	0	0	0	0	0	0	0	0	0	0	0	0	0	0	0	36	0	0	0	0	28	25	7	0	0	0	0	0	0	d__Bacteria	p__Chloroflexi	c__Anaerolineae	o__SBR1031	f__A4b	g__A4b	s__uncultured_bacterium
OTU2007	0	0	0	0	0	36	0	0	0	0	0	0	0	0	0	16	0	0	0	0	0	0	0	39	0	5	0	0	0	0	0	0	0	0	0	0	0	d__Bacteria	p__Proteobacteria	c__Gammaproteobacteria	o__Pseudomonadales	f__Moraxellaceae	g__Moraxella	s__Moraxella_atlantae
OTU2016	0	0	0	0	0	0	0	0	0	0	0	0	0	0	0	0	0	0	0	0	0	0	0	83	0	0	0	0	0	0	4	0	0	0	0	9	0	d__Bacteria	p__Patescibacteria	c__Parcubacteria
OTU2051	0	0	0	0	0	0	0	0	0	0	0	0	0	0	0	0	0	0	0	0	0	0	0	79	0	0	0	0	0	8	9	0	0	0	0	0	0	d__Bacteria	p__Firmicutes	c__Negativicutes	o__Acidaminococcales	f__Acidaminococcaceae	g__Succiniclasticum	s__uncultured_rumen
OTU2247	0	0	0	0	0	0	0	0	0	0	0	0	0	0	0	0	0	0	19	0	72	0	0	0	0	0	0	0	0	0	0	5	0	0	0	0	0	d__Bacteria	p__Deinococcota	c__Deinococci	o__Thermales	f__Thermaceae	g__Thermus	s__Thermus_scotoductus
OTU1764	0	0	0	0	0	0	0	0	0	15	0	8	0	0	0	9	2	0	0	0	0	0	0	0	0	9	0	10	20	0	0	0	0	10	12	0	0	d__Bacteria	p__PAUC34f	c__PAUC34f	o__PAUC34f	f__PAUC34f	g__PAUC34f
OTU1827	0	0	0	0	0	0	0	0	0	0	0	0	0	0	0	0	0	0	0	0	0	0	0	0	0	0	2	0	22	0	14	32	0	0	0	13	12	d__Archaea	p__Nanoarchaeota	c__Nanoarchaeia	o__Woesearchaeales	f__Woesearchaeales	g__Woesearchaeales	s__uncultured_bacterium
OTU1879	0	0	0	0	0	0	21	0	0	0	0	0	0	0	0	2	0	0	0	0	0	22	24	0	0	7	5	0	4	0	0	0	0	0	0	10	0	d__Bacteria	p__Chloroflexi	c__Dehalococcoidia	o__SAR202_clade	f__SAR202_clade	g__SAR202_clade
OTU1882	0	0	0	0	0	0	0	0	0	5	0	0	0	0	5	0	0	0	0	0	0	0	0	0	69	0	3	0	0	0	1	0	12	0	0	0	0	d__Bacteria	p__Planctomycetota	c__Phycisphaerae	o__S-70	f__S-70	g__S-70	s__uncultured_bacterium
OTU2034	0	0	0	0	0	0	0	0	0	0	0	0	0	0	0	5	0	0	0	0	0	0	0	0	62	0	0	3	0	0	0	0	0	0	0	16	9	d__Bacteria	p__Verrucomicrobiota	c__Chlamydiae	o__Chlamydiales	f__Simkaniaceae	g__uncultured
OTU2037	0	0	0	0	0	0	0	0	0	0	0	0	0	0	0	0	0	0	0	0	0	0	0	84	0	0	0	0	0	0	0	2	0	0	0	0	9	d__Bacteria	p__Planctomycetota	c__Planctomycetes	o__Planctomycetales	f__uncultured	g__uncultured	s__uncultured_bacterium
OTU1605	8	0	0	0	0	4	11	0	0	0	0	0	20	0	0	4	0	0	0	0	0	0	0	0	24	5	0	0	5	0	0	0	0	0	0	13	0	d__Bacteria	p__Acidobacteriota	c__Subgroup_5	o__Subgroup_5	f__Subgroup_5	g__Subgroup_5	s__uncultured_bacterium
OTU1673	0	0	0	0	0	8	15	0	0	0	0	0	0	0	24	0	0	0	0	0	0	0	0	0	0	10	0	10	5	0	6	0	0	16	0	0	0	d__Archaea	p__Nanoarchaeota	c__Nanoarchaeia	o__Woesearchaeales	f__Woesearchaeales	g__Woesearchaeales
OTU1688	0	12	0	0	0	0	28	0	0	2	0	11	0	0	0	0	0	0	5	0	0	0	0	0	0	0	0	0	7	0	19	0	0	3	0	0	7	d__Bacteria
OTU1797	5	9	0	0	0	0	0	0	24	0	0	0	0	0	7	0	0	0	0	0	0	0	0	0	0	6	5	0	26	0	4	0	0	0	8	0	0	d__Bacteria	p__Acidobacteriota	c__Vicinamibacteria	o__Vicinamibacterales	f__uncultured	g__uncultured
OTU1805	9	10	0	0	37	0	0	0	0	0	0	0	0	0	20	8	0	8	0	0	0	0	0	0	0	0	0	0	0	0	2	0	0	0	0	0	0	d__Bacteria	p__Planctomycetota	c__Phycisphaerae	o__CCM11a	f__CCM11a	g__CCM11a	s__uncultured_bacterium
OTU1822	0	0	0	0	0	17	14	0	0	0	0	0	0	0	0	0	0	0	0	0	0	0	0	0	0	21	11	0	0	0	0	0	0	0	13	0	18	d__Archaea	p__Nanoarchaeota	c__Nanoarchaeia	o__Woesearchaeales	f__SCGC_AAA011-D5	g__SCGC_AAA011-D5	s__uncultured_euryarchaeote
OTU1877	0	0	0	0	0	31	0	6	7	0	0	2	0	0	0	0	0	0	0	0	0	13	0	0	0	0	0	0	0	0	12	0	4	6	0	0	0	d__Bacteria	p__Bacteroidota	c__Rhodothermia	o__Balneolales	f__Balneolaceae	g__Gracilimonas	s__Gracilimonas_mengyeensis
OTU1967	0	0	0	0	0	0	0	0	0	0	0	0	0	0	0	0	0	0	0	0	0	5	82	0	0	0	0	0	0	0	0	0	0	7	0	0	0	d__Bacteria	p__Firmicutes	c__Bacilli	o__Bacillales	f__Marinococcaceae	g__Natribacillus	s__Ruegeria_sp.
OTU1992	12	0	0	0	0	0	0	0	0	8	21	0	0	0	0	0	0	0	0	0	0	0	0	0	10	0	7	0	14	0	3	17	0	0	0	2	0	d__Bacteria	p__Planctomycetota	c__Pla4_lineage	o__Pla4_lineage	f__Pla4_lineage	g__Pla4_lineage	s__uncultured_bacterium
OTU1993	0	0	0	0	0	0	0	0	0	6	0	0	0	0	0	0	0	0	0	61	0	0	0	0	0	0	5	0	0	0	0	6	0	0	0	16	0	d__Archaea	p__Nanoarchaeota	c__Nanoarchaeia	o__Woesearchaeales	f__Woesearchaeales	g__Woesearchaeales
OTU1999	0	0	0	0	0	0	0	28	0	0	0	0	0	0	0	0	0	13	0	0	0	0	0	0	0	5	0	6	0	0	7	5	17	0	0	0	13	d__Bacteria	p__Desulfobacterota	c__uncultured	o__uncultured	f__uncultured	g__uncultured	s__uncultured_bacterium
OTU2053	0	3	0	0	5	0	3	15	8	0	0	19	0	0	0	0	0	0	0	0	0	0	14	0	0	5	0	17	0	0	0	0	0	0	0	0	5	d__Bacteria	p__Patescibacteria	c__Parcubacteria	o__Candidatus_Portnoybacteria	f__Candidatus_Portnoybacteria	g__Candidatus_Portnoybacteria	s__uncultured_deep-sea
OTU1261	0	0	0	0	0	0	0	0	0	0	0	0	40	0	19	0	0	0	0	0	0	0	0	0	0	0	0	0	16	0	0	0	8	10	0	0	0	d__Archaea	p__Nanoarchaeota	c__Nanoarchaeia	o__Woesearchaeales	f__Woesearchaeales	g__Woesearchaeales
OTU1581	0	29	0	0	0	0	0	0	0	0	0	0	0	0	0	0	0	0	0	0	0	0	0	0	0	37	16	1	0	0	0	0	10	0	0	0	0	d__Archaea	p__Nanoarchaeota	c__Nanoarchaeia	o__Woesearchaeales	f__Woesearchaeales	g__Woesearchaeales	s__uncultured_archaeon
OTU1614	0	0	0	0	0	0	15	0	0	0	0	0	0	0	0	0	0	0	0	0	0	0	0	0	0	18	4	8	4	0	0	0	0	13	27	4	0	d__Bacteria	p__Spirochaetota	c__Leptospirae	o__Leptospirales	f__Leptospiraceae	g__Turneriella	s__uncultured_bacterium
OTU1821	89	0	3	0	0	0	0	0	0	0	0	0	0	0	0	0	0	0	0	0	0	0	0	0	0	1	0	0	0	0	0	0	0	0	0	0	0	d__Bacteria	p__Actinobacteriota	c__Actinobacteria	o__Frankiales	f__Nakamurellaceae	g__Nakamurella	s__Nakamurella_multipartita
OTU1840	0	0	0	0	0	0	0	0	0	0	5	0	0	0	9	8	0	0	0	0	16	0	0	0	19	0	8	14	0	11	0	0	0	1	0	2	0	d__Bacteria	p__PAUC34f	c__PAUC34f	o__PAUC34f	f__PAUC34f	g__PAUC34f	s__uncultured_bacterium
OTU1874	0	0	10	0	0	4	0	0	0	4	0	0	0	0	0	0	0	0	0	0	0	13	0	0	0	0	6	0	0	0	0	2	13	6	6	11	18	d__Bacteria	p__Acidobacteriota	c__Acidobacteriae	o__Subgroup_12	f__Subgroup_12	g__Subgroup_12	s__uncultured_Acidobacterium
OTU1881	0	0	0	0	0	0	0	0	14	0	0	0	0	0	0	0	0	0	0	0	0	0	0	0	42	4	0	0	0	11	13	0	0	3	0	6	0	d__Bacteria	p__Proteobacteria	c__Gammaproteobacteria	o__OM182_clade	f__OM182_clade	g__OM182_clade
OTU1884	0	16	0	0	0	23	0	0	47	0	4	0	0	0	0	0	0	0	0	0	0	0	0	0	0	0	0	0	0	0	0	0	0	0	3	0	0	d__Bacteria	p__Myxococcota	c__bacteriap25	o__bacteriap25	f__bacteriap25	g__bacteriap25
OTU1896	4	0	0	0	0	0	0	0	0	0	0	0	0	0	11	1	0	0	36	0	0	0	0	0	13	5	0	6	0	0	0	0	0	0	17	0	0	d__Bacteria	p__Planctomycetota	c__Phycisphaerae	o__Phycisphaerales	f__Phycisphaeraceae	g__Urania-1B-19_marine_sediment_group	s__uncultured_bacterium
OTU1915	0	0	0	0	0	28	0	0	0	0	0	0	0	0	0	0	0	0	0	0	0	0	14	38	0	0	0	0	0	0	0	0	0	0	0	0	13	d__Bacteria	p__Elusimicrobiota	c__Lineage_IIc	o__Lineage_IIc	f__Lineage_IIc	g__Lineage_IIc	s__uncultured_bacterium
OTU1933	0	0	0	0	0	0	0	0	13	0	0	0	0	0	0	16	0	23	0	2	30	0	0	0	0	0	0	0	0	0	9	0	0	0	0	0	0	d__Archaea	p__Halobacterota	c__Halobacteria	o__Halobacterales	f__Haloferacaceae	g__Haloferax
OTU1978	0	0	0	0	0	0	0	0	0	0	0	0	0	0	23	0	0	0	0	33	0	0	0	0	0	0	0	17	0	0	0	0	0	20	0	0	0	d__Bacteria	p__Gemmatimonadota	c__BD2-11_terrestrial_group	o__BD2-11_terrestrial_group	f__BD2-11_terrestrial_group	g__BD2-11_terrestrial_group	s__uncultured_bacterium
OTU2014	2	0	0	0	0	17	0	0	9	3	0	0	0	0	0	0	0	19	0	0	0	0	0	0	26	0	0	0	0	0	5	0	12	0	0	0	0	d__Archaea	p__Thermoplasmatota	c__Thermoplasmata	o__Marine_Group_II	f__Marine_Group_II	g__Marine_Group_II	s__marine_metagenome
OTU2031	9	0	0	0	0	14	0	0	0	13	0	0	0	0	7	0	6	0	0	0	11	0	0	0	18	0	0	4	0	0	0	0	0	0	0	4	7	d__Bacteria	p__Proteobacteria	c__Gammaproteobacteria	o__KI89A_clade	f__KI89A_clade	g__KI89A_clade
OTU2070	0	0	0	0	0	0	0	0	0	0	0	0	0	0	0	0	12	0	0	0	0	0	0	51	0	0	0	0	0	0	30	0	0	0	0	0	0	d__Bacteria	p__Proteobacteria	c__Alphaproteobacteria	o__Sphingomonadales	f__Sphingomonadaceae	g__Sphingomonas
OTU2171	17	0	0	0	11	34	0	0	0	0	0	0	0	0	0	0	0	0	0	0	0	0	0	0	0	0	0	0	0	0	0	26	0	0	0	0	5	d__Bacteria	p__Planctomycetota	c__Phycisphaerae	o__CCM11a	f__CCM11a	g__CCM11a	s__uncultured_bacterium
OTU1378	0	0	0	88	0	0	0	0	0	0	0	0	2	0	0	0	0	0	0	0	0	0	0	0	0	0	0	0	0	0	0	2	0	0	0	0	0	d__Bacteria	p__Chloroflexi	c__Dehalococcoidia	o__SAR202_clade	f__SAR202_clade	g__SAR202_clade	s__uncultured_Chloroflexi
OTU1523	0	0	0	0	0	9	0	0	0	0	0	0	29	1	0	0	0	0	0	0	0	19	0	0	0	0	0	0	0	0	0	0	0	0	0	0	0	d__Bacteria	p__Proteobacteria	c__Gammaproteobacteria	o__Cellvibrionales	f__Halieaceae	g__OM60(NOR5)_clade
OTU1693	0	0	0	0	0	0	0	0	0	0	0	0	0	0	0	0	6	4	32	0	0	0	0	0	0	0	0	0	0	6	0	0	0	0	0	0	0	d__Bacteria	p__Marinimicrobia_(SAR406_clade)	c__Marinimicrobia_(SAR406_clade)	o__Marinimicrobia_(SAR406_clade)	f__Marinimicrobia_(SAR406_clade)	g__Marinimicrobia_(SAR406_clade)	s__uncultured_bacterium
OTU1986	0	0	0	0	25	0	0	0	0	12	0	0	0	0	26	0	0	0	0	0	0	0	0	0	0	0	0	11	0	0	2	0	0	16	0	0	0	d__Bacteria	p__Verrucomicrobiota	c__Omnitrophia	o__Omnitrophales	f__Omnitrophaceae	g__Candidatus_Omnitrophus	s__uncultured_bacterium
OTU2088	0	0	0	0	0	0	0	17	8	39	28	0	0	0	0	0	0	0	0	0	0	0	0	0	0	0	0	0	0	0	0	0	0	0	0	0	0	d__Bacteria	p__Acidobacteriota	c__Acidobacteriae	o__Subgroup_2	f__Subgroup_2	g__Subgroup_2	s__uncultured_Acidobacterium
OTU1644	8	0	0	0	0	0	0	0	0	0	1	0	0	0	0	52	4	9	0	0	0	0	0	0	0	0	0	6	7	0	0	0	0	4	0	0	0	d__Bacteria	p__Acidobacteriota	c__Subgroup_22	o__Subgroup_22	f__Subgroup_22	g__Subgroup_22	s__uncultured_bacterium
OTU1690	23	0	0	0	0	0	16	0	0	2	0	0	0	0	0	12	7	0	0	0	0	0	0	0	0	8	19	0	0	0	4	0	0	0	0	0	0	d__Archaea
OTU1752	0	0	0	0	0	0	0	0	0	0	0	15	0	0	0	11	9	0	0	0	0	20	0	20	0	0	0	0	0	6	0	0	8	2	0	0	0	d__Bacteria	p__Patescibacteria	c__Parcubacteria	o__Candidatus_Colwellbacteria	f__Candidatus_Colwellbacteria	g__Candidatus_Colwellbacteria	s__uncultured_bacterium
OTU1810	0	0	0	0	0	0	0	0	0	7	24	15	0	0	0	0	0	0	0	0	0	0	0	0	0	7	0	0	0	0	0	16	22	0	0	0	0	d__Bacteria
OTU1846	0	0	0	0	0	0	0	9	9	0	8	8	0	0	0	0	0	50	0	0	0	0	2	0	0	5	0	0	0	0	0	0	0	0	0	0	0	d__Archaea	p__Nanoarchaeota	c__Nanoarchaeia	o__Woesearchaeales	f__SCGC_AAA011-D5	g__SCGC_AAA011-D5	s__uncultured_archaeon
OTU1871	0	0	0	0	0	0	23	0	0	0	0	0	0	0	7	0	0	0	0	0	0	0	0	0	17	6	23	0	0	0	0	0	8	7	0	0	0	d__Bacteria	p__Planctomycetota	c__Planctomycetes	o__Planctomycetales	f__uncultured	g__uncultured	s__uncultured_deep-sea
OTU1887	0	15	0	0	0	0	0	25	0	0	0	0	0	0	0	7	0	36	0	0	0	0	0	0	0	0	0	0	0	0	0	0	0	0	0	0	8	d__Bacteria	p__Proteobacteria	c__Gammaproteobacteria	o__Cellvibrionales	f__Spongiibacteraceae
OTU2004	0	0	0	0	49	0	0	0	2	7	0	0	0	0	0	5	0	17	0	0	0	0	0	0	0	0	0	0	0	0	7	0	0	0	0	0	4	d__Bacteria	p__Proteobacteria	c__Alphaproteobacteria	o__Rhodobacterales	f__Rhodobacteraceae
OTU2134	0	0	0	0	0	0	0	0	0	0	0	0	0	0	0	0	0	0	0	0	0	0	0	18	0	0	0	0	5	7	41	0	18	0	0	2	0	d__Bacteria	p__Bacteroidota	c__Bacteroidia	o__Bacteroidales	f__Bacteroidales_RF16_group	g__Bacteroidales_RF16_group	s__uncultured_bacterium
OTU2198	0	0	0	0	0	0	0	0	0	0	0	0	0	0	0	0	5	0	0	0	0	0	0	0	64	0	0	0	18	0	4	0	0	0	0	0	0	d__Bacteria	p__Verrucomicrobiota	c__Verrucomicrobiae	o__Pedosphaerales	f__Pedosphaeraceae	g__Pedosphaeraceae
OTU2235	0	0	0	0	59	0	0	0	0	0	0	0	0	0	0	0	0	0	0	0	0	0	26	0	0	0	0	0	6	0	0	0	0	0	0	0	0	d__Bacteria	p__Actinobacteriota	c__Actinobacteria	o__Catenulisporales	f__Actinospicaceae	g__Actinospica	s__bacterium_Ellin5012
OTU1518	0	0	0	2	0	0	0	0	0	0	0	0	0	74	0	0	0	0	0	0	0	0	0	0	0	0	0	4	10	0	0	0	0	0	0	0	0	d__Bacteria	p__Firmicutes	c__Clostridia	o__Oscillospirales	f__Oscillospiraceae
OTU1691	0	0	0	0	0	0	0	0	0	0	0	0	0	43	0	0	0	0	0	0	0	0	0	0	0	0	0	0	20	0	12	0	0	0	0	15	0	d__Bacteria	p__Methylomirabilota	c__Methylomirabilia	o__Rokubacteriales	f__Rokubacteriales	g__Rokubacteriales	s__uncultured_bacterium
OTU1775	0	0	0	0	0	0	0	0	0	17	0	0	0	0	22	8	15	0	0	0	0	0	0	0	0	14	0	0	0	0	0	0	0	5	0	0	9	d__Bacteria	p__Verrucomicrobiota	c__Omnitrophia	o__Omnitrophales	f__Omnitrophaceae	g__Candidatus_Omnitrophus	s__uncultured_Firmicutes
OTU1777	0	0	0	0	0	0	0	0	0	0	5	0	0	0	0	5	17	32	0	0	0	0	13	0	0	0	1	0	0	0	0	0	0	10	0	0	7	d__Bacteria	p__Bacteroidota	c__Rhodothermia	o__Rhodothermales	f__Rhodothermaceae	g__uncultured
OTU1837	1	13	0	0	0	12	5	0	0	0	0	0	0	0	0	0	0	0	14	0	0	0	0	0	0	19	6	0	8	0	0	5	0	0	7	0	0	d__Bacteria	p__Planctomycetota	c__Phycisphaerae	o__CCM11a	f__CCM11a	g__CCM11a	s__uncultured_bacterium
OTU1844	0	0	0	0	0	0	0	0	0	0	0	0	0	0	0	0	0	0	0	0	0	0	0	5	0	0	0	0	6	4	58	0	17	0	0	0	0	d__Bacteria	p__Bacteroidota	c__Bacteroidia	o__Bacteroidales	f__Prevotellaceae	g__Prevotella	s__uncultured_rumen
OTU1893	0	8	0	0	0	0	0	0	0	0	0	0	0	0	7	8	4	31	0	0	0	0	0	0	13	12	0	0	0	0	7	0	0	0	0	0	0	d__Bacteria	p__Planctomycetota	c__OM190	o__OM190	f__OM190	g__OM190	s__uncultured_bacterium
OTU1907	0	0	0	0	0	0	0	0	4	4	0	0	0	0	0	5	5	0	0	0	0	0	0	0	0	0	0	0	13	0	9	5	21	4	14	0	6	d__Bacteria	p__Proteobacteria	c__Alphaproteobacteria	o__Sphingomonadales	f__Sphingomonadaceae	g__Altererythrobacter	s__Altererythrobacter_sp.
OTU1925	0	0	0	1	0	0	0	0	37	0	0	0	0	0	0	0	0	0	0	20	0	0	0	0	0	0	0	0	10	0	0	0	0	0	11	0	11	d__Bacteria	p__NB1-j	c__NB1-j	o__NB1-j	f__NB1-j	g__NB1-j
OTU1941	0	9	0	0	0	0	0	0	0	4	0	0	0	0	0	0	0	0	0	0	0	0	0	0	0	8	0	0	0	13	0	2	16	0	16	9	13	d__Bacteria	p__Elusimicrobiota	c__Elusimicrobia	o__MVP-88	f__MVP-88	g__MVP-88	s__uncultured_bacterium
OTU1959	0	0	0	0	0	0	0	0	0	11	20	0	7	0	0	0	0	0	0	0	0	0	0	7	0	0	0	0	0	21	3	5	13	0	0	3	0	d__Bacteria	p__Patescibacteria	c__Parcubacteria	o__Candidatus_Portnoybacteria	f__Candidatus_Portnoybacteria	g__Candidatus_Portnoybacteria	s__uncultured_deep-sea
OTU1990	0	0	0	0	0	0	0	0	0	0	0	0	0	0	0	0	0	0	0	0	0	0	0	54	0	0	0	0	9	16	10	0	0	0	0	0	0	d__Bacteria	p__Bacteroidota	c__Bacteroidia	o__Bacteroidales	f__Rikenellaceae	g__Rikenellaceae_RC9_gut_group	s__uncultured_rumen
OTU2015	0	0	0	0	0	0	0	13	0	0	0	0	0	0	0	4	0	4	18	0	0	0	0	0	0	0	0	34	6	0	0	0	0	7	0	0	4	d__Archaea	p__Nanoarchaeota	c__Nanoarchaeia	o__Woesearchaeales	f__GW2011_GWC1_47_15	g__GW2011_GWC1_47_15	s__Candidatus_Pacearchaeota
OTU2211	0	0	0	0	0	0	0	0	0	0	0	0	0	0	0	0	0	0	0	0	0	0	0	62	0	0	0	0	0	0	0	0	6	0	16	6	0	d__Bacteria	p__Proteobacteria	c__Gammaproteobacteria	o__Oceanospirillales	f__Alcanivoracaceae	g__Ketobacter	s__uncultured_bacterium
OTU2242	8	0	0	0	0	7	5	44	10	0	0	4	0	0	0	0	12	0	0	0	0	0	0	0	0	0	0	0	0	0	0	0	0	0	0	0	0	d__Archaea	p__Nanoarchaeota	c__Nanoarchaeia	o__Woesearchaeales	f__Woesearchaeales	g__Woesearchaeales
OTU1686	0	0	0	0	0	0	0	0	28	7	0	0	0	30	0	0	0	0	0	0	0	0	0	19	0	0	0	5	0	0	0	0	0	0	0	0	0	d__Bacteria	p__Proteobacteria	c__Alphaproteobacteria	o__Rhodobacterales	f__Rhodobacteraceae	g__Rubellimicrobium	s__uncultured_bacterium
OTU1901	0	0	0	0	0	0	0	0	0	0	0	0	0	0	0	0	0	0	0	0	0	0	0	37	0	0	0	2	20	12	18	0	0	0	0	0	0	d__Bacteria	p__Bacteroidota	c__Bacteroidia	o__Flavobacteriales	f__Flavobacteriaceae
OTU1946	0	0	0	0	0	0	0	0	0	0	0	0	0	0	0	0	0	0	0	0	0	0	0	45	0	0	0	0	11	12	21	0	0	0	0	0	0	d__Bacteria	p__Actinobacteriota	c__Thermoleophilia	o__Gaiellales	f__uncultured	g__uncultured
OTU1955	0	5	0	0	27	0	0	0	36	17	0	0	0	0	0	0	0	0	0	0	0	0	0	0	0	0	0	0	4	0	0	0	0	0	0	0	0	d__Bacteria	p__Patescibacteria	c__Parcubacteria
OTU1983	0	0	0	0	0	0	0	0	0	0	0	0	0	0	0	0	0	0	0	0	0	0	0	0	0	0	0	0	0	0	29	11	10	0	0	18	13	d__Bacteria	p__Actinobacteriota	c__Actinobacteria	o__Micrococcales	f__Microbacteriaceae
OTU2000	0	0	0	0	0	0	0	0	0	0	0	0	0	0	0	0	0	0	0	0	0	0	0	50	0	0	0	6	0	0	21	0	9	0	0	0	0	d__Bacteria	p__Firmicutes	c__Clostridia	o__Oscillospirales	f__Ruminococcaceae	g__Ruminococcus
OTU2043	0	0	0	0	0	0	0	0	0	0	9	0	0	0	0	0	0	0	0	0	0	0	0	0	0	0	0	5	0	0	11	11	40	0	1	0	12	d__Archaea	p__Nanoarchaeota	c__Nanoarchaeia	o__Woesearchaeales	f__Woesearchaeales	g__Woesearchaeales	s__uncultured_archaeon
OTU2091	0	0	0	0	0	0	0	0	0	0	0	0	0	0	0	0	0	0	0	0	0	0	0	71	0	0	0	0	5	0	0	0	0	0	0	0	11	d__Bacteria	p__Actinobacteriota	c__Thermoleophilia	o__Solirubrobacterales	f__67-14	g__67-14
OTU2106	0	0	0	0	0	0	0	0	0	0	0	0	0	0	0	0	0	0	0	0	0	0	0	40	28	0	0	0	9	9	3	0	0	0	0	0	0	d__Archaea	p__Thermoplasmatota	c__Thermoplasmata	o__Marine_Group_II	f__Marine_Group_II	g__Marine_Group_II	s__uncultured_archaeon
OTU2112	0	0	0	0	0	0	0	24	0	0	0	0	0	0	0	0	0	0	0	0	0	0	10	0	43	0	0	0	0	0	0	0	0	0	0	0	0	d__Bacteria	p__Margulisbacteria	c__Margulisbacteria	o__Margulisbacteria	f__Margulisbacteria	g__Margulisbacteria	s__uncultured_bacterium
OTU1714	4	38	0	0	0	0	0	0	0	0	0	0	0	0	0	0	2	0	0	0	0	0	0	0	0	0	0	8	9	0	0	19	0	8	0	0	0	d__Bacteria	p__Planctomycetota	c__Phycisphaerae	o__CCM11a	f__CCM11a	g__CCM11a
OTU1949	4	0	0	0	0	0	0	0	41	0	13	0	0	0	0	0	0	0	0	0	0	26	0	0	0	4	0	0	0	0	0	0	0	0	0	0	0	d__Bacteria	p__Chloroflexi	c__Dehalococcoidia	o__SAR202_clade	f__SAR202_clade	g__SAR202_clade
OTU1956	0	0	0	0	0	0	0	0	0	5	0	0	0	0	17	6	0	0	0	0	5	0	0	0	0	0	0	0	0	0	0	16	26	0	4	0	4	d__Bacteria	p__Chloroflexi	c__Dehalococcoidia	o__SAR202_clade	f__SAR202_clade	g__SAR202_clade	s__uncultured_bacterium
OTU1973	5	0	0	0	0	0	0	0	0	7	0	0	0	0	0	3	0	0	0	0	0	0	0	40	0	0	0	0	0	0	0	0	6	0	0	0	0	d__Bacteria	p__Proteobacteria	c__Gammaproteobacteria	o__Burkholderiales	f__Burkholderiaceae	g__Limnobacter
OTU2064	0	0	0	0	0	0	0	0	0	0	0	0	0	0	0	0	0	0	0	0	0	0	0	39	0	0	0	0	0	0	27	22	0	0	0	0	0	d__Bacteria	p__Proteobacteria	c__Gammaproteobacteria
OTU2074	0	0	0	0	0	0	0	0	0	0	0	0	0	0	0	0	0	0	0	0	0	0	0	70	0	0	0	0	5	0	8	0	5	0	0	0	0	d__Bacteria	p__Proteobacteria	c__Alphaproteobacteria	o__Rhizobiales	f__Devosiaceae
OTU2221	0	0	0	0	0	36	0	0	0	0	0	0	0	0	0	3	0	0	0	0	0	0	0	0	49	0	0	0	0	0	0	0	0	0	0	0	0	d__Bacteria	p__Dependentiae	c__Babeliae	o__Babeliales
OTU1160	0	0	20	64	0	0	0	0	0	0	0	0	3	0	0	0	0	0	0	0	0	0	0	0	0	0	0	0	0	0	0	0	0	0	0	0	0	d__Bacteria	p__Verrucomicrobiota	c__Omnitrophia	o__Omnitrophales
OTU1260	0	0	1	5	0	0	0	0	0	0	0	0	79	2	0	0	0	0	0	0	0	0	0	0	0	0	0	0	0	0	0	0	0	0	0	0	0	d__Bacteria	p__Proteobacteria	c__Alphaproteobacteria	o__Rickettsiales	f__Rickettsiaceae	g__uncultured	s__uncultured_bacterium
OTU1754	0	0	8	0	2	0	0	0	0	0	9	0	0	0	0	11	0	0	0	0	0	0	0	0	0	0	10	0	17	0	10	0	0	0	8	12	0	d__Bacteria	p__Acidobacteriota	c__Subgroup_22	o__Subgroup_22	f__Subgroup_22	g__Subgroup_22	s__uncultured_bacterium
OTU1873	0	0	0	0	0	32	0	0	0	0	0	0	0	0	0	0	0	47	0	0	0	0	0	0	0	0	0	0	0	0	0	0	0	0	0	8	0	d__Bacteria	p__Proteobacteria	c__Alphaproteobacteria
OTU1968	0	0	0	0	0	0	0	0	0	0	0	0	0	0	0	0	0	0	0	0	0	0	0	20	0	0	0	0	0	6	44	0	12	0	0	5	0	d__Bacteria	p__Bacteroidota	c__Bacteroidia	o__Bacteroidales	f__Prevotellaceae	g__Prevotella	s__uncultured_rumen
OTU1980	0	8	0	0	0	0	0	0	0	0	0	0	0	0	0	0	0	26	0	0	0	21	0	12	0	0	0	0	0	0	0	0	0	0	0	8	12	d__Bacteria	p__Actinobacteriota	c__Acidimicrobiia	o__Microtrichales	f__Microtrichaceae	g__Sva0996_marine_group	s__uncultured_bacterium
OTU2009	0	0	0	0	0	0	0	0	0	0	0	0	0	0	0	0	0	0	0	0	0	0	0	0	0	0	0	0	4	5	71	0	7	0	0	0	0	d__Bacteria	p__Bacteroidota	c__Bacteroidia	o__Bacteroidales	f__Prevotellaceae	g__Prevotellaceae_NK3B31_group	s__uncultured_rumen
OTU2055	0	0	0	0	0	34	0	0	10	17	8	0	0	0	0	0	0	11	0	0	0	0	0	0	0	0	7	0	0	0	0	0	0	0	0	0	0	d__Bacteria	p__Firmicutes	c__Clostridia	o__Oscillospirales	f__[Eubacterium]_coprostanoligenes_group	g__[Eubacterium]_coprostanoligenes_group
OTU2123	0	0	0	0	50	0	0	0	0	0	0	12	0	0	0	0	0	0	0	0	0	0	0	0	0	0	0	0	0	0	0	8	0	7	0	10	0	d__Bacteria	p__Proteobacteria	c__Gammaproteobacteria	o__Cellvibrionales	f__Cellvibrionaceae	g__uncultured	s__uncultured_bacterium
OTU2135	0	0	0	0	0	0	0	0	0	0	0	0	0	0	0	0	0	0	0	0	0	0	0	0	42	0	0	0	7	0	6	0	0	0	4	7	11	d__Bacteria	p__Planctomycetota	c__Planctomycetes	o__Pirellulales	f__Pirellulaceae	g__Rubripirellula	s__uncultured_planctomycete
OTU2246	0	0	0	0	0	0	0	0	0	0	0	0	0	0	0	0	0	0	0	0	0	0	0	0	0	0	0	1	23	0	23	0	40	0	0	0	0	d__Bacteria	p__Bacteroidota	c__Bacteroidia	o__Bacteroidales	f__Muribaculaceae	g__Muribaculaceae	s__uncultured_rumen
OTU1708	0	8	0	44	0	0	0	0	0	0	0	0	0	0	0	7	0	9	0	4	0	0	0	0	0	7	0	0	0	0	0	0	0	0	7	0	0	d__Bacteria	p__Acidobacteriota	c__Subgroup_22	o__Subgroup_22	f__Subgroup_22	g__Subgroup_22	s__uncultured_Acidobacterium
OTU1792	5	0	0	0	0	0	0	0	0	22	0	0	0	0	0	3	0	0	0	0	0	0	0	0	0	0	8	3	0	0	0	0	0	30	8	0	7	d__Bacteria
OTU1898	0	4	0	0	0	0	0	0	0	0	0	0	0	0	15	3	0	0	0	16	0	0	0	24	0	0	0	0	0	0	0	21	0	3	0	0	0	d__Bacteria	p__Chloroflexi	c__JG30-KF-CM66	o__JG30-KF-CM66	f__JG30-KF-CM66	g__JG30-KF-CM66	s__uncultured_bacterium
OTU1900	0	3	0	0	0	0	0	0	0	0	0	0	0	0	0	0	0	56	0	0	0	0	21	0	0	0	0	0	0	0	0	0	0	6	0	0	0	d__Bacteria	p__Planctomycetota	c__Pla3_lineage	o__Pla3_lineage	f__Pla3_lineage	g__Pla3_lineage	s__uncultured_bacterium
OTU1904	0	0	0	0	0	16	0	0	33	0	0	0	0	0	6	0	0	0	0	0	0	0	0	0	0	13	18	0	0	0	0	0	0	0	0	0	0	d__Bacteria	p__Chloroflexi	c__Dehalococcoidia	o__SAR202_clade	f__SAR202_clade	g__SAR202_clade	s__uncultured_Chloroflexales
OTU1947	0	0	0	0	0	0	0	0	0	29	0	0	0	0	22	0	0	0	0	0	0	0	0	0	0	0	0	0	0	0	0	35	0	0	0	0	0	d__Bacteria	p__Chloroflexi	c__Dehalococcoidia	o__SAR202_clade	f__SAR202_clade	g__SAR202_clade	s__uncultured_Chloroflexi
OTU1987	5	13	0	0	0	0	0	9	0	5	0	0	0	0	0	0	16	0	0	0	0	0	0	0	0	0	12	0	0	0	0	0	10	1	13	0	2	d__Bacteria	p__Myxococcota	c__Polyangia	o__Polyangiales	f__Sandaracinaceae	g__uncultured
OTU2041	0	0	0	0	0	0	0	0	0	0	0	0	0	0	0	0	0	0	0	0	0	0	0	46	0	0	0	6	0	7	18	0	0	0	0	9	0	d__Bacteria	p__Gemmatimonadota	c__Longimicrobia	o__Longimicrobiales	f__Longimicrobiaceae	g__Longimicrobiaceae	s__uncultured_bacterium
OTU2046	0	0	0	0	0	0	0	0	0	0	0	0	0	0	0	3	0	0	0	0	0	0	0	38	16	0	0	0	0	0	0	0	19	0	0	2	0	d__Bacteria	p__Desulfobacterota	c__Desulfuromonadia	o__PB19	f__PB19	g__PB19	s__uncultured_marine
OTU2077	0	0	0	0	0	0	0	0	5	9	0	7	0	0	18	0	11	0	0	0	0	0	10	0	0	2	0	5	3	0	3	0	0	0	4	0	9	d__Bacteria	p__Schekmanbacteria	c__Schekmanbacteria	o__Schekmanbacteria	f__Schekmanbacteria	g__Schekmanbacteria	s__uncultured_Syntrophobacterales
OTU2097	0	0	0	0	0	0	0	0	0	0	0	6	0	0	0	0	0	0	0	53	0	0	0	22	0	0	0	0	0	0	0	0	0	0	0	0	5	d__Bacteria	p__Proteobacteria	c__Gammaproteobacteria
OTU2101	0	0	0	0	0	0	0	0	0	0	0	0	0	0	0	0	0	0	0	0	0	0	0	0	0	0	0	4	5	17	39	0	5	0	0	16	0	d__Bacteria	p__Firmicutes	c__Bacilli	o__RF39	f__RF39	g__RF39
OTU2113	0	0	0	0	0	0	0	0	38	0	0	0	0	0	27	0	0	0	0	0	0	0	0	0	0	2	0	0	0	0	0	0	8	6	0	5	0	d__Bacteria	p__Proteobacteria	c__Gammaproteobacteria	o__Pseudomonadales	f__Moraxellaceae	g__Acinetobacter
OTU2115	0	0	0	0	0	0	0	0	0	0	0	0	0	0	0	0	0	0	0	0	0	0	0	46	0	0	0	9	0	20	8	0	3	0	0	0	0	d__Bacteria	p__Bacteroidota	c__Bacteroidia	o__Chitinophagales	f__Chitinophagaceae	g__Edaphobaculum	s__uncultured_bacterium
OTU2117	0	0	0	0	0	18	0	10	10	10	11	0	0	0	0	0	0	0	0	0	0	23	0	0	0	0	0	0	4	0	0	0	0	0	0	0	0	d__Bacteria
OTU2191	0	0	0	0	0	0	0	0	0	0	0	0	0	0	0	0	0	0	0	0	0	0	0	0	0	0	0	6	25	0	13	0	25	0	0	17	0	d__Bacteria	p__Proteobacteria	c__Gammaproteobacteria	o__Burkholderiales	f__Alcaligenaceae	g__Pusillimonas	s__uncultured_compost
OTU2310	0	0	0	0	0	0	0	0	0	0	0	0	0	0	0	0	0	0	0	0	59	0	0	21	0	0	0	0	0	0	0	0	0	0	0	0	6	d__Bacteria	p__Acidobacteriota	c__Thermoanaerobaculia	o__Thermoanaerobaculales	f__Thermoanaerobaculaceae	g__Subgroup_10
OTU1274	0	0	1	82	0	0	0	0	0	0	0	0	0	2	0	0	0	0	0	0	0	0	0	0	0	0	0	0	0	0	0	0	0	0	0	0	0	d__Bacteria	p__Planctomycetota	c__Pla3_lineage	o__Pla3_lineage	f__Pla3_lineage	g__Pla3_lineage	s__uncultured_planctomycete
OTU1314	0	0	51	4	0	0	0	0	0	0	0	0	5	2	0	0	0	0	0	0	0	0	0	0	0	17	6	0	0	0	0	0	0	0	0	0	0	d__Bacteria	p__Proteobacteria	c__Gammaproteobacteria
OTU1324	5	1	54	0	0	0	21	0	0	0	0	0	1	0	0	0	0	0	0	0	0	0	0	0	0	0	0	0	0	0	0	0	0	0	3	0	0	d__Bacteria	p__Elusimicrobiota	c__Lineage_IIb	o__Lineage_IIb	f__Lineage_IIb	g__Lineage_IIb
OTU1361	7	0	1	4	0	0	0	0	0	3	0	0	27	0	0	14	0	0	13	0	0	0	0	0	0	1	0	0	3	0	8	0	0	0	0	4	0	d__Bacteria	p__Bacteroidota	c__Bacteroidia	o__Cytophagales	f__Cyclobacteriaceae	g__Fulvivirga	s__uncultured_bacterium
OTU1535	0	0	1	0	0	0	0	0	0	0	0	0	39	1	0	0	0	10	0	0	0	0	29	0	0	2	3	0	0	0	0	0	0	0	0	0	0	d__Bacteria	p__Dependentiae	c__Babeliae	o__Babeliales	f__Vermiphilaceae	g__Vermiphilaceae	s__uncultured_bacterium
OTU1749	18	13	0	0	0	0	16	0	0	0	0	0	0	0	12	0	4	0	0	0	0	0	15	0	0	7	0	0	0	0	0	0	0	0	0	0	0	d__Bacteria	p__Planctomycetota	c__OM190	o__OM190	f__OM190	g__OM190
OTU1817	0	0	0	0	0	0	0	0	0	0	0	0	0	0	0	18	6	15	15	0	0	0	2	0	0	11	18	0	0	0	0	0	0	0	0	0	0	d__Bacteria	p__Patescibacteria	c__Parcubacteria	o__Candidatus_Colwellbacteria	f__Candidatus_Colwellbacteria	g__Candidatus_Colwellbacteria	s__Candidatus_Colwellbacteria
OTU1926	6	0	0	0	0	0	0	0	0	0	15	8	0	0	0	0	8	0	0	0	0	0	0	0	0	8	3	0	0	0	0	11	0	0	8	13	4	d__Bacteria	p__Sumerlaeota	c__Sumerlaeia	o__uncultured	f__uncultured	g__uncultured	s__uncultured_organism
OTU1965	2	5	0	0	12	0	0	0	0	0	0	0	0	0	0	0	6	0	0	0	0	0	22	0	0	0	0	5	6	0	0	8	0	19	0	0	0	d__Bacteria	p__Acidobacteriota	c__Subgroup_26	o__Subgroup_26	f__Subgroup_26	g__Subgroup_26	s__uncultured_Acidobacterium
OTU1975	0	0	0	0	0	0	0	0	0	15	0	0	0	0	0	0	0	0	0	0	0	0	0	0	0	2	0	5	0	0	0	8	0	0	0	46	9	d__Bacteria	p__Planctomycetota	c__Phycisphaerae	o__CCM11a	f__CCM11a	g__CCM11a	s__uncultured_bacterium
OTU2085	0	0	0	0	0	0	0	0	4	12	0	5	0	0	0	0	7	0	0	0	30	11	13	0	0	0	0	0	2	0	0	1	0	0	0	0	0	d__Bacteria	p__Patescibacteria	c__Parcubacteria
OTU2093	4	0	0	0	0	0	0	0	0	0	0	0	0	0	5	0	0	0	29	0	0	22	0	0	0	2	0	15	0	0	0	0	0	8	0	0	0	d__Bacteria	p__Elusimicrobiota	c__Elusimicrobia	o__Lineage_IV	f__Lineage_IV	g__Lineage_IV
OTU2096	0	0	0	0	0	0	0	0	0	0	0	0	0	0	0	0	0	0	0	0	0	0	0	62	0	0	0	0	6	0	17	0	0	0	0	0	0	d__Bacteria	p__Bacteroidota	c__Bacteroidia	o__Sphingobacteriales	f__S15-21	g__S15-21	s__uncultured_bacterium
OTU2182	0	0	0	0	0	17	9	28	0	0	0	0	0	0	0	0	0	0	0	0	0	0	31	0	0	0	0	0	0	0	0	0	0	0	0	0	0	d__Bacteria	p__SAR324_clade(Marine_group_B)	c__SAR324_clade(Marine_group_B)	o__SAR324_clade(Marine_group_B)	f__SAR324_clade(Marine_group_B)	g__SAR324_clade(Marine_group_B)	s__uncultured_bacterium
OTU1248	0	0	70	0	0	0	0	0	0	0	0	0	0	0	0	0	0	0	0	0	0	0	0	0	0	0	0	2	0	0	0	0	7	5	0	0	0	d__Archaea	p__Crenarchaeota	c__Nitrososphaeria	o__Nitrosopumilales	f__Nitrosopumilaceae	g__Nitrosopumilaceae
OTU1665	0	0	0	0	0	0	0	0	3	0	11	0	31	10	0	0	0	0	0	0	0	0	0	0	0	5	0	0	0	0	3	0	21	0	0	0	0	d__Bacteria	p__Actinobacteriota	c__Actinobacteria	o__Pseudonocardiales	f__Pseudonocardiaceae	g__Saccharopolyspora
OTU1733	12	8	3	0	0	0	0	0	0	0	0	0	0	0	0	0	0	0	0	0	0	0	0	0	0	8	8	6	0	3	0	3	0	10	13	10	0	d__Bacteria	p__Planctomycetota	c__Phycisphaerae	o__Phycisphaerales	f__Phycisphaeraceae	g__uncultured	s__uncultured_bacterium
OTU1894	10	9	0	0	0	0	0	0	11	4	4	0	0	0	0	0	9	0	0	0	0	0	31	0	0	6	0	0	0	0	0	0	0	0	0	0	0	d__Bacteria	p__Proteobacteria	c__Alphaproteobacteria
OTU1910	0	0	0	0	0	0	0	0	0	0	0	12	0	0	0	0	4	0	0	35	0	0	32	0	0	1	0	0	0	0	0	0	0	0	0	0	0	d__Bacteria	p__Proteobacteria	c__Alphaproteobacteria	o__Rhodospirillales	f__Magnetospiraceae	g__Magnetospira	s__uncultured_bacterium
OTU1922	8	0	0	0	0	0	16	0	0	0	0	0	0	0	29	0	0	0	0	0	0	0	0	0	0	11	0	0	0	0	0	0	0	9	11	0	0	d__Bacteria	p__Chloroflexi	c__Dehalococcoidia	o__SAR202_clade	f__SAR202_clade	g__SAR202_clade
OTU2026	0	0	0	0	0	0	0	0	0	0	0	0	0	0	0	0	0	0	0	0	0	0	0	0	0	0	0	3	14	26	39	0	0	0	2	0	0	d__Bacteria	p__Firmicutes	c__Negativicutes	o__Acidaminococcales	f__Acidaminococcaceae	g__Succiniclasticum	s__uncultured_rumen
OTU2039	0	0	0	0	0	0	0	0	0	0	0	0	0	0	18	0	0	0	0	0	0	0	0	0	0	0	0	0	0	0	0	23	10	0	0	10	23	d__Bacteria	p__Chloroflexi	c__Anaerolineae	o__Anaerolineales	f__Anaerolineaceae	g__uncultured
OTU2049	0	0	0	0	0	0	0	0	0	0	0	0	0	0	0	0	0	15	3	13	0	38	0	0	0	0	0	0	0	0	0	5	8	0	0	1	0	d__Archaea	p__Nanoarchaeota	c__Nanoarchaeia	o__Woesearchaeales	f__Woesearchaeales	g__Woesearchaeales
OTU2109	0	0	0	0	0	0	0	0	0	6	0	0	0	0	0	0	0	18	0	0	0	0	0	0	0	0	0	0	8	11	0	0	37	0	0	4	0	d__Bacteria	p__Verrucomicrobiota	c__Omnitrophia	o__Omnitrophales	f__Omnitrophaceae	g__Candidatus_Omnitrophus	s__uncultured_bacterium
OTU2169	0	0	0	0	0	0	0	0	0	0	0	0	0	0	0	0	0	0	0	0	0	0	0	0	0	0	0	0	11	0	4	0	36	7	12	4	10	d__Bacteria	p__Proteobacteria	c__Gammaproteobacteria
OTU1431	0	0	35	0	0	0	0	0	0	0	0	0	0	0	25	8	0	5	0	0	0	0	0	0	0	0	4	0	0	0	0	0	0	6	0	0	0	d__Bacteria	p__NB1-j	c__NB1-j	o__NB1-j	f__NB1-j	g__NB1-j
OTU1790	6	19	0	14	0	3	0	0	24	0	14	0	0	0	0	0	0	0	0	0	0	0	0	0	0	0	0	0	0	0	0	0	0	0	0	0	3	d__Archaea	p__Nanoarchaeota	c__Nanoarchaeia	o__Woesearchaeales	f__Woesearchaeales	g__Woesearchaeales
OTU1895	0	0	0	0	9	0	0	0	0	0	8	0	0	0	0	0	0	0	0	0	0	0	9	0	0	0	0	0	0	0	0	0	0	0	0	0	0	d__Bacteria	p__Planctomycetota	c__Phycisphaerae	o__Phycisphaerales	f__Phycisphaeraceae	g__CL500-3	s__uncultured_Phycisphaeraceae
OTU1943	0	0	0	0	0	0	20	0	0	8	0	0	0	0	0	0	0	26	0	0	0	0	0	0	0	3	0	0	2	0	0	0	0	0	0	0	24	d__Bacteria	p__Chloroflexi	c__Dehalococcoidia	o__SAR202_clade	f__SAR202_clade	g__SAR202_clade	s__uncultured_bacterium
OTU1972	0	0	0	0	0	0	0	0	0	0	0	0	0	0	0	0	0	0	0	0	0	0	0	34	0	0	0	5	8	0	36	0	0	0	0	0	0	d__Bacteria	p__Bacteroidota	c__Bacteroidia	o__Bacteroidales	f__Prevotellaceae	g__Prevotellaceae_UCG-004	s__uncultured_bacterium
OTU2048	0	0	0	0	0	0	0	0	0	0	0	0	0	0	0	0	0	0	0	0	0	0	0	0	19	0	0	4	25	31	4	0	0	0	0	0	0	d__Bacteria	p__Bacteroidota	c__Bacteroidia	o__Chitinophagales	f__Chitinophagaceae	g__UTBCD1	s__uncultured_bacterium
OTU2102	0	16	0	0	0	24	0	0	0	0	0	0	0	0	0	0	0	0	0	0	0	26	0	0	0	0	5	12	0	0	0	0	0	0	0	0	0	d__Archaea	p__Nanoarchaeota	c__Nanoarchaeia	o__Woesearchaeales	f__Woesearchaeales	g__Woesearchaeales
OTU2138	17	0	0	0	0	0	0	0	0	0	0	0	0	0	0	0	0	0	0	0	0	0	0	22	0	0	0	0	13	13	0	0	0	0	0	5	13	d__Bacteria	p__Actinobacteriota	c__Thermoleophilia	o__Solirubrobacterales	f__67-14	g__67-14	s__uncultured_bacterium
OTU2143	0	0	0	0	0	0	0	0	0	6	1	25	0	0	0	0	0	0	0	0	0	42	0	0	0	4	5	0	0	0	0	0	0	0	0	0	0	d__Bacteria	p__Proteobacteria	c__Alphaproteobacteria	o__Defluviicoccales	f__uncultured	g__uncultured
OTU2149	76	0	0	0	0	0	0	0	0	0	0	0	0	0	0	0	0	0	0	0	0	0	0	0	0	0	0	0	0	0	0	0	0	4	0	0	3	d__Bacteria	p__Patescibacteria	c__Saccharimonadia	o__Saccharimonadales	f__Saccharimonadaceae	g__TM7a	s__uncultured_bacterium
OTU2212	0	0	0	0	0	0	0	0	0	0	0	0	0	0	0	0	0	0	0	0	0	0	0	0	0	0	0	15	0	0	0	0	0	15	17	24	12	d__Bacteria	p__Bacteroidota	c__Bacteroidia	o__Bacteroidales	f__SB-5	g__SB-5	s__uncultured_organism
OTU2312	0	0	0	0	0	0	0	0	0	0	0	0	0	0	0	0	0	0	0	0	0	0	0	0	0	0	0	0	10	14	19	0	23	0	0	16	0	d__Bacteria	p__Gemmatimonadota	c__Gemmatimonadetes	o__Gemmatimonadales	f__Gemmatimonadaceae	g__uncultured
OTU1669	10	0	21	0	0	0	0	0	15	11	0	0	0	0	0	9	9	0	0	0	0	0	0	0	0	0	0	0	3	0	4	0	0	0	0	0	0	d__Bacteria	p__Acidobacteriota	c__Thermoanaerobaculia	o__Thermoanaerobaculales	f__Thermoanaerobaculaceae	g__Subgroup_10
OTU1737	0	0	17	17	0	0	0	0	0	0	0	0	0	0	0	0	0	0	0	0	0	0	0	0	0	0	0	0	13	0	8	0	7	0	0	0	20	d__Bacteria	p__Proteobacteria	c__Alphaproteobacteria	o__Kiloniellales	f__Kiloniellaceae	g__uncultured	s__uncultured_Alphaproteobacteria
OTU1806	0	0	10	1	0	0	0	0	0	0	0	0	0	0	0	0	0	0	0	0	0	0	0	0	62	0	0	0	0	0	0	0	0	0	0	8	0	d__Bacteria	p__Proteobacteria	c__Gammaproteobacteria	o__Gammaproteobacteria_Incertae_Sedis	f__Unknown_Family	g__Candidatus_Berkiella	s__uncultured_bacterium
OTU2025	0	0	0	0	0	0	0	0	0	0	0	0	0	0	0	0	0	0	0	0	0	0	0	0	0	0	0	0	13	0	42	0	27	0	0	0	0	d__Bacteria	p__Bacteroidota	c__Bacteroidia	o__Bacteroidales	f__uncultured	g__uncultured	s__uncultured_rumen
OTU2065	0	0	0	0	0	0	38	0	0	7	0	0	0	0	0	0	4	0	0	0	0	0	0	0	23	0	0	1	0	0	0	0	0	2	0	7	0	d__Archaea	p__Nanoarchaeota	c__Nanoarchaeia	o__Woesearchaeales	f__GW2011_GWC1_47_15	g__GW2011_GWC1_47_15	s__uncultured_archaeon
OTU2079	9	0	6	0	12	14	0	0	0	0	0	0	0	1	0	0	0	0	0	0	0	0	14	0	0	6	0	4	8	0	0	0	8	0	0	0	0	d__Bacteria	p__Gemmatimonadota	c__BD2-11_terrestrial_group	o__BD2-11_terrestrial_group	f__BD2-11_terrestrial_group	g__BD2-11_terrestrial_group	s__unidentified_bacterium
OTU2089	0	0	0	0	0	0	0	0	0	0	0	0	0	0	0	0	0	9	0	0	0	0	0	7	0	0	0	0	0	13	36	0	17	0	0	0	0	d__Bacteria	p__Firmicutes	c__Clostridia	o__Oscillospirales	f__[Eubacterium]_coprostanoligenes_group	g__[Eubacterium]_coprostanoligenes_group
OTU2197	4	0	0	0	0	0	0	0	0	0	0	0	0	0	0	2	0	0	0	0	0	0	14	42	0	0	0	0	16	0	0	0	0	0	0	0	4	d__Bacteria	p__PAUC34f	c__PAUC34f	o__PAUC34f	f__PAUC34f	g__PAUC34f	s__uncultured_organism
OTU2231	0	0	0	0	0	13	0	0	0	0	5	5	0	0	12	0	0	0	0	0	0	0	0	0	0	0	0	0	0	0	0	9	32	0	0	0	6	d__Archaea	p__Nanoarchaeota	c__Nanoarchaeia	o__Woesearchaeales	f__Woesearchaeales	g__Woesearchaeales	s__uncultured_euryarchaeote
OTU2258	0	0	0	0	0	0	0	0	0	0	0	0	0	0	0	0	0	0	0	0	0	0	0	45	0	0	0	0	6	10	21	0	0	0	0	0	0	d__Bacteria	p__Firmicutes	c__Negativicutes	o__Veillonellales-Selenomonadales	f__Selenomonadaceae	g__Anaerovibrio
OTU2278	0	0	0	0	0	0	0	0	0	0	0	0	0	0	0	0	0	0	0	0	0	0	0	12	0	0	0	0	16	0	12	0	21	0	0	21	0	d__Bacteria	p__Bacteroidota	c__Bacteroidia	o__Bacteroidales	f__F082	g__F082	s__uncultured_rumen
OTU2286	0	0	0	0	0	0	0	0	0	0	0	0	0	0	0	0	0	0	0	0	0	0	0	0	0	0	0	0	16	21	34	0	11	0	0	0	0	d__Bacteria	p__Bacteroidota	c__Bacteroidia	o__Bacteroidales	f__Prevotellaceae	g__Prevotellaceae_UCG-003	s__uncultured_rumen
OTU1952	0	0	0	0	0	0	0	0	0	0	0	0	0	0	0	3	37	0	0	0	0	0	0	0	0	0	0	0	0	0	0	41	0	0	0	0	0	d__Archaea	p__Nanoarchaeota	c__Nanoarchaeia	o__Woesearchaeales	f__SCGC_AAA011-D5	g__SCGC_AAA011-D5	s__uncultured_euryarchaeote
OTU1962	0	0	0	0	0	0	0	0	0	0	0	0	0	0	0	0	0	0	0	0	0	0	0	27	0	0	0	0	7	0	47	0	0	0	0	0	0	d__Bacteria	p__Bacteroidota	c__Bacteroidia	o__Bacteroidales	f__Prevotellaceae	g__Prevotella	s__uncultured_rumen
OTU1998	0	0	0	0	13	0	0	0	0	0	0	0	0	0	0	19	0	11	0	0	0	0	0	0	0	0	0	7	4	0	0	10	17	0	0	0	0	d__Archaea	p__Halobacterota	c__Halobacteria	o__Halobacterales	f__Haloferacaceae	g__Haloplanus	s__archaeon_G76.1
OTU2011	4	0	0	0	0	21	0	0	0	0	0	0	0	0	31	0	0	0	0	0	0	0	0	0	0	4	7	0	7	4	0	0	0	0	3	0	0	d__Bacteria	p__Hydrogenedentes	c__Hydrogenedentia	o__Hydrogenedentiales	f__Hydrogenedensaceae	g__Hydrogenedensaceae	s__uncultured_delta
OTU2035	0	0	0	0	0	0	0	0	0	0	0	2	0	0	0	0	12	0	0	0	0	0	0	34	0	0	0	2	9	17	0	0	5	0	0	0	0	d__Bacteria	p__Chloroflexi	c__Dehalococcoidia	o__SAR202_clade	f__SAR202_clade	g__SAR202_clade
OTU2057	0	0	0	0	0	10	0	0	0	0	0	0	0	0	0	0	0	16	0	0	0	0	7	0	17	3	0	0	7	0	0	0	9	0	0	6	6	d__Bacteria	p__Acidobacteriota	c__Subgroup_22	o__Subgroup_22	f__Subgroup_22	g__Subgroup_22	s__uncultured_bacterium
OTU2098	0	0	0	0	0	0	0	0	0	0	7	0	0	0	0	0	0	0	0	53	0	0	0	0	0	0	0	0	0	0	0	2	0	0	0	10	8	d__Bacteria	p__Bacteroidota	c__Bacteroidia	o__Cytophagales	f__Cyclobacteriaceae	g__uncultured	s__uncultured_deep-sea
OTU2116	0	0	0	0	0	1	0	0	0	0	17	0	0	0	0	0	0	0	0	0	0	0	0	0	0	0	0	5	0	6	7	0	0	16	0	22	7	d__Archaea	p__Nanoarchaeota	c__Nanoarchaeia	o__Woesearchaeales	f__Woesearchaeales	g__Woesearchaeales
OTU2128	7	4	0	0	0	0	0	0	0	15	0	0	0	0	0	2	0	0	0	0	0	0	0	0	0	0	5	3	3	7	0	0	15	0	0	4	16	d__Bacteria	p__Verrucomicrobiota	c__Omnitrophia	o__Omnitrophales	f__Omnitrophaceae	g__Candidatus_Omnitrophus
OTU2144	5	5	0	0	0	0	15	0	0	0	0	0	0	0	0	0	0	0	0	26	0	0	0	0	0	3	0	0	8	0	0	0	19	0	0	0	0	d__Bacteria	p__Planctomycetota	c__OM190	o__OM190	f__OM190	g__OM190	s__uncultured_planctomycete
OTU2148	0	0	0	0	0	0	0	0	0	0	0	0	0	0	0	0	0	0	0	0	0	0	0	35	0	0	4	0	0	28	14	0	0	0	0	0	0	d__Bacteria	p__Proteobacteria	c__Alphaproteobacteria	o__Azospirillales	f__uncultured	g__uncultured	s__uncultured_bacterium
OTU2252	0	0	0	0	0	0	0	0	0	0	0	0	0	0	0	0	0	0	0	59	0	0	0	0	0	5	0	0	7	0	0	7	0	0	0	3	0	d__Bacteria	p__Bacteroidota	c__Bacteroidia	o__Sphingobacteriales	f__NS11-12_marine_group	g__NS11-12_marine_group	s__unidentified_marine
OTU2256	0	0	0	0	0	0	0	0	0	0	0	0	0	0	0	0	0	0	0	0	0	0	0	60	0	0	0	1	20	0	0	0	0	0	0	0	0	d__Bacteria	p__Bacteroidota	c__Bacteroidia	o__Sphingobacteriales	f__env.OPS_17	g__env.OPS_17	s__uncultured_soil
OTU2263	3	0	0	0	0	0	0	0	0	0	0	0	0	0	0	0	13	0	0	0	0	0	0	0	59	0	0	0	0	0	0	0	0	0	0	0	6	d__Bacteria	p__Proteobacteria	c__Gammaproteobacteria	o__Oceanospirillales	f__Saccharospirillaceae	g__uncultured	s__uncultured_marine
OTU1689	0	0	0	0	0	0	0	10	5	10	0	0	4	51	0	0	0	0	0	0	0	0	0	0	0	0	0	0	0	0	0	0	0	0	0	0	0	d__Bacteria	p__Patescibacteria	c__Parcubacteria
OTU1804	0	0	0	0	0	0	4	0	0	0	0	0	0	0	0	8	0	36	0	0	0	0	0	0	0	0	0	8	2	0	10	0	0	8	0	4	0	d__Bacteria	p__Chloroflexi	c__Dehalococcoidia	o__SAR202_clade	f__SAR202_clade	g__SAR202_clade	s__uncultured_bacterium
OTU1979	0	0	0	0	0	0	12	0	14	0	13	0	0	0	0	0	36	5	0	0	0	0	0	0	0	0	0	0	0	0	0	0	0	0	0	0	0	d__Bacteria	p__Proteobacteria	c__Gammaproteobacteria	o__Pseudomonadales	f__Moraxellaceae	g__Acinetobacter
OTU2028	0	0	0	0	0	0	0	0	30	0	17	6	0	0	0	0	0	0	0	0	0	0	27	0	0	0	0	0	0	0	0	0	0	0	0	0	0	d__Bacteria	p__Proteobacteria	c__Gammaproteobacteria	o__Coxiellales	f__Coxiellaceae	g__Coxiella	s__uncultured_Coxiellaceae
OTU2076	0	1	0	0	0	3	0	0	14	5	0	0	0	0	0	0	0	0	0	0	0	0	0	0	0	3	0	3	0	0	6	0	12	0	18	9	6	d__Bacteria
OTU2104	0	0	0	0	0	0	0	0	0	0	0	0	0	0	0	0	0	0	0	0	0	0	0	65	0	0	0	0	9	0	6	0	0	0	0	0	0	d__Bacteria	p__Deinococcota	c__Deinococci	o__Deinococcales	f__Trueperaceae	g__Truepera	s__uncultured_bacterium
OTU2136	0	0	0	0	0	0	0	0	0	0	0	0	0	0	0	0	0	0	0	0	0	0	0	0	0	0	0	0	13	5	62	0	0	0	0	0	0	d__Bacteria	p__Bacteroidota	c__Bacteroidia	o__Bacteroidales	f__Prevotellaceae	g__Prevotella	s__uncultured_rumen
OTU2153	0	0	0	0	0	18	0	0	0	0	0	0	0	0	0	0	0	0	0	0	0	0	0	0	0	0	0	2	28	9	23	0	0	0	0	0	0	d__Bacteria	p__Proteobacteria	c__Alphaproteobacteria	o__uncultured	f__uncultured	g__uncultured	s__uncultured_Rhodospirillaceae
OTU2156	0	0	0	0	21	0	0	0	15	0	0	0	0	0	0	11	13	0	0	0	0	0	0	0	0	0	0	0	12	0	2	0	6	0	0	0	0	d__Bacteria	p__Proteobacteria	c__Alphaproteobacteria	o__Defluviicoccales	f__uncultured	g__uncultured	s__uncultured_sediment
OTU2188	6	0	0	0	0	0	0	0	0	0	0	0	0	0	0	0	0	0	0	0	0	0	40	0	2	0	13	8	0	0	0	0	0	3	0	8	0	d__Bacteria	p__Chloroflexi	c__Dehalococcoidia	o__SAR202_clade	f__SAR202_clade	g__SAR202_clade	s__uncultured_Chloroflexi
OTU2240	0	0	0	0	0	6	0	0	0	0	0	0	0	0	0	0	0	0	0	0	0	0	17	0	0	0	2	0	5	16	0	7	11	16	0	0	0	d__Bacteria	p__Actinobacteriota	c__Acidimicrobiia	o__Actinomarinales	f__uncultured	g__uncultured
OTU2271	0	0	0	0	0	0	0	0	0	0	0	0	0	0	0	0	0	0	0	0	0	0	0	45	0	0	0	0	8	17	0	0	0	0	0	8	0	d__Bacteria	p__Chloroflexi	c__OLB14	o__OLB14	f__OLB14	g__OLB14	s__uncultured_bacterium
OTU2498	0	0	0	0	0	0	0	0	0	0	7	0	0	0	0	0	0	0	0	0	55	0	0	0	0	5	0	0	5	0	0	8	0	0	0	0	0	d__Bacteria	p__Firmicutes	c__Clostridia	o__Clostridia	f__Hungateiclostridiaceae	g__Ruminiclostridium	s__uncultured_Clostridiales
OTU1656	0	0	26	0	0	0	0	0	9	0	0	0	0	0	8	0	11	0	0	0	0	0	0	0	0	0	0	0	0	0	7	0	18	0	0	0	0	d__Bacteria	p__Proteobacteria	c__Gammaproteobacteria	o__Cellvibrionales	f__Spongiibacteraceae	g__uncultured
OTU1911	11	16	0	0	0	0	23	0	0	0	0	0	0	0	0	5	0	0	0	0	0	0	0	0	0	0	0	0	0	0	0	5	3	16	0	0	0	d__Archaea	p__Nanoarchaeota	c__Nanoarchaeia	o__Woesearchaeales	f__Woesearchaeales	g__Woesearchaeales	s__uncultured_euryarchaeote
OTU1930	0	0	0	0	0	0	3	0	0	7	64	0	0	0	0	0	0	0	0	0	0	0	0	0	0	0	0	0	0	0	0	0	0	0	0	5	0	d__Bacteria	p__Chloroflexi	c__Dehalococcoidia	o__SAR202_clade	f__SAR202_clade	g__SAR202_clade
OTU1957	0	0	0	0	0	0	0	0	0	0	0	0	0	0	0	5	14	24	0	0	0	27	0	0	0	0	0	9	0	0	0	0	0	0	0	0	0	d__Bacteria	p__Patescibacteria	c__Parcubacteria
OTU1995	0	0	0	0	0	0	0	0	20	0	0	0	0	0	0	0	7	36	0	0	0	0	0	0	0	0	0	0	5	11	0	0	0	0	0	0	0	d__Bacteria	p__Desulfobacterota	c__Desulfuromonadia	o__PB19	f__PB19	g__PB19	s__uncultured_marine
OTU2066	0	0	0	0	0	0	0	0	10	0	0	0	0	0	0	0	6	0	0	0	0	0	12	0	0	9	10	0	0	0	7	0	14	0	0	0	10	d__Bacteria	p__Acidobacteriota	c__Thermoanaerobaculia	o__Thermoanaerobaculales	f__Thermoanaerobaculaceae	g__Subgroup_10	s__uncultured_bacterium
OTU2100	0	0	0	0	0	0	0	0	0	0	0	0	0	0	0	4	5	0	0	0	0	0	20	0	0	0	6	0	0	0	18	6	14	0	0	0	4	d__Bacteria	p__Proteobacteria	c__Gammaproteobacteria	o__Cellvibrionales	f__Spongiibacteraceae	g__BD1-7_clade	s__uncultured_gamma
OTU2154	0	0	0	0	0	0	0	0	0	0	0	0	0	0	0	0	0	0	0	0	0	0	0	0	0	6	18	12	7	12	6	0	0	4	0	0	14	d__Bacteria	p__Verrucomicrobiota	c__Chlamydiae	o__Chlamydiales	f__Chlamydiaceae	g__uncultured	s__uncultured_bacterium
OTU2158	0	0	0	0	0	0	0	0	0	0	0	0	0	0	0	0	0	0	0	0	0	0	0	24	0	0	0	0	0	0	17	0	38	0	0	0	0	d__Bacteria	p__Bacteroidota	c__Bacteroidia	o__Bacteroidales	f__Prevotellaceae	g__Prevotella
OTU2194	0	0	0	0	0	0	0	0	0	0	0	0	0	0	0	0	0	0	0	0	0	0	0	58	0	0	0	0	0	17	0	0	0	0	0	4	0	d__Bacteria	p__Firmicutes	c__Bacilli	o__Acholeplasmatales	f__Acholeplasmataceae	g__Anaeroplasma	s__uncultured_rumen
OTU2225	0	0	0	0	9	0	2	0	0	0	0	0	0	0	0	0	2	0	0	0	0	0	0	50	0	0	0	0	0	0	0	0	7	5	0	0	4	d__Bacteria	p__Proteobacteria	c__Gammaproteobacteria	o__Alteromonadales	f__Alteromonadaceae	g__Rheinheimera
OTU2232	0	0	0	0	0	0	0	0	0	2	0	2	0	0	0	0	0	0	0	0	0	25	0	0	0	0	0	0	0	0	5	19	22	0	0	0	4	d__Bacteria	p__Patescibacteria	c__Microgenomatia	o__Candidatus_Chisholmbacteria	f__Candidatus_Chisholmbacteria	g__Candidatus_Chisholmbacteria	s__uncultured_bacterium
OTU2241	0	0	0	0	0	0	0	0	0	0	0	0	0	0	6	0	0	0	0	0	0	0	0	43	0	0	0	0	0	0	0	0	0	0	0	0	30	d__Bacteria	p__Chloroflexi	c__Dehalococcoidia	o__SAR202_clade	f__SAR202_clade	g__SAR202_clade	s__uncultured_bacterium
OTU2248	0	0	0	0	38	0	0	0	0	0	0	0	0	0	0	0	0	0	0	0	0	0	18	23	0	0	0	0	0	0	0	0	0	0	0	0	0	d__Bacteria	p__Actinobacteriota	c__Actinobacteria	o__Pseudonocardiales	f__Pseudonocardiaceae	g__Amycolatopsis
OTU2319	0	0	0	0	0	0	0	0	0	0	0	0	0	0	0	0	0	0	0	0	0	0	0	61	0	0	0	0	9	9	0	0	0	0	0	0	0	d__Bacteria	p__Bacteroidota	c__Bacteroidia	o__Bacteroidales	f__F082	g__F082	s__uncultured_rumen
OTU2327	0	0	0	0	0	0	0	10	0	9	0	0	0	0	17	0	0	0	0	0	0	0	0	0	20	8	0	0	0	0	0	0	0	0	0	15	0	d__Bacteria	p__Planctomycetota	c__Phycisphaerae	o__CCM11a	f__CCM11a	g__CCM11a	s__uncultured_bacterium
OTU2352	3	0	0	0	0	43	0	0	0	1	0	0	0	0	14	0	0	0	0	0	0	0	0	0	0	0	0	0	14	0	0	0	4	0	0	0	0	d__Bacteria	p__Planctomycetota	c__OM190	o__OM190	f__OM190	g__OM190	s__uncultured_bacterium
OTU1889	0	0	0	0	0	0	0	0	6	4	14	17	0	37	0	0	0	0	0	0	0	0	0	0	0	0	0	0	0	0	0	0	0	0	0	0	0	d__Archaea	p__Nanoarchaeota	c__Nanoarchaeia	o__Woesearchaeales	f__Woesearchaeales	g__Woesearchaeales	s__uncultured_archaeon
OTU1963	0	0	0	0	0	0	0	0	0	0	0	0	0	0	5	0	0	64	0	0	0	0	0	0	0	0	0	0	6	0	3	0	0	0	0	0	0	d__Bacteria	p__Chloroflexi	c__Dehalococcoidia	o__SAR202_clade	f__SAR202_clade	g__SAR202_clade
OTU1994	0	0	0	0	0	0	0	0	2	4	12	0	4	4	0	2	1	0	3	23	0	3	0	0	5	0	0	0	4	0	0	0	0	0	8	3	0	d__Bacteria	p__Elusimicrobiota	c__Elusimicrobia	o__Lineage_IV	f__Lineage_IV	g__Lineage_IV	s__uncultured_bacterium
OTU2087	0	0	0	0	0	0	0	0	0	0	0	0	0	0	22	0	0	0	13	0	0	0	0	0	0	5	0	0	0	0	0	7	30	0	0	0	0	d__Bacteria	p__Acidobacteriota	c__Subgroup_22	o__Subgroup_22	f__Subgroup_22	g__Subgroup_22
OTU2092	0	0	0	0	0	0	0	0	11	0	0	0	0	0	0	0	0	0	0	0	0	0	0	61	0	0	0	6	0	0	0	0	0	0	0	0	0	d__Bacteria	p__Bacteroidota	c__Bacteroidia	o__Bacteroidales	f__Muribaculaceae	g__Muribaculaceae	s__uncultured_Bacteroidales
OTU2114	0	0	0	0	0	7	0	0	0	0	23	6	0	0	0	0	0	0	0	0	0	0	0	0	0	3	15	0	0	0	6	0	0	4	8	6	0	d__Bacteria	p__Patescibacteria	c__Gracilibacteria	o__Candidatus_Peribacteria	f__Candidatus_Peribacteria	g__Candidatus_Peribacteria	s__uncultured_bacterium
OTU2139	0	0	0	0	0	0	0	0	0	0	0	0	0	0	0	0	0	0	0	0	0	0	0	0	0	0	0	0	10	0	41	0	27	0	0	0	0	d__Bacteria	p__Bacteroidota	c__Bacteroidia	o__Bacteroidales	f__Prevotellaceae	g__Prevotella	s__uncultured_rumen
OTU2140	0	1	0	0	0	0	0	0	0	0	0	0	0	0	34	0	0	0	0	0	0	0	0	0	21	0	3	0	0	7	0	12	0	0	0	0	0	d__Bacteria	p__Planctomycetota	c__Phycisphaerae	o__Phycisphaerales	f__Phycisphaeraceae	g__SM1A02	s__uncultured_bacterium
OTU2160	0	0	0	0	0	0	0	0	0	0	0	0	0	0	0	0	0	0	0	0	0	0	0	44	0	0	0	0	8	9	17	0	0	0	0	0	0	d__Bacteria	p__Bacteroidota	c__Bacteroidia	o__Bacteroidales	f__Prevotellaceae	g__Prevotella	s__uncultured_rumen
OTU2193	0	0	0	0	0	0	0	0	0	0	0	0	0	0	0	0	0	0	15	31	0	0	0	0	32	0	0	0	0	0	0	0	0	0	0	0	0	d__Bacteria	p__Acidobacteriota	c__Vicinamibacteria	o__Vicinamibacterales	f__uncultured	g__uncultured
OTU2204	0	0	0	0	0	0	0	0	0	0	0	0	0	0	0	0	0	0	0	0	0	0	0	48	0	0	0	0	19	0	9	0	0	0	0	0	0	d__Bacteria	p__Gemmatimonadota	c__BD2-11_terrestrial_group	o__BD2-11_terrestrial_group	f__BD2-11_terrestrial_group	g__BD2-11_terrestrial_group	s__uncultured_soil
OTU2213	0	0	0	0	0	2	4	28	6	0	14	22	0	0	0	0	0	0	0	0	0	0	0	0	0	0	0	0	0	0	0	0	0	0	0	0	2	d__Archaea	p__Aenigmarchaeota	c__Deep_Sea_Euryarchaeotic_Group(DSEG)	o__Deep_Sea_Euryarchaeotic_Group(DSEG)	f__Deep_Sea_Euryarchaeotic_Group(DSEG)	g__Deep_Sea_Euryarchaeotic_Group(DSEG)	s__uncultured_archaeon
OTU2314	0	0	0	0	55	0	0	0	0	0	0	0	0	0	0	0	0	0	0	0	0	0	7	0	0	0	0	0	0	0	0	0	16	0	0	0	0	d__Bacteria	p__Chloroflexi	c__Ktedonobacteria	o__Ktedonobacterales	f__Ktedonobacteraceae	g__uncultured
OTU2325	0	0	0	0	0	0	0	0	0	0	0	0	0	0	0	0	0	0	2	0	0	0	0	32	0	0	0	0	0	0	9	0	32	0	3	0	0	d__Bacteria	p__Gemmatimonadota	c__BD2-11_terrestrial_group	o__BD2-11_terrestrial_group	f__BD2-11_terrestrial_group	g__BD2-11_terrestrial_group	s__uncultured_soil
OTU1966	0	0	1	1	35	0	0	0	0	0	0	0	0	16	0	0	0	0	14	0	0	0	10	0	0	0	0	0	0	0	0	0	0	0	0	0	0	d__Bacteria	p__Firmicutes	c__Bacilli	o__Lactobacillales	f__Carnobacteriaceae	g__Pisciglobus
OTU1985	0	8	0	0	0	0	0	0	25	29	0	0	0	0	0	0	0	0	0	0	0	0	0	0	0	0	1	0	0	14	0	0	0	0	0	0	0	d__Bacteria	p__Firmicutes
OTU2038	0	0	0	0	0	0	0	0	0	0	0	0	0	0	7	0	0	0	0	0	0	0	12	16	0	0	0	0	7	0	3	0	0	6	0	0	0	d__Bacteria	p__Bacteroidota	c__Bacteroidia	o__Flavobacteriales	f__Crocinitomicaceae	g__Crocinitomix	s__uncultured_bacterium
OTU2042	0	0	0	0	0	0	0	0	0	13	0	0	0	0	0	0	0	0	0	17	0	0	0	0	0	0	0	6	0	0	5	21	0	0	0	13	0	d__Bacteria	p__Firmicutes	c__Bacilli	o__Lactobacillales	f__Carnobacteriaceae	g__Atopostipes	s__uncultured_bacterium
OTU2103	0	0	0	0	0	0	0	0	0	0	0	12	0	0	0	4	0	0	0	0	0	0	0	0	0	0	0	0	8	23	0	0	6	4	0	0	20	d__Bacteria	p__Patescibacteria	c__ABY1	o__Candidatus_Kerfeldbacteria	f__Candidatus_Kerfeldbacteria	g__Candidatus_Kerfeldbacteria	s__metagenome
OTU2108	0	0	0	0	16	2	8	0	0	0	8	3	0	0	0	0	0	0	0	0	0	0	24	0	0	0	0	5	0	0	0	0	8	0	0	3	0	d__Bacteria	p__Proteobacteria	c__Alphaproteobacteria	o__Micavibrionales	f__Micavibrionaceae	g__uncultured	s__uncultured_deep-sea
OTU2161	0	0	0	0	0	0	0	0	0	0	0	0	0	0	0	0	0	0	0	0	0	0	0	0	0	0	0	0	7	0	48	0	22	0	0	0	0	d__Bacteria	p__Bacteroidota	c__Bacteroidia	o__Bacteroidales	f__Prevotellaceae	g__Prevotella	s__uncultured_rumen
OTU2173	0	0	0	0	0	0	0	0	0	0	0	0	0	0	0	0	0	0	0	0	0	0	0	7	0	0	0	0	0	11	31	0	0	0	0	28	0	d__Bacteria	p__Bacteroidota	c__Bacteroidia	o__Bacteroidales	f__Prevotellaceae	g__Prevotella	s__uncultured_rumen
OTU2176	0	0	0	0	0	0	0	0	0	0	0	0	0	0	0	0	0	0	0	0	0	0	0	6	48	0	8	0	0	3	10	0	0	0	0	0	0	d__Bacteria	p__Planctomycetota	c__OM190	o__OM190	f__OM190	g__OM190	s__uncultured_Planctomyces
OTU2222	0	0	0	0	0	0	0	0	5	0	0	0	0	0	0	0	0	0	0	0	0	0	0	26	0	0	0	0	6	39	0	0	0	0	0	0	0	d__Bacteria	p__Proteobacteria	c__Alphaproteobacteria	o__Sphingomonadales	f__Sphingomonadaceae	g__Sphingomonas
OTU2270	0	0	0	0	0	0	0	0	0	0	0	0	0	0	0	0	0	0	0	0	0	0	0	54	0	0	0	0	8	0	3	0	0	0	0	12	0	d__Bacteria	p__Chloroflexi	c__Anaerolineae	o__SBR1031	f__A4b	g__A4b	s__uncultured_gamma
OTU2354	0	0	0	0	0	0	0	0	0	0	0	0	0	0	0	0	0	0	0	0	0	0	0	23	0	0	0	0	0	0	26	0	28	0	0	0	0	d__Bacteria	p__Bacteroidota	c__Bacteroidia	o__Bacteroidales	f__Prevotellaceae	g__Prevotella	s__uncultured_bacterium
OTU2461	0	0	0	0	0	26	0	14	0	0	0	0	0	0	0	0	0	0	0	0	0	0	0	0	37	0	0	0	0	0	0	0	0	0	0	0	0	d__Bacteria	p__Elusimicrobiota	c__Lineage_IIb	o__Lineage_IIb	f__Lineage_IIb	g__Lineage_IIb	s__uncultured_bacterium
OTU2485	0	0	0	0	0	0	0	0	0	0	0	0	0	0	0	0	0	0	0	0	36	0	0	0	0	0	0	0	7	19	3	0	0	0	0	0	11	d__Bacteria
OTU1484	0	0	49	1	0	0	0	0	0	0	0	0	1	3	8	0	0	0	0	0	0	0	0	0	0	7	0	0	0	0	0	0	0	4	3	0	0	d__Bacteria	p__Bdellovibrionota	c__Bdellovibrionia	o__Bacteriovoracales	f__Bacteriovoracaceae	g__uncultured
OTU1506	0	0	39	3	0	0	0	0	0	0	0	0	3	4	0	5	19	0	0	0	0	0	0	0	0	0	3	0	0	0	0	0	0	0	0	0	0	d__Bacteria	p__Firmicutes	c__Clostridia	o__Lachnospirales	f__Lachnospiraceae	g__Anaerostignum
OTU1577	0	0	0	54	0	0	0	0	0	0	0	0	0	0	0	0	0	0	0	0	0	0	0	0	0	0	0	0	0	0	4	0	8	0	10	0	0	d__Bacteria	p__Firmicutes	c__Limnochordia	o__Limnochordales	f__Limnochordaceae	g__Limnochordaceae
OTU1619	0	0	0	1	0	13	0	0	0	0	0	5	28	0	0	0	0	0	0	0	0	0	0	0	0	0	0	3	11	0	0	0	0	4	11	0	0	d__Bacteria	p__Verrucomicrobiota	c__Omnitrophia	o__Omnitrophales	f__Omnitrophaceae	g__Candidatus_Omnitrophus	s__uncultured_Firmicutes
OTU1751	6	0	29	0	0	0	0	0	0	0	0	0	0	2	0	0	0	0	0	0	39	0	0	0	0	0	0	0	0	0	0	0	0	0	0	0	0	d__Archaea	p__Nanoarchaeota	c__Nanoarchaeia	o__Woesearchaeales	f__GW2011_GWC1_47_15	g__GW2011_GWC1_47_15	s__Candidatus_Pacearchaeota
OTU1970	0	0	0	0	0	0	2	0	11	3	0	0	18	0	0	0	0	0	0	0	0	0	18	0	0	0	0	0	13	0	4	0	0	3	4	0	0	d__Archaea	p__Thermoplasmatota	c__Thermoplasmata	o__Thermoplasmata	f__Thermoplasmata	g__Marine_Group_III
OTU2008	9	7	0	0	0	6	0	0	0	0	6	0	0	0	24	0	0	0	0	0	0	0	0	0	0	7	7	0	0	0	0	0	0	1	9	0	0	d__Bacteria	p__Planctomycetota	c__Phycisphaerae	o__mle1-8	f__mle1-8	g__mle1-8	s__uncultured_bacterium
OTU2054	0	0	0	0	0	0	0	0	0	0	0	1	0	0	0	0	0	0	0	0	0	0	0	0	0	0	0	0	0	9	1	4	0	0	0	0	0	d__Bacteria	p__Proteobacteria	c__Alphaproteobacteria	o__Kiloniellales	f__Kiloniellaceae	g__Tistlia	s__Tistlia_consotensis
OTU2069	0	0	0	0	0	0	7	0	0	13	0	0	0	0	18	0	0	3	0	0	0	0	0	0	0	0	12	0	2	0	7	0	0	3	0	0	11	d__Bacteria	p__Planctomycetota	c__Phycisphaerae	o__Phycisphaerales	f__Phycisphaeraceae	g__SM1A02	s__uncultured_bacterium
OTU2086	4	0	0	0	13	11	9	0	32	0	4	0	3	0	0	0	0	0	0	0	0	0	0	0	0	0	0	0	0	0	0	0	0	0	0	0	0	d__Bacteria	p__Chloroflexi	c__Dehalococcoidia	o__SAR202_clade	f__SAR202_clade	g__SAR202_clade	s__uncultured_bacterium
OTU2178	0	0	0	0	0	0	0	0	0	0	0	0	0	0	0	15	0	0	0	0	0	0	0	28	0	0	0	0	17	5	7	0	0	0	0	0	0	d__Bacteria	p__Bacteroidota	c__Bacteroidia	o__Cytophagales	f__Microscillaceae	g__uncultured
OTU2253	0	0	0	0	0	0	4	11	5	0	0	0	0	0	0	0	0	0	0	0	0	0	0	0	42	0	0	0	14	0	0	0	0	0	0	0	0	d__Bacteria	p__Planctomycetota	c__Phycisphaerae	o__CCM11a	f__CCM11a	g__CCM11a	s__uncultured_bacterium
OTU2272	0	0	0	0	9	0	0	0	0	12	27	24	0	0	0	0	0	0	0	0	0	0	0	0	0	0	0	0	0	0	0	0	4	0	0	0	0	d__Archaea	p__Nanoarchaeota	c__Nanoarchaeia	o__Woesearchaeales	f__Woesearchaeales	g__Woesearchaeales	s__uncultured_euryarchaeote
OTU2273	0	0	0	0	0	0	0	0	0	0	0	0	0	0	0	0	0	0	0	0	0	0	0	62	0	0	0	0	7	0	0	0	7	0	0	0	0	d__Bacteria	p__Acidobacteriota	c__Holophagae	o__Subgroup_7	f__Subgroup_7	g__Subgroup_7
OTU2274	0	0	0	0	0	0	0	0	0	0	0	0	0	0	0	0	0	0	0	0	0	0	0	0	0	0	0	0	18	22	27	0	9	0	0	0	0	d__Bacteria	p__Acidobacteriota	c__Blastocatellia	o__Pyrinomonadales	f__Pyrinomonadaceae	g__RB41	s__uncultured_Acidobacteriaceae
OTU2295	0	0	0	0	0	0	0	0	0	0	0	0	0	0	0	0	0	0	0	0	0	0	0	0	0	0	0	3	12	0	57	0	0	0	4	0	0	d__Bacteria	p__Bacteroidota	c__Bacteroidia	o__Bacteroidales	f__Prevotellaceae	g__Prevotella	s__uncultured_rumen
OTU2321	0	0	0	0	0	0	0	0	0	0	0	0	0	0	19	4	0	9	0	15	0	0	0	18	0	0	0	11	0	0	0	0	0	0	0	0	0	d__Archaea	p__Nanoarchaeota	c__Nanoarchaeia	o__Woesearchaeales	f__Woesearchaeales	g__Woesearchaeales
OTU2365	0	0	0	0	0	0	0	0	0	0	0	0	0	0	0	0	0	0	0	0	0	0	0	58	0	0	0	0	9	9	0	0	0	0	0	0	0	d__Bacteria	p__Proteobacteria	c__Gammaproteobacteria	o__Gammaproteobacteria_Incertae_Sedis	f__Unknown_Family	g__Candidatus_Berkiella	s__Coxiellaceae_bacterium
OTU2384	0	0	0	0	0	0	0	0	0	0	0	0	0	0	0	0	3	0	0	0	0	0	0	47	0	0	0	0	0	0	0	18	0	0	0	8	0	d__Bacteria	p__Proteobacteria	c__Gammaproteobacteria	o__Burkholderiales	f__Burkholderiaceae	g__Limnobacter
OTU2457	0	0	0	0	6	0	0	0	4	0	0	6	0	0	0	0	0	0	0	0	0	0	0	0	60	0	0	0	0	0	0	0	0	0	0	0	0	d__Bacteria	p__Firmicutes	c__Clostridia	o__Oscillospirales	f__Ruminococcaceae	g__Subdoligranulum
OTU2492	0	0	0	0	0	0	0	0	0	0	0	0	0	0	0	0	0	0	0	0	0	0	0	45	0	0	0	0	11	0	2	0	18	0	0	0	0	d__Bacteria	p__Firmicutes	c__Clostridia	o__Oscillospirales	f__[Eubacterium]_coprostanoligenes_group	g__[Eubacterium]_coprostanoligenes_group	s__uncultured_rumen
OTU1413	0	0	56	0	0	0	0	0	0	0	0	0	0	0	0	0	0	0	0	0	0	0	0	0	0	0	0	0	0	0	0	0	12	0	7	0	0	d__Bacteria	p__Chloroflexi	c__Dehalococcoidia	o__SAR202_clade	f__SAR202_clade	g__SAR202_clade
OTU1722	0	0	0	0	0	0	0	17	0	0	5	0	38	0	0	0	0	0	0	0	0	0	0	0	0	0	6	0	0	0	0	0	6	0	0	0	3	d__Archaea	p__Nanoarchaeota	c__Nanoarchaeia	o__Woesearchaeales	f__Woesearchaeales	g__Woesearchaeales	s__uncultured_archaeon
OTU1921	0	0	0	0	0	0	0	0	0	0	0	0	0	0	0	33	16	23	0	0	0	0	0	0	0	0	0	0	0	0	0	0	0	3	0	0	0	d__Archaea	p__Nanoarchaeota	c__Nanoarchaeia	o__Woesearchaeales	f__GW2011_GWC1_47_15	g__GW2011_GWC1_47_15	s__Candidatus_Pacearchaeota
OTU2118	0	0	0	0	12	0	0	0	0	0	0	0	0	0	30	0	0	0	0	0	0	0	0	0	0	0	0	2	0	0	0	22	0	0	0	0	9	d__Bacteria	p__Firmicutes	c__Clostridia	o__Peptostreptococcales-Tissierellales	f__Peptostreptococcaceae	g__Terrisporobacter	s__uncultured_bacterium
OTU2120	0	15	0	0	0	2	0	0	25	0	0	0	0	0	0	0	9	0	0	0	0	0	0	0	12	0	0	0	9	0	0	0	0	0	0	3	0	d__Bacteria	p__Planctomycetota	c__OM190	o__OM190	f__OM190	g__OM190	s__metagenome
OTU2151	0	0	0	0	0	0	0	0	0	9	0	0	0	0	0	0	22	0	0	0	0	0	0	0	0	3	0	0	0	0	0	0	31	3	0	0	7	d__Bacteria	p__Myxococcota	c__bacteriap25	o__bacteriap25	f__bacteriap25	g__bacteriap25	s__uncultured_bacterium
OTU2163	0	0	0	0	0	0	0	0	0	0	0	0	0	0	0	0	0	0	0	0	0	0	0	52	0	0	0	0	0	0	6	0	0	0	0	7	10	d__Bacteria	p__Proteobacteria	c__Gammaproteobacteria	o__EPR3968-O8a-Bc78	f__EPR3968-O8a-Bc78	g__EPR3968-O8a-Bc78	s__uncultured_bacterium
OTU2219	0	0	0	0	0	0	0	0	0	0	0	0	0	0	0	0	0	0	0	0	0	0	0	0	0	0	0	0	25	12	31	6	0	0	0	0	0	d__Bacteria	p__Proteobacteria	c__Gammaproteobacteria	o__Cellvibrionales	f__Cellvibrionaceae	g__uncultured	s__Teredinibacter_sp.
OTU2261	0	0	0	0	0	20	0	0	0	0	0	0	0	0	0	0	6	0	0	0	0	0	0	0	0	0	0	32	0	0	0	0	5	12	0	0	0	d__Archaea	p__Nanoarchaeota	c__Nanoarchaeia	o__Woesearchaeales	f__SCGC_AAA011-D5	g__SCGC_AAA011-D5	s__uncultured_euryarchaeote
OTU2269	0	0	0	0	0	20	27	0	13	0	0	0	0	0	15	0	0	0	0	0	0	0	0	0	0	0	0	0	0	0	0	0	0	0	0	0	0	d__Bacteria	p__Dependentiae	c__Babeliae	o__Babeliales	f__Babeliales	g__Babeliales	s__uncultured_bacterium
OTU2280	0	0	0	0	0	0	0	0	0	0	0	0	0	0	0	0	2	0	0	0	0	0	0	0	0	0	0	0	72	0	0	0	0	0	1	0	0	d__Bacteria	p__Proteobacteria	c__Alphaproteobacteria	o__Acetobacterales	f__Acetobacteraceae	g__Roseomonas
OTU2290	0	0	0	0	0	0	0	0	0	0	0	0	0	0	0	0	0	0	0	0	0	0	0	29	0	0	0	0	3	0	31	0	12	0	0	0	0	d__Bacteria	p__Verrucomicrobiota	c__Verrucomicrobiae	o__Pedosphaerales	f__Pedosphaeraceae	g__Pedosphaeraceae	s__uncultured_soil
OTU2313	0	0	0	0	0	0	0	0	0	0	0	0	0	0	0	0	0	0	0	0	0	0	0	59	0	0	0	0	4	0	12	0	0	0	0	0	0	d__Bacteria	p__Bacteroidota	c__Bacteroidia	o__Bacteroidales	f__Prevotellaceae	g__Prevotella	s__uncultured_rumen
OTU1984	0	0	0	0	0	0	0	0	0	0	0	0	0	0	0	0	0	0	0	0	0	0	0	21	0	0	0	2	0	17	34	0	0	0	0	0	0	d__Bacteria	p__Actinobacteriota	c__Acidimicrobiia	o__Microtrichales	f__uncultured	g__uncultured	s__uncultured_Acidimicrobiia
OTU2062	17	21	0	0	0	0	0	0	10	0	0	0	0	0	0	0	19	0	0	0	0	0	0	0	0	0	0	0	0	0	0	7	0	0	0	0	0	d__Bacteria	p__Hydrogenedentes	c__Hydrogenedentia	o__Hydrogenedentiales	f__Hydrogenedensaceae	g__Hydrogenedensaceae	s__uncultured_bacterium
OTU2155	25	5	0	0	0	0	0	0	0	0	0	0	0	0	11	9	0	0	0	0	0	0	0	0	14	0	0	0	0	0	0	0	0	0	6	0	4	d__Bacteria	p__Planctomycetota	c__Phycisphaerae	o__CCM11a	f__CCM11a	g__CCM11a	s__uncultured_bacterium
OTU2195	0	0	0	0	0	0	0	0	0	0	0	0	0	0	0	0	0	0	0	0	0	0	0	0	0	0	0	13	31	6	19	0	0	0	5	0	0	d__Bacteria	p__Gemmatimonadota	c__Gemmatimonadetes	o__Gemmatimonadales	f__Gemmatimonadaceae	g__uncultured
OTU2208	0	0	0	0	0	0	0	0	0	0	0	0	0	0	14	0	0	0	0	29	0	0	31	0	0	0	0	0	0	0	0	0	0	0	0	0	0	d__Archaea	p__Nanoarchaeota	c__Nanoarchaeia	o__Woesearchaeales	f__SCGC_AAA011-D5	g__SCGC_AAA011-D5	s__uncultured_archaeon
OTU2214	0	0	0	0	0	0	0	0	0	0	0	0	0	0	0	0	0	0	0	0	0	0	0	23	0	0	0	0	5	14	32	0	0	0	0	0	0	d__Bacteria	p__Myxococcota	c__Polyangia	o__Polyangiales	f__BIrii41	g__BIrii41	s__uncultured_bacterium
OTU2234	0	0	0	0	0	0	0	0	0	0	0	0	0	0	0	0	0	0	0	0	0	0	0	55	0	0	0	0	4	4	11	0	0	0	0	0	0	d__Bacteria	p__Firmicutes	c__Clostridia	o__Lachnospirales	f__Lachnospiraceae	g__[Eubacterium]_xylanophilum_group	s__uncultured_rumen
[truncated: 1,509 more rows]
